# Supplementary material for: Inferring experimental procedures from text-based representations of chemical reactions
Source: Nat Commun. 2021 May 6;12:2573. doi: 10.1038/s41467-021-22951-1 (PMC8102565; doi:10.1038/s41467-021-22951-1)
Supplement: Supplementary file 4 — Supplementary Data 1 [file 41467_2021_22951_MOESM4_ESM.txt]

###
#
# Compound names that are allowed in the action sequences even if they do 
# not come up in the reaction equation.
#
###
1,2-dichloroethane
1-(3-dimethylaminopropyl)-3-ethylcarbodiimide hydrochloride
1-chlorobutane
1-propanol
2-amino-4-tert-butylphenol
2-butanone
2-methyltetrahydrofuran
acetic acid
acetic anhydride
acetone
acetonitrile
ammonia
ammonium acetate
ammonium chloride
ammonium hydroxide
benzene
bicarbonate
brine
calcium chloride
carbon
carbon monoxide
carbon tetrachloride
CDI
charcoal
chloroform
citric acid
Cs2CO3
cyclohexane
DBU
Dess-Martin periodinane
di-tert-butyl dicarbonate
dichloromethane
diisopropyl ether
dioxane
DIPEA
DMA
DMAP
DME
DMF
DMSO
dry ice
ethanol
ether
ethyl acetate
ethylbenzene
ethylenediamine
formic acid
fumaric acid
HATU
HCl
HCl aq.
heptane
heptanes
hexane
hexanes
hydrogen
hydrogen peroxide
hydroxylammonium chloride
ice water
iodine
isohexane
isopropanol
isopropyl acetate
K2CO3
KH2PO4
KHCO3
KHSO4
KOH
LiOH
lithium chloride
lithium hydroxide
magnesium sulfate
methanol
methyl iodide
methyl isobutyl ketone
MgSO4
mineral oil
MTBE
n-Buli
n-butanol
n-butyllithium
Na2CO3
Na2S2O4
Na2S2O5
Na2SO3
Na2SO4
NaH2PO4
NaHCO3
NaHCO3 aq.
NaHSO3
NaHSO4
NaOH
NMP
oxalyl chloride
p-toluenesulfonic acid
P2O5
Pd(dppf)Cl2
Pd(PPh3)2Cl2
Pd(PPh3)4
Pd/C
Pd2(dba)3
pentane
petroleum ether
polyphosphoric acid
potassium carbonate
potassium hydroxide
potassium iodide
potassium sodium tartrate
pyridine
Rochelle's salt
silica gel
sodium
sodium acetate
sodium bicarbonate
sodium bisulfite
sodium borohydride
sodium carbonate
sodium chloride
sodium hydride
sodium hydroxide
sodium metabisulfite
sodium methoxide
sodium periodate
sodium sulfate
sodium sulfite
sodium thiosulfate
sodium triacetoxyborohydride
sulfuric acid
TBAF
tert-butanol
tetrakis(triphenylphosphine) palladium(0)
TFA
THF
thionyl chloride
thiotepa
toluene
triethyl phosphonoacetate
triethylamine
water
xylene
