# Supplementary material for: Inferring experimental procedures from text-based representations of chemical reactions
Source: Nat Commun. 2021 May 6;12:2573. doi: 10.1038/s41467-021-22951-1 (PMC8102565; doi:10.1038/s41467-021-22951-1)
Supplement: Supplementary file 5 — Supplementary Data 2 [file 41467_2021_22951_MOESM5_ESM.txt]

###############################################################################
#                                                                             #
# Comparison of action sequences predicted for different models:              #
#   GT: ground truth                                                          #
#   TR: transformer model                                                     #
#   BA: BART model                                                            #
#   NN: nearest-neighbor model                                                #
#                                                                             #
# The action sequences contain the following placeholders:                    #
#   $1$, $2$, etc: placeholder for the precursor compound at the specified    #
#                  location in the reaction SMILES.                           #
#   $-1$, $-2$, etc: placeholder for the product compound at the specified    #
#                    location in the reaction SMILES.                         #
#   #1# - #5#: temperature tokens. See Methods for the actual values.         #
#   @1@ - @5@: duration tokens. See Methods for the actual values.            #
#                                                                             #
###############################################################################

CC(=O)O.CC(C)(C)Cn1ncc(-c2nc(-c3ccc(C=O)cc3)no2)c1-c1ccncc1.CO.O=C(O)C1CNC1.[BH3-]C#N~[Na+]>>CC(C)(C)Cn1ncc(-c2nc(-c3ccc(CN4CC(C(=O)O)C4)cc3)no2)c1-c1ccncc1
GT: ADD $2$ ; ADD $4$ ; ADD $3$ ; ADD $1$ ; ADD $5$ ; STIR for @4@ at #4# ; CONCENTRATE ; PURIFY ; YIELD $-1$
TR: ADD $2$ ; ADD $4$ ; ADD $3$ ; ADD $1$ ; STIR for @2@ at #4# ; ADD $5$ ; STIR for @4@ at #4# ; CONCENTRATE ; PURIFY ; YIELD $-1$
BA: ADD $2$ ; ADD $4$ ; ADD $3$ ; ADD $1$ ; STIR for @1@ at #4# ; ADD $5$ ; STIR for @4@ at #4# ; CONCENTRATE ; PURIFY ; YIELD $-1$
NN: ADD $4$ ; ADD $3$ ; ADD $5$ at #4# ; ADD $1$ at #4# ; STIR for @1@ at #4# ; ADD $2$ ; STIR for @4@ ; QUENCH with water ; CONCENTRATE ; EXTRACT with ethyl acetate / THF ; WASH with brine ; DRYSOLUTION over Na2SO4 ; FILTER keep filtrate ; CONCENTRATE ; ADD THF ; PURIFY ; YIELD $-1$

Brc1cccc([C@@H]2CNCCCO2)c1.CCN(CC)CC.Cn1c(Cl)nc(-c2ccncn2)cc1=O>>Cn1c(N2CCCO[C@H](c3cccc(Br)c3)C2)nc(-c2ccncn2)cc1=O
GT: ADD $3$ ; ADD $1$ ; ADD $2$ at #4# ; STIR for @3@ at #4# ; PARTITION with water and chloroform ; COLLECTLAYER organic ; WASH with brine ; DRYSOLUTION over sodium sulfate ; CONCENTRATE ; PURIFY ; YIELD $-1$
TR: ADD $3$ ; ADD $1$ ; ADD $2$ ; STIR for @3@ at #6# ; CONCENTRATE ; PURIFY ; YIELD $-1$
BA: ADD $1$ ; ADD $3$ ; ADD $2$ ; STIR for @4@ at #6# ; CONCENTRATE ; PURIFY ; YIELD $-1$
NN: ADD $3$ ; ADD $1$ ; ADD $2$ ; MICROWAVE for @1@ at #6# ; PURIFY ; YIELD $-1$

C1CCOC1.CB1OC(c2ccccc2)(c2ccccc2)[C@H]2CCCN12.CO.CSC~[BH4-].Cl.O=C(CC[C@H]1C(=O)N(c2ccc(F)cc2)[C@@H]1c1ccc(OCc2ccccc2)cc1)c1ccc(F)cc1>>O=C1[C@H](CC[C@H](O)c2ccc(F)cc2)[C@@H](c2ccc(OCc3ccccc3)cc2)N1c1ccc(F)cc1
GT: ADD $6$ ; ADD $1$ ; ADD $2$ ; STIR for @1@ at #2# ; ADD $4$ dropwise over @2@ ; WAIT for @2@ ; ADD $3$ ; ADD $5$ ; EXTRACT with ethyl acetate ; YIELD $-1$
TR: ADD $2$ ; ADD $1$ ; ADD $4$ at #3# ; STIR for @1@ at #3# ; MAKESOLUTION with $6$ and $1$ ; ADD SLN ; STIR for @4@ at #4# ; SETTEMPERATURE #3# ; ADD $3$ ; ADD $5$ ; STIR for @2@ at #4# ; EXTRACT with ethyl acetate ; COLLECTLAYER organic ; WASH with brine ; DRYSOLUTION over magnesium sulfate ; CONCENTRATE ; PURIFY ; YIELD $-1$
BA: ADD $6$ ; ADD $1$ ; ADD $4$ ; ADD $3$ ; STIR for @2@ at #4# ; ADD $2$ ; STIR for @2@ at #4# ; ADD $5$ ; EXTRACT with ethyl acetate ; COLLECTLAYER organic ; WASH with brine ; DRYSOLUTION over magnesium sulfate ; CONCENTRATE ; PURIFY ; YIELD $-1$
NN: ADD $2$ ; ADD toluene ; ADD $1$ at #2# ; ADD THF at #2# ; STIR for @2@ ; MAKESOLUTION with $6$ and $5$ ; ADD SLN dropwise ; SETTEMPERATURE #4# ; STIR for @2@ at #2# ; ADD $3$ at #3# ; ADD $4$ at #3# ; EXTRACT with chloroform ; WASH with water ; WASH with sodium chloride ; DRYSOLUTION over sodium sulfate ; CONCENTRATE ; YIELD $-1$

CN(C)C=O.COc1ccc(-c2c[nH]c3c(OC)ccc(OC)c3c2=O)cc1.N#CCBr.O=C([O-])[O-]~[K+]~[K+]>>COc1ccc(-c2cn(CC#N)c3c(OC)ccc(OC)c3c2=O)cc1
GT: ADD $2$ ; ADD $1$ ; ADD $4$ ; ADD $3$ ; STIR for @4@ at #4# ; FILTER keep filtrate ; CONCENTRATE ; ADD ethyl acetate ; WASH with water ; COLLECTLAYER organic ; DRYSOLUTION over MgSO4 ; CONCENTRATE ; PURIFY ; YIELD $-1$
TR: ADD $2$ ; ADD $3$ ; ADD $4$ ; ADD $1$ ; STIR for @4@ at #4# ; CONCENTRATE ; PURIFY ; YIELD $-1$
BA: ADD $2$ ; ADD $1$ ; ADD $4$ ; ADD $3$ ; STIR for @4@ at #4# ; CONCENTRATE ; ADD water ; EXTRACT with chloroform ; COLLECTLAYER organic ; WASH with brine ; DRYSOLUTION over sodium sulfate ; CONCENTRATE ; PURIFY ; YIELD $-1$
NN: ADD $1$ ; ADD $2$ ; ADD $4$ ; ADD $3$ ; STIR for @3@ at #4# ; CONCENTRATE ; PURIFY ; YIELD $-1$

CCN(C(C)C)C(C)C.CN(C)C=O.Cc1nnc2n1CCNC2.Nc1nc(Cl)ccc1[N+](=O)[O-].O>>Cc1nnc2n1CCN(c1ccc([N+](=O)[O-])c(N)n1)C2
GT: ADD $4$ ; ADD $3$ ; ADD $2$ ; ADD $1$ ; MICROWAVE for @2@ at #6# ; ADD $5$ ; FILTER keep precipitate ; WASH with $5$ ; DRYSOLID ; YIELD $-1$
TR: ADD $3$ ; ADD $4$ ; ADD $1$ ; ADD $2$ ; STIR for @2@ at #6# ; SETTEMPERATURE #4# ; ADD $5$ ; FILTER keep precipitate ; WASH with $5$ ; DRYSOLID under vacuum ; YIELD $-1$
BA: ADD $3$ ; ADD $4$ ; ADD $1$ ; ADD $2$ ; STIR for @4@ at #6# ; SETTEMPERATURE #4# ; ADD $5$ ; FILTER keep precipitate ; WASH with $5$ ; DRYSOLID under vacuum ; YIELD $-1$
NN: ADD $2$ ; ADD $3$ ; ADD $1$ at #4# ; ADD $4$ at #4# ; STIR for @4@ at #6# ; ADD $5$ ; EXTRACT with ethyl acetate ; COLLECTLAYER organic ; WASH with $5$ ; DRYSOLUTION over sodium sulfate ; CONCENTRATE ; PURIFY ; ADD petroleum ether ; ADD ether ; YIELD $-1$

ClCCl.Nc1ccc2c(c1)OCO2.O=C(Cl)CCl>>O=C(CCl)Nc1ccc2c(c1)OCO2
GT: ADD $2$ ; ADD triethylamine ; ADD $1$ ; ADD $3$ at #4# ; WAIT for @2@ ; CONCENTRATE ; PURIFY ; YIELD $-1$
TR: ADD $2$ ; ADD triethylamine ; ADD $1$ ; ADD $3$ at #3# ; STIR for @2@ at #4# ; ADD $1$ ; WASH with water ; WASH with brine ; DRYSOLUTION over Na2SO4 ; CONCENTRATE ; YIELD $-1$
BA: ADD $2$ ; ADD $1$ ; ADD triethylamine ; ADD $3$ dropwise at #3# ; STIR for @2@ at #4# ; ADD $1$ ; WASH with water ; WASH with brine ; DRYSOLUTION over Na2SO4 ; CONCENTRATE ; YIELD $-1$
NN: ADD $2$ ; ADD $1$ ; ADD triethylamine ; ADD $3$ dropwise at #3# ; STIR for @3@ at #4# ; WASH with HCl ; WASH with NaHCO3 ; WASH with brine ; COLLECTLAYER organic ; DRYSOLUTION over sodium sulfate ; CONCENTRATE ; PURIFY ; YIELD $-1$

CC(=O)O[BH-](OC(C)=O)OC(C)=O~[Na+].CC(C)(C)OC(=O)N1CCC(=O)C1.ClCCCl.OC1CCNCC1>>COC1CCN(C2CCNC2)CC1
GT: ADD $4$ ; ADD $3$ ; ADD $2$ ; STIR at #4# ; ADD $1$ ; STIR for @4@ at #4# ; CONCENTRATE ; ADD dichloromethane ; ADD NaHCO3 ; PHASESEPARATION ; COLLECTLAYER aqueous ; EXTRACT with dichloromethane ; COLLECTLAYER organic ; WASH with brine ; DRYSOLUTION over Na2SO4 ; FILTER keep filtrate ; CONCENTRATE ; PURIFY ; YIELD $-1$
TR: ADD $2$ ; ADD $4$ ; ADD $3$ ; STIR for @2@ at #4# ; ADD $1$ ; STIR for @4@ at #4# ; WASH with methanol ; WASH with ammonia / methanol ; CONCENTRATE ; YIELD $-1$
BA: ADD $2$ ; ADD $4$ ; ADD $3$ ; ADD $1$ ; STIR for @4@ at #4# ; QUENCH with NaHCO3 ; EXTRACT with $3$ ; COLLECTLAYER organic ; DRYSOLUTION over MgSO4 ; FILTER keep filtrate ; CONCENTRATE ; YIELD $-1$
NN: ADD $3$ ; ADD $2$ ; SETTEMPERATURE #3# ; ADD $4$ at #3# ; ADD $1$ ; STIR for @3@ at #4# ; PARTITION with water and ethyl acetate ; COLLECTLAYER aqueous ; EXTRACT with ethyl acetate ; COLLECTLAYER organic ; WASH with brine ; DRYSOLUTION over MgSO4 ; FILTER keep filtrate ; CONCENTRATE ; PURIFY ; YIELD $-1$

Br[Cu]Br.CCOC(C)=O.COc1ccc2c(c1)CCCCC2=O.ClC(Cl)Cl>>COc1ccc2c(c1)CCCC(Br)C2=O
GT: ADD $3$ ; ADD $2$ ; ADD $4$ ; ADD $1$ ; STIR for @2@ at #5# ; FILTER keep filtrate ; CONCENTRATE ; ADD ether ; WASH with water ; WASH with NaHCO3 ; WASH with brine ; COLLECTLAYER organic ; DRYSOLUTION over MgSO4 ; FILTER keep filtrate ; CONCENTRATE ; YIELD $-1$
TR: ADD $3$ ; ADD $1$ ; ADD $2$ ; ADD $4$ ; REFLUX for @3@ ; FILTER keep filtrate ; CONCENTRATE ; PURIFY ; YIELD $-1$
BA: ADD $3$ ; ADD $1$ ; ADD $4$ ; REFLUX for @3@ ; SETTEMPERATURE #4# ; ADD $2$ ; FILTER keep filtrate ; CONCENTRATE ; PURIFY ; YIELD $-1$
NN: ADD $1$ ; ADD $3$ ; REFLUX ; MAKESOLUTION with $2$ and $4$ ; ADD SLN ; REFLUX for @3@ ; SETTEMPERATURE #4# ; FILTER keep filtrate ; WASH with $3$ ; CONCENTRATE ; PURIFY ; YIELD $-1$

CCC1CC2(CCN(C(=O)OC(C)(C)C)C2)C(=O)N1.ClCCl.O=C(O)C(F)(F)F>>CCC1CC2(CCNC2)C(=O)N1~O=C(O)C(F)(F)F
GT: ADD $1$ ; ADD $2$ ; ADD $3$ at #4# ; STIR for @2@ at #4# ; CONCENTRATE ; PURIFY ; YIELD $-1$
TR: ADD $1$ ; ADD $2$ ; ADD $3$ ; STIR for @2@ at #4# ; CONCENTRATE ; YIELD $-1$
BA: ADD $1$ ; ADD $2$ ; ADD $3$ ; STIR for @2@ at #4# ; CONCENTRATE ; YIELD $-1$
NN: ADD $1$ ; ADD $2$ ; ADD $3$ dropwise ; STIR for @2@ at #3# ; CONCENTRATE ; YIELD $-1$

CO.Cc1nc2ccccc2n1C1C[C@@H]2CC[C@H](C1)N2CCC1(c2cccc(C(F)(F)F)c2)CCN(Cc2ccccc2)CC1.Cl.[Pd]>>Cc1nc2ccccc2n1C1CC2CCC(C1)N2CCC1(c2cccc(C(F)(F)F)c2)CCNCC1~Cl~Cl
GT: ADD $2$ ; ADD $3$ ; ADD $4$ ; ADD $1$ ; WAIT for @4@ at #4# ; FILTER keep filtrate ; CONCENTRATE ; YIELD $-1$
TR: ADD $2$ ; ADD $1$ ; ADD $3$ ; ADD $4$ ; STIR for @2@ at #4# ; FILTER keep filtrate ; CONCENTRATE ; WASH with ether ; YIELD $-1$
BA: ADD $2$ ; ADD $1$ ; ADD $4$ ; ADD $3$ ; STIR for @3@ at #4# ; FILTER keep filtrate ; CONCENTRATE ; YIELD $-1$
NN: ADD $3$ ; ADD $2$ ; ADD $1$ ; ADD $4$ ; STIR for @4@ at #4# ; FILTER keep filtrate ; CONCENTRATE ; YIELD $-1$

CC(=O)Cc1ccc(O)cc1.CCOCC.CS(C)=O.C[Si](C)(CCl)c1ccc(F)cc1.O=C([O-])[O-]~[K+]~[K+].[I-]~[K+]>>CC(=O)Cc1ccc(OC[Si](C)(C)c2ccc(F)cc2)cc1
GT: ADD $1$ ; ADD $4$ ; ADD $3$ ; ADD $5$ ; ADD $6$ ; STIR for @4@ at #5# ; ADD ice water ; ADD $2$ ; WASH with water ; WASH with sodium chloride ; DRYSOLUTION over sodium sulfate ; CONCENTRATE ; YIELD $-1$
TR: ADD $1$ ; ADD $4$ ; ADD $6$ ; ADD $5$ ; ADD $3$ ; STIR for @4@ at #5# ; ADD $2$ ; WASH with water ; WASH with brine ; DRYSOLUTION over MgSO4 ; FILTER keep filtrate ; CONCENTRATE ; PURIFY ; YIELD $-1$
BA: ADD $1$ ; ADD $4$ ; ADD $6$ ; ADD $5$ ; ADD $3$ ; STIR for @4@ at #6# ; SETTEMPERATURE #4# ; ADD $2$ ; WASH with water ; WASH with brine ; DRYSOLUTION over magnesium sulfate ; FILTER keep filtrate ; CONCENTRATE ; PURIFY ; YIELD $-1$
NN: ADD $3$ ; ADD $6$ ; ADD $5$ ; ADD $2$ ; SETTEMPERATURE #6# ; STIR for @4@ ; SETTEMPERATURE #4# ; ADD $4$ ; ADD $1$ ; WASH with NaOH ; WASH with brine ; COLLECTLAYER organic ; DRYSOLUTION over MgSO4 ; CONCENTRATE ; YIELD $-1$

CCN(CC)CC.CN(C)C=O.COc1ccc2c(c1)-c1c(cc(C)n1CC(C)O)C2.CS(=O)(=O)Cl.ClCCl.O.[N-]=[N+]=[N-]~[Na+]>>COc1ccc2c(c1)-c1c(cc(C)n1CC(C)N=[N+]=[N-])C2
GT: ADD $4$ dropwise ; SETTEMPERATURE #3# ; MAKESOLUTION with $3$ and $1$ and $5$ ; ADD SLN ; ADD $6$ ; EXTRACT with $5$ ; COLLECTLAYER organic ; WASH with NaHCO3 ; WASH with sodium chloride ; DRYSOLUTION over magnesium sulfate ; CONCENTRATE ; ADD $2$ ; ADD $7$ ; STIR for @4@ at #6# ; SETTEMPERATURE #4# ; ADD $6$ ; EXTRACT with ethyl acetate ; COLLECTLAYER organic ; WASH with $6$ ; WASH with sodium chloride ; DRYSOLUTION over magnesium sulfate ; CONCENTRATE ; PURIFY ; YIELD $-1$
TR: ADD $4$ dropwise ; SETTEMPERATURE #3# ; MAKESOLUTION with $3$ and $1$ and $5$ ; ADD SLN ; STIR for @2@ at #3# ; ADD $5$ ; WASH with NaHCO3 ; COLLECTLAYER aqueous ; EXTRACT with $5$ ; COLLECTLAYER organic ; WASH with sodium chloride ; DRYSOLUTION over magnesium sulfate ; CONCENTRATE ; ADD $2$ ; ADD $7$ ; STIR for @4@ at #5# ; STIR ; SETTEMPERATURE #4# ; ADD $6$ ; EXTRACT with ethyl acetate ; COLLECTLAYER organic ; WASH with $6$ ; WASH with sodium chloride ; DRYSOLUTION over magnesium sulfate ; CONCENTRATE ; PURIFY ; YIELD $-1$
BA: ADD $3$ ; ADD $5$ ; ADD $1$ at #3# ; ADD $4$ at #3# ; STIR for @2@ at #3# ; ADD $5$ ; WASH with NaHCO3 ; WASH with brine ; DRYSOLUTION over magnesium sulfate ; CONCENTRATE ; ADD DMF ; ADD $7$ ; ADD $2$ ; STIR for @4@ at #5# ; ADD $6$ ; EXTRACT with ethyl acetate ; COLLECTLAYER organic ; WASH with $6$ ; WASH with brine ; DRYSOLUTION over magnesium sulfate ; CONCENTRATE ; PURIFY ; YIELD $-1$
NN: ADD $4$ dropwise ; SETTEMPERATURE #3# ; MAKESOLUTION with $3$ and $1$ and $5$ ; ADD SLN ; STIR for @2@ at #3# ; ADD $5$ ; WASH with NaHCO3 ; COLLECTLAYER aqueous ; EXTRACT with $5$ ; COLLECTLAYER organic ; WASH with sodium chloride ; DRYSOLUTION over magnesium sulfate ; CONCENTRATE ; ADD $2$ ; ADD $7$ ; STIR for @4@ at #5# ; STIR ; SETTEMPERATURE #4# ; ADD $6$ ; EXTRACT with ethyl acetate ; COLLECTLAYER organic ; WASH with $6$ ; WASH with sodium chloride ; DRYSOLUTION over magnesium sulfate ; CONCENTRATE ; PURIFY ; YIELD $-1$

CCCCC[C@@H](C(=O)NCN)[C@@H](CC)N(O)C=O.CCOC(=O)[C@H](CC(=O)OCc1ccccc1)NC(=O)c1ccc(-c2ccc(C(=O)O)o2)cc1OCC.CCOC(C)=O.CN(C)C=O.O=C(n1ccnc1)n1ccnc1>>CCCCC[C@@H](C(=O)NCNC(=O)c1ccc(-c2ccc(C(=O)N[C@@H](CC(=O)OCc3ccccc3)C(=O)OCC)c(OCC)c2)o1)[C@@H](CC)N(O)C=O
GT: ADD $1$ ; ADD $4$ ; ADD $5$ ; STIR for @2@ ; ADD $2$ ; STIR for @4@ ; ADD $3$ ; COLLECTLAYER organic ; WASH with NaHCO3 ; WASH with brine ; COLLECTLAYER organic ; EXTRACT with $3$ ; COLLECTLAYER organic ; DRYSOLUTION over MgSO4 ; FILTER keep filtrate ; CONCENTRATE ; ADD methanol ; ADD water ; REFLUX for @4@ ; CONCENTRATE ; YIELD $-1$
TR: ADD $2$ ; ADD $4$ ; ADD $5$ at #4# ; STIR for @1@ at #5# ; ADD $1$ ; STIR for @4@ at #5# ; SETTEMPERATURE #4# ; ADD $3$ ; WASH with water ; WASH with brine ; DRYSOLUTION over sodium sulfate ; FILTER keep filtrate ; CONCENTRATE ; PURIFY ; YIELD $-1$
BA: ADD $2$ ; ADD $4$ ; ADD $1$ ; ADD $5$ ; STIR for @4@ at #4# ; ADD $3$ ; WASH with HCl ; WASH with sodium bicarbonate ; WASH with brine ; DRYSOLUTION over magnesium sulfate ; CONCENTRATE ; PURIFY ; YIELD $-1$
NN: ADD $1$ ; ADD $4$ ; ADD $3$ ; STIR for @1@ ; ADD $2$ ; STIR for @4@ at #4# ; ADD $5$ ; WASH with water ; PHASESEPARATION ; COLLECTLAYER organic ; DRYSOLUTION over MgSO4 ; CONCENTRATE ; PURIFY ; YIELD $-1$

CCOCC.COc1ccc(C(=O)Cl)cc1.N.O=C1CCCN1>>COc1ccc(C(=O)N2CCCC2=O)cc1
GT: ADD $2$ ; ADD $4$ ; ADD $1$ ; ADD $1$ ; ADD $3$ ; FILTER keep precipitate ; WASH with $1$ ; WASH with water ; DRYSOLUTION ; YIELD $-1$
TR: ADD $4$ ; ADD $3$ ; ADD $1$ ; MAKESOLUTION with $2$ and $1$ ; ADD SLN dropwise at #3# ; STIR for @2@ at #4# ; FILTER keep precipitate ; WASH with water ; RECRYSTALLIZE from ethanol ; YIELD $-1$
BA: ADD $4$ ; ADD $1$ ; ADD $2$ at #3# ; STIR for @2@ at #4# ; ADD $3$ ; EXTRACT with $1$ ; COLLECTLAYER organic ; WASH with brine ; DRYSOLUTION over Na2SO4 ; CONCENTRATE ; YIELD $-1$
NN: ADD $4$ ; ADD $2$ ; ADD $1$ ; MAKESOLUTION with $3$ and $1$ ; ADD SLN dropwise at #3# ; STIR for @3@ at #3# ; STIR for @3@ at #4# ; WAIT for @4@ ; CONCENTRATE ; ADD water ; EXTRACT with ethyl acetate ; WASH with NaHCO3 ; WASH with water ; DRYSOLUTION over magnesium sulfate ; CONCENTRATE ; RECRYSTALLIZE from ethyl acetate ; YIELD $-1$

CC(=O)[O-]~CC(=O)[O-]~[Cu+2].Cc1ccc(B(O)O)cc1.ClCCl.O=[N+]([O-])c1cn[nH]c1.c1ccncc1>>Cc1ccc(-n2cc([N+](=O)[O-])cn2)cc1
GT: ADD $2$ ; ADD $4$ ; ADD $1$ ; ADD $3$ ; ADD $5$ at #4# ; STIR for @3@ ; FILTER keep filtrate ; WASH with $3$ ; CONCENTRATE ; PURIFY ; YIELD $-1$
TR: ADD $4$ ; ADD $2$ ; ADD $1$ ; ADD $5$ ; ADD $3$ ; STIR for @4@ at #4# ; FILTER keep filtrate ; CONCENTRATE ; PURIFY ; YIELD $-1$
BA: ADD $4$ ; ADD $2$ ; ADD $1$ ; ADD $5$ ; ADD $3$ ; STIR for @4@ at #4# ; FILTER keep filtrate ; CONCENTRATE ; PURIFY ; YIELD $-1$
NN: ADD $3$ ; ADD $4$ ; ADD $2$ ; ADD $1$ ; ADD $5$ ; STIR for @4@ at #4# ; FILTER keep filtrate ; WASH with water ; DRYSOLUTION ; FILTER keep filtrate ; CONCENTRATE ; PURIFY ; YIELD $-1$

CC(=O)OC(C)OC(=O)C1=C(COC(N)=O)CS[C@@H]2[C@H](NC(=O)/C(=N\OCC3CC3)c3csc(NC(c4ccccc4)(c4ccccc4)c4ccccc4)n3)C(=O)N12.O.O=CO>>CC(=O)OC(C)OC(=O)C1=C(COC(N)=O)CS[C@@H]2[C@H](NC(=O)/C(=N\OCC3CC3)c3csc(N)n3)C(=O)N12
GT: ADD $1$ ; ADD $3$ ; ADD $2$ ; WAIT for @2@ at #4# ; FILTER keep filtrate ; CONCENTRATE ; ADD isopropanol ; CONCENTRATE ; PARTITION with ethyl acetate and sodium bicarbonate ; COLLECTLAYER aqueous ; EXTRACT with ethyl acetate ; COLLECTLAYER organic ; WASH with brine ; DRYSOLUTION over magnesium sulfate ; TRITURATE with isopropanol ; YIELD $-1$
TR: ADD $1$ ; ADD $3$ ; ADD $2$ ; STIR for @2@ at #4# ; CONCENTRATE ; TRITURATE with ether ; FILTER keep precipitate ; WASH with ether ; DRYSOLID ; YIELD $-1$
BA: ADD $1$ ; ADD $2$ ; ADD $3$ ; STIR for @2@ at #4# ; ADD $3$ ; STIR for @2@ at #4# ; CONCENTRATE ; ADD $3$ ; STIR for @2@ at #4# ; FILTER keep filtrate ; CONCENTRATE ; PURIFY ; YIELD $-1$
NN: ADD $1$ ; ADD $3$ ; STIR for @1@ at #5# ; ADD $2$ ; FILTER keep filtrate ; CONCENTRATE ; TRITURATE with ethanol ; FILTER ; WASH with ethanol ; WASH with ether ; YIELD $-1$

C1CCOC1.Clc1cc(Br)cnc1Cl.Nc1ccc(Cl)cc1.[H-]~[Na+]>>Clc1ccc(Nc2ncc(Br)cc2Cl)cc1
GT: ADD $2$ ; ADD $1$ ; ADD $4$ at #4# ; WAIT for @2@ ; MAKESOLUTION with $3$ and $1$ ; ADD SLN dropwise ; REFLUX for @4@ ; SETTEMPERATURE #4# ; QUENCH with Na2CO3 ; CONCENTRATE ; EXTRACT with ethyl acetate ; COLLECTLAYER organic ; DRYSOLUTION over Na2SO4 ; CONCENTRATE ; PURIFY ; YIELD $-1$
TR: ADD $3$ ; ADD $1$ ; ADD $4$ at #3# ; STIR for @2@ at #3# ; ADD $2$ ; STIR for @4@ at #6# ; QUENCH with water ; EXTRACT with ethyl acetate ; COLLECTLAYER organic ; WASH with brine ; DRYSOLUTION over sodium sulfate ; CONCENTRATE ; PURIFY ; YIELD $-1$
BA: ADD $4$ ; ADD $1$ ; ADD $3$ at #3# ; STIR for @2@ at #3# ; ADD $2$ ; STIR for @4@ at #4# ; QUENCH with water ; EXTRACT with ethyl acetate ; COLLECTLAYER organic ; WASH with brine ; DRYSOLUTION over Na2SO4 ; FILTER keep filtrate ; CONCENTRATE ; PURIFY ; YIELD $-1$
NN: ADD $3$ ; ADD $2$ ; ADD $1$ ; ADD $4$ ; STIR for @5@ at #4# ; ADD $4$ ; EXTRACT with ethyl acetate ; COLLECTLAYER organic ; CONCENTRATE ; PURIFY ; YIELD $-1$

CC(=O)Nc1ccc(N2CN=c3occc3=C2N)cc1.CCO.O.[K+]~[OH-]>>NC1=c2ccoc2=NCN1c1ccc(N)cc1
GT: ADD $1$ ; ADD $4$ ; ADD $2$ ; ADD $3$ ; STIR for @4@ at #5# ; CONCENTRATE ; TRITURATE with $3$ ; FILTER keep precipitate ; WASH with $3$ ; DRYSOLID under vacuum ; YIELD $-1$
TR: ADD $1$ ; ADD $2$ ; MAKESOLUTION with $4$ and $3$ ; ADD SLN ; REFLUX for @2@ ; CONCENTRATE ; ADD $3$ ; FILTER keep precipitate ; WASH with $3$ ; DRYSOLID ; YIELD $-1$
BA: ADD $1$ ; ADD $2$ ; ADD $4$ ; REFLUX for @2@ ; SETTEMPERATURE #4# ; ADD $3$ ; FILTER keep precipitate ; WASH with $3$ ; DRYSOLID ; YIELD $-1$
NN: ADD $1$ ; ADD $3$ ; ADD $4$ ; REFLUX for @3@ ; ADD $2$ ; CONCENTRATE ; PURIFY ; YIELD $-1$

CC(=O)n1ccc(O)n1.CCOC(=O)C(F)(F)Cl.CN(C)C=O.COC(=O)C(F)(F)Cl.O=C([O-])[O-]~[K+]~[K+]>>FC(F)Oc1cc[nH]n1
GT: ADD $1$ ; ADD $4$ ; ADD $2$ ; ADD $5$ ; ADD $3$ ; STIR for @4@ at #5# ; PARTITION with ethyl acetate and water ; PHASESEPARATION ; COLLECTLAYER organic ; WASH with brine ; DRYSOLUTION over sodium sulfate ; CONCENTRATE ; PURIFY ; YIELD $-1$
TR: ADD $1$ ; ADD $2$ ; ADD $5$ ; ADD $3$ ; ADD $4$ ; STIR for @4@ at #6# ; CONCENTRATE ; ADD water ; EXTRACT with ethyl acetate ; COLLECTLAYER organic ; DRYSOLUTION over sodium sulfate ; CONCENTRATE ; PURIFY ; YIELD $-1$
BA: ADD $1$ ; ADD $3$ ; ADD $4$ ; STIR for @2@ at #6# ; CONCENTRATE ; ADD methanol ; ADD $5$ ; STIR for @2@ at #6# ; SETTEMPERATURE #4# ; ADD $2$ ; WASH with water ; WASH with brine ; DRYSOLUTION over Na2SO4 ; CONCENTRATE ; PURIFY ; YIELD $-1$
NN: ADD $1$ ; ADD $4$ ; ADD $3$ ; ADD $2$ ; STIR for @4@ at #4# ; STIR for @3@ at #5# ; SETTEMPERATURE #4# ; ADD $5$ ; STIR for @2@ at #4# ; CONCENTRATE ; EXTRACT with ethyl acetate ; COLLECTLAYER organic ; WASH with water ; DRYSOLUTION ; CONCENTRATE ; PURIFY ; CONCENTRATE ; YIELD $-1$

CC(=O)OC(C)=O.CC(C)(C)OC(=O)N[C@@H](CCCN)C(=O)O.O.O=C(O)CC(O)(CC(=O)O)C(=O)O.O=C([O-])[O-]~[Na+]~[Na+]>>CC(=O)NCCC[C@H](NC(=O)OC(C)(C)C)C(=O)O
GT: ADD $2$ ; ADD $5$ ; ADD $3$ ; ADD $1$ ; STIR for @3@ at #4# ; PH with $4$ to pH acidic ; EXTRACT with chloroform ; DRYSOLUTION ; YIELD $-1$
TR: ADD $2$ ; ADD $3$ ; ADD $5$ at #3# ; ADD $1$ at #3# ; STIR for @4@ at #4# ; PH with $4$ to pH acidic ; EXTRACT with ethyl acetate ; COLLECTLAYER organic ; WASH with brine ; DRYSOLUTION over Na2SO4 ; FILTER keep filtrate ; CONCENTRATE ; YIELD $-1$
BA: ADD $2$ ; ADD $5$ ; ADD $4$ ; ADD $1$ ; STIR for @4@ at #4# ; ADD $3$ ; EXTRACT with ethyl acetate ; COLLECTLAYER organic ; WASH with brine ; DRYSOLUTION over sodium sulfate ; CONCENTRATE ; YIELD $-1$
NN: ADD $4$ ; ADD $3$ ; ADD $2$ ; ADD $1$ ; STIR for @3@ at #4# ; ADD $5$ ; EXTRACT with $3$ ; DRYSOLUTION over Na2SO4 ; CONCENTRATE ; PURIFY ; YIELD $-1$

C1CCC2=NCCCN2CC1.C=C1C(=O)N(c2cc(OC)c(OC)c(OC)c2)[C@H]1c1ccc(OC)c(O)c1.CNC~Cl.CO.O>>COc1ccc([C@H]2[C@@H](CN(C)C)C(=O)N2c2cc(OC)c(OC)c(OC)c2)cc1O
GT: ADD $2$ ; ADD $3$ ; ADD $1$ ; ADD $4$ ; REFLUX for @3@ ; ADD $5$ ; EXTRACT with ethyl acetate ; PHASESEPARATION ; COLLECTLAYER organic ; WASH with brine ; DRYSOLUTION over Na2SO4 ; FILTER keep filtrate ; CONCENTRATE ; PURIFY ; YIELD $-1$
TR: ADD $2$ ; ADD $3$ ; ADD $1$ ; ADD $4$ ; STIR for @4@ at #6# ; ADD $5$ ; EXTRACT with ethyl acetate ; WASH with $5$ ; DRYSOLUTION over Na2SO4 ; CONCENTRATE ; PURIFY ; YIELD $-1$
BA: ADD $2$ ; ADD $3$ ; ADD $1$ ; STIR for @2@ at #4# ; ADD $5$ ; PH with $4$ to pH acidic ; EXTRACT with ethyl acetate ; COLLECTLAYER organic ; WASH with brine ; DRYSOLUTION over sodium sulfate ; CONCENTRATE ; PURIFY ; YIELD $-1$
NN: ADD $1$ ; ADD $2$ ; ADD $4$ ; STIR for @3@ at #6# ; SETTEMPERATURE #4# ; ADD $3$ ; ADD $5$ ; PHASESEPARATION ; COLLECTLAYER aqueous ; EXTRACT with $3$ ; COLLECTLAYER organic ; DRYSOLUTION over magnesium sulfate ; FILTER keep filtrate ; CONCENTRATE ; PURIFY ; ADD methanol ; ADD HCl / dioxane ; STIR for @2@ ; CONCENTRATE ; RECRYSTALLIZE from ethanol / ethyl acetate ; YIELD $-1$

CC(=O)OC(C)=O.NC(=O)C[C@H](NC(=O)OCc1ccccc1)C(=O)O.c1ccncc1>>N#CC[C@H](NC(=O)OCc1ccccc1)C(=O)O
GT: ADD $2$ ; ADD $3$ ; ADD $1$ ; STIR for @2@ at #4# ; CONCENTRATE ; CONCENTRATE ; ADD HCl ; FILTER keep precipitate ; WASH with water ; DRYSOLID ; YIELD $-1$
TR: ADD $2$ ; ADD $3$ ; ADD $1$ ; STIR for @4@ at #4# ; CONCENTRATE ; PURIFY ; YIELD $-1$
BA: ADD $2$ ; ADD $3$ ; ADD $1$ ; STIR for @2@ at #4# ; CONCENTRATE ; ADD ethyl acetate ; WASH with HCl ; WASH with sodium bicarbonate ; WASH with brine ; DRYSOLUTION over sodium sulfate ; CONCENTRATE ; YIELD $-1$
NN: ADD $2$ ; ADD $1$ ; ADD triethylamine at #4# ; ADD $3$ dropwise at #3# ; STIR for @3@ at #4# ; ADD $1$ ; WASH with water ; WASH with brine ; DRYSOLUTION over Na2SO4 ; CONCENTRATE ; YIELD $-1$

CC(=O)OC(C)=O.Nc1ccc(F)cc1C(=O)O>>Cc1nc2ccc(F)cc2c(=O)[nH]1
GT: ADD $2$ ; ADD $1$ ; REFLUX for @2@ ; CONCENTRATE ; ADD ammonium hydroxide ; STIR for @2@ at #4# ; ADD sodium hydroxide ; CONCENTRATE ; PH with HCl to pH acidic ; FILTER keep precipitate ; WASH with water ; DRYSOLID ; YIELD $-1$
TR: ADD $2$ ; ADD $1$ ; REFLUX for @3@ ; SETTEMPERATURE #4# ; FILTER keep precipitate ; WASH with ether ; DRYSOLID ; YIELD $-1$
BA: ADD $2$ ; ADD $1$ ; REFLUX for @3@ ; SETTEMPERATURE #4# ; FILTER keep precipitate ; WASH with ether ; DRYSOLID ; YIELD $-1$
NN: ADD $2$ ; ADD $1$ ; REFLUX for @2@ ; CONCENTRATE ; TRITURATE with ether ; FILTER keep filtrate ; DRYSOLUTION ; ADD ammonia ; REFLUX for @2@ ; CONCENTRATE ; TRITURATE with ether ; FILTER keep filtrate ; DRYSOLUTION ; YIELD $-1$

CN(C)C=O.Cl.O.O=c1[nH]c2ccc(Br)cc2c(=O)c2ccccc12.[C-]#N~[Cu+].[Cl-]~[Cl-]~[Cl-]~[Fe+3]>>N#Cc1ccc2[nH]c(=O)c3ccccc3c(=O)c2c1
GT: ADD $4$ ; ADD $5$ ; ADD $1$ ; REFLUX for @3@ ; SETTEMPERATURE #4# ; ADD $6$ ; ADD $2$ ; ADD $3$ ; FILTER keep precipitate ; WASH with $2$ ; WASH with $3$ ; DRYSOLID at #5# ; ADD $1$ at #5# ; FILTER keep filtrate ; CONCENTRATE ; ADD dioxane ; FILTER keep precipitate ; WASH with dioxane ; WASH with hexane ; DRYSOLID ; YIELD $-1$
TR: ADD $4$ ; ADD $5$ ; ADD $1$ ; REFLUX for @3@ ; SETTEMPERATURE #4# ; MAKESOLUTION with $6$ and $3$ ; ADD SLN ; PH with $2$ to pH acidic ; FILTER keep precipitate ; WASH with $3$ ; DRYSOLID ; YIELD $-1$
BA: ADD $4$ ; ADD $5$ ; ADD $1$ ; STIR for @3@ at #6# ; ADD $6$ ; ADD $3$ ; PH with $2$ to pH acidic ; EXTRACT with ethyl acetate ; COLLECTLAYER organic ; WASH with $3$ ; WASH with brine ; DRYSOLUTION over magnesium sulfate ; CONCENTRATE ; PURIFY ; YIELD $-1$
NN: ADD $4$ ; ADD $5$ ; ADD $1$ ; STIR for @2@ at #6# ; SETTEMPERATURE #6# ; MAKESOLUTION with $6$ and $3$ and $2$ ; ADD SLN ; STIR for @2@ ; WAIT for @4@ ; FILTER keep precipitate ; WASH with $3$ ; DRYSOLUTION ; RECRYSTALLIZE from acetonitrile ; YIELD $-1$

CCN(C(C)C)C(C)C.CCN=C=NCCCN(C)C~Cl.CN(C)C=O.Cc1onc2c1c(=O)n(C1CCCC(CN)C1)c1cc(C(F)(F)F)cnc21~I.O=C(O)c1cccnc1.On1nnc2cccnc21>>Cc1onc2c1c(=O)n(C1CCCC(CNC(=O)c3cccnc3)C1)c1cc(C(F)(F)F)cnc21
GT: ADD $4$ ; ADD $5$ ; ADD $2$ ; ADD $6$ ; ADD $1$ ; ADD $3$ ; STIR for @4@ at #4# ; CONCENTRATE ; ADD water ; EXTRACT with ethyl acetate ; DRYSOLUTION over sodium sulfate ; CONCENTRATE ; YIELD $-1$
TR: ADD $4$ ; ADD $5$ ; ADD $2$ ; ADD $6$ ; ADD $1$ ; ADD $3$ ; STIR for @4@ at #4# ; CONCENTRATE ; PURIFY ; YIELD $-1$
BA: ADD $4$ ; ADD $3$ ; ADD $5$ at #4# ; ADD $2$ at #4# ; ADD $6$ at #4# ; ADD $1$ at #4# ; STIR for @4@ at #4# ; CONCENTRATE ; ADD ethyl acetate ; WASH with water ; WASH with brine ; DRYSOLUTION over Na2SO4 ; CONCENTRATE ; PURIFY ; YIELD $-1$
NN: ADD $4$ ; ADD $5$ ; ADD $2$ ; ADD $6$ ; ADD $1$ ; ADD $3$ ; STIR ; CONCENTRATE ; ADD water ; EXTRACT with dichloromethane ; DRYSOLUTION over sodium sulfate ; CONCENTRATE ; PURIFY ; YIELD $-1$

CCN(CC)CC.CCOCC.CNCc1ccccc1.O=C(Cl)c1ccccc1>>CN(Cc1ccccc1)C(=O)c1ccccc1
GT: ADD $3$ ; ADD $1$ ; ADD $2$ ; MAKESOLUTION with $4$ and $2$ ; ADD SLN dropwise ; STIR for @2@ at #4# ; FILTER keep filtrate ; CONCENTRATE ; PURIFY ; YIELD $-1$
TR: ADD $3$ ; ADD $1$ ; ADD $2$ ; ADD $4$ at #3# ; STIR for @4@ at #4# ; FILTER keep filtrate ; CONCENTRATE ; PURIFY ; YIELD $-1$
BA: ADD $3$ ; ADD $1$ ; ADD $2$ ; MAKESOLUTION with $4$ and $2$ ; ADD SLN dropwise at #3# ; STIR for @2@ at #4# ; FILTER keep filtrate ; CONCENTRATE ; ADD ethyl acetate ; WASH with water ; WASH with brine ; DRYSOLUTION over Na2SO4 ; CONCENTRATE ; YIELD $-1$
NN: ADD $3$ ; ADD $2$ ; ADD $1$ ; ADD $4$ dropwise ; STIR for @2@ at #4# ; FILTER keep precipitate ; ADD ethyl acetate ; WASH with water ; COLLECTLAYER organic ; DRYSOLUTION over sodium sulfate ; FILTER keep filtrate ; CONCENTRATE ; PURIFY ; YIELD $-1$

CC(C)(C)OC(=O)N1CCN(c2nccc3oc(-c4cnc5ccc(OCCCS(C)(=O)=O)nn45)cc23)CC1.ClCCl.O=C(O)C(F)(F)F.O=C([O-])[O-]~[K+]~[K+]>>CS(=O)(=O)CCCOc1ccc2ncc(-c3cc4c(N5CCNCC5)nccc4o3)n2n1
GT: ADD $1$ ; ADD $2$ ; ADD $3$ ; STIR for @4@ at #4# ; ADD $4$ ; EXTRACT with $2$ ; EXTRACT with methanol ; COLLECTLAYER organic ; DRYSOLUTION over sodium sulfate ; CONCENTRATE ; TRITURATE with ethanol ; YIELD $-1$
TR: ADD $1$ ; ADD $2$ ; ADD $3$ ; STIR for @2@ at #4# ; ADD $4$ ; EXTRACT with $2$ ; COLLECTLAYER organic ; DRYSOLUTION over sodium sulfate ; FILTER keep filtrate ; CONCENTRATE ; PURIFY ; YIELD $-1$
BA: ADD $1$ ; ADD $2$ ; ADD $3$ ; STIR for @2@ at #4# ; CONCENTRATE ; ADD methanol ; ADD $4$ ; STIR for @2@ at #4# ; CONCENTRATE ; PURIFY ; YIELD $-1$
NN: ADD $1$ ; ADD $2$ ; ADD $3$ dropwise ; STIR for @3@ at #4# ; ADD $2$ ; ADD $4$ dropwise ; STIR for @2@ ; PHASESEPARATION ; WASH with $2$ ; COLLECTLAYER organic ; DRYSOLUTION over magnesium sulfate ; FILTER keep filtrate ; CONCENTRATE ; YIELD $-1$

C1CCOC1.CCCCCCCCCCCC(=O)Cl.NNC(N)=S>>CCCCCCCCCCCC(=O)NNC(N)=S
GT: ADD $3$ ; ADD $1$ ; MAKESOLUTION with $2$ and $1$ ; ADD SLN dropwise at #3# ; SETTEMPERATURE #4# ; STIR for @4@ ; CONCENTRATE ; FILTER keep filtrate ; WASH with ethyl acetate ; CONCENTRATE ; FILTER keep precipitate ; WASH with ethyl acetate ; DRYSOLID under vacuum ; YIELD $-1$
TR: ADD $3$ ; ADD $1$ ; ADD $2$ ; STIR for @2@ at #4# ; FILTER keep precipitate ; WASH with $1$ ; WASH with ether ; DRYSOLID ; YIELD $-1$
BA: ADD $3$ ; ADD $1$ ; ADD $2$ ; STIR for @4@ at #4# ; CONCENTRATE ; ADD ethyl acetate ; WASH with water ; WASH with brine ; DRYSOLUTION over magnesium sulfate ; CONCENTRATE ; YIELD $-1$
NN: ADD $2$ ; ADD $3$ ; ADD $1$ dropwise at #3# over @2@ ; STIR for @4@ at #4# ; CONCENTRATE ; ADD methanol ; FILTER keep filtrate ; CONCENTRATE ; EXTRACT with ethyl acetate ; EXTRACT with THF ; EXTRACT with ammonium chloride ; COLLECTLAYER organic ; WASH with ammonium chloride ; DRYSOLUTION over sodium sulfate ; CONCENTRATE ; RECRYSTALLIZE from ethyl acetate ; WASH with diisopropyl ether ; DRYSOLID ; YIELD $-1$

CC1=CN2C(=CN1OCc1c(F)cccc1F)N=C(C)C2C(=O)O.CN(C)C(On1nnc2cccnc21)=[N+](C)C~F[P-](F)(F)(F)(F)F.CN(C)C=O.CN1CCOCC1.Nc1ccnc2ccc(F)cc12>>Cc1cn2c(C(=O)Nc3ccnc4ccc(F)cc34)c(C)nc2c(OCc2c(F)cccc2F)n1
GT: ADD $1$ ; ADD $2$ ; ADD $4$ ; ADD $3$ ; STIR for @2@ at #4# ; ADD $5$ ; STIR for @2@ at #4# ; PURIFY ; YIELD $-1$
TR: ADD $1$ ; ADD $5$ ; ADD $2$ ; ADD $3$ ; ADD $4$ ; STIR for @4@ at #4# ; CONCENTRATE ; PURIFY ; YIELD $-1$
BA: ADD $1$ ; ADD $3$ ; ADD $2$ ; ADD $4$ ; STIR for @1@ at #4# ; ADD $5$ ; STIR for @4@ at #4# ; CONCENTRATE ; ADD dichloromethane ; WASH with water ; WASH with brine ; DRYSOLUTION over Na2SO4 ; FILTER keep filtrate ; CONCENTRATE ; PURIFY ; YIELD $-1$
NN: ADD $4$ ; ADD $5$ at #4# ; STIR ; CONCENTRATE ; ADD $3$ ; MAKESOLUTION with $1$ and $2$ and $3$ ; ADD SLN at #3# ; STIR for @4@ at #4# ; STIR for @3@ at #5# ; PARTITION with water and $3$ ; PHASESEPARATION ; COLLECTLAYER organic ; DRYSOLUTION over sodium sulfate ; FILTER keep filtrate ; CONCENTRATE ; PURIFY ; YIELD $-1$

CC(C)(C)NS(=O)(=O)c1ccccc1-c1ccc(NC(=O)C(C)(C)NC(=O)OC(C)(C)C)c(F)c1.O=C(O)C(F)(F)F>>CC(C)(N)C(=O)Nc1ccc(-c2ccccc2S(N)(=O)=O)cc1F
GT: ADD $1$ ; ADD $2$ ; REFLUX for @2@ ; CONCENTRATE ; DRYSOLID under vacuum ; YIELD $-1$
TR: ADD $1$ ; ADD $2$ ; STIR for @2@ at #4# ; CONCENTRATE ; PURIFY ; YIELD $-1$
BA: ADD $1$ ; ADD $2$ ; STIR for @2@ at #4# ; CONCENTRATE ; ADD ethyl acetate ; WASH with NaHCO3 ; WASH with brine ; DRYSOLUTION over sodium sulfate ; CONCENTRATE ; PURIFY ; YIELD $-1$
NN: ADD $1$ ; ADD $2$ ; STIR for @4@ at #4# ; CONCENTRATE ; TRITURATE with ether ; FILTER keep filtrate ; CONCENTRATE ; YIELD $-1$

CC(=O)O.CCOC(=O)c1c(N)cc(Cl)n1-c1ccc(Br)cc1~Cl.N#C[O-]~[Na+].O>>CCOC(=O)c1c(NC(N)=O)cc(Cl)n1-c1ccc(Br)cc1
GT: ADD $2$ ; ADD $1$ ; ADD $4$ ; ADD $3$ ; STIR for @4@ at #6# ; CONCENTRATE ; ADD ether ; WASH with HCl ; CONCENTRATE ; YIELD $-1$
TR: ADD $2$ ; ADD $1$ ; ADD $4$ ; ADD $3$ ; STIR for @4@ at #4# ; ADD $4$ ; FILTER keep precipitate ; WASH with $4$ ; DRYSOLID ; YIELD $-1$
BA: ADD $2$ ; ADD $1$ ; ADD $3$ ; ADD $4$ ; STIR for @2@ at #4# ; ADD $4$ ; EXTRACT with ethyl acetate ; COLLECTLAYER organic ; WASH with $4$ ; WASH with brine ; DRYSOLUTION over Na2SO4 ; FILTER keep filtrate ; CONCENTRATE ; YIELD $-1$
NN: ADD $2$ ; ADD $3$ ; ADD $1$ ; ADD $4$ ; STIR for @4@ at #4# ; ADD $4$ ; EXTRACT with dichloromethane ; PHASESEPARATION ; COLLECTLAYER organic ; WASH with brine ; DRYSOLUTION over magnesium sulfate ; FILTER keep filtrate ; CONCENTRATE ; ADD ethyl acetate ; RECRYSTALLIZE from hexanes ; YIELD $-1$

C1CCOC1.CC(C)[N-]C(C)C~[Li+].CCOC(=O)C1CCC(O[Si](C)(C)C(C)(C)C)CC1.ClCCBr.O>>CCOC(=O)C1(CCCl)CCC(O[Si](C)(C)C(C)(C)C)CC1
GT: ADD $3$ ; ADD $1$ ; ADD $2$ at #1# ; ADD $1$ at #1# ; STIR for @2@ at #1# ; ADD $4$ ; STIR for @2@ at #1# ; STIR for @2@ at #4# ; ADD $5$ ; EXTRACT with MTBE ; COLLECTLAYER organic ; WASH with brine ; FILTER keep filtrate ; CONCENTRATE ; PURIFY ; YIELD $-1$
TR: ADD $3$ ; ADD $1$ ; ADD $2$ dropwise at #1# ; STIR for @2@ at #1# ; ADD $4$ dropwise at #1# ; STIR for @4@ at #4# ; ADD $5$ ; EXTRACT with ethyl acetate ; COLLECTLAYER organic ; WASH with brine ; DRYSOLUTION over Na2SO4 ; FILTER keep filtrate ; CONCENTRATE ; PURIFY ; YIELD $-1$
BA: ADD $3$ ; ADD $1$ ; ADD $2$ at #1# ; STIR for @2@ at #1# ; ADD $4$ dropwise ; STIR for @2@ at #1# ; ADD $5$ ; EXTRACT with ethyl acetate ; COLLECTLAYER organic ; WASH with brine ; DRYSOLUTION over Na2SO4 ; FILTER keep filtrate ; CONCENTRATE ; PURIFY ; YIELD $-1$
NN: ADD $2$ ; ADD $1$ ; ADD $1$ ; MAKESOLUTION with $3$ and $1$ ; ADD SLN at #3# over @1@ ; STIR for @2@ at #3# ; ADD $4$ over @1@ ; ADD $4$ over @1@ ; STIR for @2@ at #4# ; ADD $5$ ; EXTRACT with ethyl acetate ; COLLECTLAYER organic ; WASH with brine ; FILTER keep filtrate ; CONCENTRATE ; PURIFY ; YIELD $-1$

CO.Cc1nn2c(C3=CCOCC3)ncc2c(=O)n1CC1CCCCC1.[Pd]>>Cc1nn2c(C3CCOCC3)ncc2c(=O)n1CC1CCCCC1
GT: ADD $2$ ; ADD $1$ ; ADD $3$ ; STIR for @2@ at #4# ; FILTER keep filtrate ; CONCENTRATE ; PURIFY ; YIELD $-1$
TR: ADD $2$ ; ADD $1$ ; ADD $3$ ; STIR for @4@ at #4# ; FILTER keep filtrate ; CONCENTRATE ; YIELD $-1$
BA: ADD $2$ ; ADD $1$ ; ADD $3$ ; STIR for @4@ at #4# ; FILTER keep filtrate ; CONCENTRATE ; YIELD $-1$
NN: ADD $2$ ; ADD $1$ ; ADD $3$ ; ADD $3$ ; STIR for @3@ at #5# ; FILTER keep filtrate ; CONCENTRATE ; YIELD $-1$

C1CCOC1.CCN(C(C)C)C(C)C.CN(C)C=O.Cl~O=C1CC[C@@]2(O)[C@H]3Cc4ccc(O)c5c4[C@@]2(CCN3)[C@H]1O5.O=C1CCC(=O)N1O>>O=C1C=CC(=O)N1~O=C1CC[C@@]2(O)[C@H]3Cc4ccc(O)c5c4[C@@]2(CCN3)[C@H]1O5
GT: ADD $4$ ; ADD $1$ ; ADD $3$ ; ADD $2$ ; STIR for @1@ at #4# ; ADD $5$ ; STIR for @2@ at #4# ; CONCENTRATE ; PURIFY ; YIELD $-1$
TR: ADD $4$ ; ADD $5$ ; ADD $2$ ; ADD $1$ ; ADD $3$ ; STIR for @4@ at #4# ; CONCENTRATE ; PURIFY ; CONCENTRATE ; DRYSOLID ; YIELD $-1$
BA: ADD $4$ ; ADD $1$ ; ADD $3$ ; ADD $2$ ; ADD $5$ ; STIR for @4@ at #4# ; CONCENTRATE ; PURIFY ; YIELD $-1$
NN: ADD $2$ ; ADD $1$ ; SETTEMPERATURE #2# ; MAKESOLUTION with $4$ and $1$ ; ADD SLN dropwise ; STIR for @2@ at #2# ; MAKESOLUTION with $3$ and $1$ ; ADD SLN dropwise ; STIR for @2@ at #2# ; ADD $5$ ; EXTRACT with ethyl acetate ; COLLECTLAYER organic ; DRYSOLUTION over sodium sulfate ; FILTER keep filtrate ; CONCENTRATE ; PURIFY ; DRYSOLID ; YIELD $-1$

CCN(C(C)C)C(C)C.CCOC(C)=O.CN(C)C(On1nnc2cccnc21)=[N+](C)C~F[P-](F)(F)(F)(F)F.CN(C)C=O.CNC(=O)c1c(-c2ccc(F)cc2)oc2nc(Cl)c(-c3cccc(C(=O)O)c3)cc12.Cl~NC12CC(C1)C2.[Cl-]~[NH4+]>>CNC(=O)c1c(-c2ccc(F)cc2)oc2nc(Cl)c(-c3cccc(C(=O)NC45CC(C4)C5)c3)cc12
GT: ADD $5$ ; ADD $3$ ; ADD $6$ ; ADD $4$ ; ADD $1$ at #4# ; STIR for @4@ at #4# ; ADD $2$ ; ADD $7$ ; PHASESEPARATION ; COLLECTLAYER aqueous ; EXTRACT with $2$ ; COLLECTLAYER organic ; WASH with water ; WASH with brine ; DRYSOLUTION over Na2SO4 ; FILTER keep filtrate ; CONCENTRATE ; PURIFY ; YIELD $-1$
TR: ADD $5$ ; ADD $4$ ; ADD $6$ ; ADD $3$ ; ADD $1$ ; STIR for @4@ at #4# ; ADD $7$ ; ADD $2$ ; PHASESEPARATION ; COLLECTLAYER aqueous ; EXTRACT with $2$ ; COLLECTLAYER organic ; WASH with brine ; DRYSOLUTION over MgSO4 ; FILTER keep filtrate ; CONCENTRATE ; PURIFY ; YIELD $-1$
BA: ADD $6$ ; ADD $4$ ; ADD $3$ ; ADD $5$ ; ADD $1$ ; STIR for @4@ at #4# ; ADD $7$ ; ADD $2$ ; PHASESEPARATION ; COLLECTLAYER organic ; COLLECTLAYER organic ; WASH with $7$ ; WASH with brine ; DRYSOLUTION over magnesium sulfate ; FILTER keep filtrate ; CONCENTRATE ; PURIFY ; YIELD $-1$
NN: ADD $5$ ; ADD $4$ ; ADD $3$ ; ADD $6$ ; ADD $1$ at #4# ; STIR for @4@ ; ADD $7$ ; EXTRACT with $2$ ; COLLECTLAYER organic ; WASH with brine ; DRYSOLUTION over MgSO4 ; CONCENTRATE ; PURIFY ; COLLECTLAYER organic ; CONCENTRATE ; YIELD $-1$

C1CCOC1.CCB(O)O.COC(=O)c1cc(OC)c(S(C)(=O)=O)cc1Br.O=C([O-])[O-]~[K+]~[K+].[Ag]O[Ag]>>CCc1cc(S(C)(=O)=O)c(OC)cc1C(=O)OC.COC(=O)c1ccc(S(C)(=O)=O)c(OC)c1
GT: ADD $3$ ; ADD $1$ ; ADD $2$ ; ADD $5$ ; ADD $4$ ; ADD $-1$ ; REFLUX for @4@ ; SETTEMPERATURE #4# ; CONCENTRATE ; PURIFY ; YIELD $-2$
TR: ADD $3$ ; ADD $2$ ; ADD $5$ ; ADD $4$ ; ADD $1$ ; STIR for @4@ at #5# ; FILTER keep filtrate ; CONCENTRATE ; PURIFY ; YIELD $-1$ ; YIELD $-2$
BA: ADD $3$ ; ADD $1$ ; ADD $4$ ; ADD $2$ ; STIR for @4@ at #5# ; ADD $5$ ; EXTRACT with ethyl acetate ; COLLECTLAYER organic ; DRYSOLUTION over Na2SO4 ; FILTER keep filtrate ; CONCENTRATE ; PURIFY ; YIELD $-2$ ; YIELD $-1$
NN: ADD $2$ ; ADD $3$ ; ADD $4$ ; ADD $1$ ; ADD $5$ ; STIR for @4@ at #6# ; FILTER keep filtrate ; ADD ethyl acetate ; WASH with water ; CONCENTRATE ; PURIFY ; YIELD $-1$

CC(=O)Cc1ccc(C(C)=O)cc1.CCO.NCC(O)c1ccccc1.O=[Pt].c1ccccc1>>CC(=O)c1ccc(CC(C)NCC(O)c2ccccc2)cc1
GT: ADD $1$ ; ADD $3$ ; ADD $5$ ; REFLUX for @3@ with Dean-Stark apparatus ; ADD $2$ ; ADD $4$ ; WAIT for @3@ at #4# ; FILTER keep filtrate ; CONCENTRATE ; PURIFY ; RECRYSTALLIZE from ether ; YIELD $-1$
TR: ADD $1$ ; ADD $3$ ; ADD $2$ ; ADD $5$ ; ADD $4$ ; STIR for @4@ at #4# ; FILTER keep filtrate ; CONCENTRATE ; YIELD $-1$
BA: ADD $1$ ; ADD $3$ ; ADD $2$ ; ADD $4$ ; ADD $5$ ; STIR for @4@ at #4# ; FILTER keep filtrate ; CONCENTRATE ; YIELD $-1$
NN: ADD $3$ ; ADD $2$ ; ADD $1$ ; ADD $5$ ; STIR for @4@ at #4# ; ADD $4$ ; WASH with water ; WASH with brine ; PHASESEPARATION ; COLLECTLAYER organic ; DRYSOLUTION over magnesium sulfate ; CONCENTRATE ; PURIFY ; FILTER keep precipitate ; CONCENTRATE ; YIELD $-1$

CCO.COC(=O)c1cccnc1-c1cc(OC)c(OCCCN2CCCC2)cc1[N+](=O)[O-].O.[Cl-]~[NH4+].[Fe]>>COc1cc2c(cc1OCCCN1CCCC1)[nH]c(=O)c1cccnc12
GT: ADD $2$ ; ADD $1$ ; ADD $3$ ; ADD $5$ ; ADD $4$ ; STIR for @3@ at #6# ; FILTER keep filtrate ; CONCENTRATE ; PURIFY ; YIELD $-1$
TR: ADD $2$ ; ADD $5$ ; ADD $4$ ; ADD $1$ ; ADD $3$ ; STIR for @2@ at #6# ; FILTER keep filtrate ; CONCENTRATE ; PURIFY ; YIELD $-1$
BA: ADD $2$ ; ADD $5$ ; ADD $4$ ; ADD $1$ ; ADD $3$ ; REFLUX for @2@ ; SETTEMPERATURE #4# ; FILTER keep filtrate ; CONCENTRATE ; ADD ethyl acetate ; WASH with $3$ ; WASH with brine ; DRYSOLUTION over sodium sulfate ; CONCENTRATE ; YIELD $-1$
NN: ADD $2$ ; ADD $1$ ; ADD $4$ ; STIR for @1@ at #6# ; ADD $5$ ; STIR for @2@ at #6# ; SETTEMPERATURE #4# ; ADD $3$ ; CONCENTRATE ; ADD chloroform ; WASH with NaHCO3 ; COLLECTLAYER organic ; DRYSOLUTION over magnesium sulfate ; FILTER keep filtrate ; CONCENTRATE ; PURIFY ; YIELD $-1$

CC(=O)O.CCCCNCCCC.CCCCO.N#CN>>CC(=O)[O-]~CCCCN(CCCC)C(N)=[NH2+]
GT: ADD $2$ ; ADD $1$ ; ADD $3$ ; SETTEMPERATURE #6# ; ADD $4$ dropwise at #6# over @3@ ; STIR for @3@ at #6# ; FILTER keep precipitate ; WASH with acetone ; DRYSOLID at #5# under vacuum ; YIELD $-1$
TR: ADD $2$ ; ADD $3$ ; ADD $1$ ; ADD $4$ ; REFLUX for @4@ ; CONCENTRATE ; YIELD $-1$
BA: ADD $4$ ; ADD $3$ ; ADD $1$ ; ADD $2$ ; REFLUX for @4@ ; CONCENTRATE ; ADD ethyl acetate ; WASH with water ; WASH with brine ; DRYSOLUTION over sodium sulfate ; CONCENTRATE ; YIELD $-1$
NN: ADD $3$ ; ADD $4$ ; ADD $2$ ; ADD $1$ ; STIR for @3@ at #4# ; PURIFY ; YIELD $-1$

C1COCCO1.CCOC(C)=O.Cl[Pd]Cl~[Fe+2]~c1ccc(P(c2ccccc2)[c-]2cccc2)cc1~c1ccc(P(c2ccccc2)[c-]2cccc2)cc1.Nc1cccc(B(O)O)c1.O.O=C([O-])[O-]~[Na+]~[Na+].O=S(=O)(Oc1cc(-c2ccncc2)cc2cncnc12)C(F)(F)F>>Nc1cccc(-c2cc(-c3ccncc3)cc3cncnc23)c1
GT: ADD $7$ ; ADD $4$ ; ADD $1$ ; ADD $5$ ; ADD $6$ ; ADD $3$ ; STIR for @4@ at #6# ; SETTEMPERATURE #4# ; ADD $2$ ; FILTER keep filtrate ; CONCENTRATE ; PURIFY ; YIELD $-1$
TR: ADD $7$ ; ADD $4$ ; ADD $1$ ; ADD $5$ ; ADD $6$ ; ADD $3$ ; STIR for @4@ at #6# ; SETTEMPERATURE #4# ; ADD $2$ ; FILTER keep filtrate ; CONCENTRATE ; PURIFY ; YIELD $-1$
BA: ADD $7$ ; ADD $4$ ; ADD $3$ ; ADD $6$ ; ADD $1$ ; ADD $5$ ; STIR for @4@ at #6# ; ADD $2$ ; WASH with $5$ ; WASH with brine ; DRYSOLUTION over Na2SO4 ; CONCENTRATE ; PURIFY ; YIELD $-1$
NN: ADD $7$ ; ADD $4$ ; ADD $1$ ; ADD $5$ ; ADD $6$ ; ADD $3$ ; STIR for @4@ at #6# ; SETTEMPERATURE #4# ; ADD $2$ ; FILTER keep filtrate ; CONCENTRATE ; PURIFY ; YIELD $-1$

CC(C)(C(=O)O)n1cc(-c2ccnc3[nH]ccc23)cn1.CN(C)C=O.O=C(n1ccnc1)n1ccnc1>>CC(C)(C(N)=O)n1cc(-c2ccnc3[nH]ccc23)cn1
GT: ADD $1$ ; ADD $3$ ; ADD $2$ ; STIR for @3@ ; ADD ammonium chloride ; ADD triethylamine ; STIR for @3@ ; CONCENTRATE ; PURIFY ; YIELD $-1$
TR: ADD $1$ ; ADD $2$ ; ADD $3$ ; STIR for @2@ at #4# ; CONCENTRATE ; PURIFY ; YIELD $-1$
BA: ADD $1$ ; ADD $2$ ; ADD $3$ ; STIR for @2@ at #4# ; CONCENTRATE ; ADD dichloromethane ; WASH with water ; COLLECTLAYER organic ; DRYSOLUTION over Na2SO4 ; CONCENTRATE ; PURIFY ; YIELD $-1$
NN: ADD $1$ ; ADD $2$ ; ADD $3$ ; REFLUX for @2@ ; CONCENTRATE ; ADD THF ; ADD ammonia ; STIR for @2@ ; ADD ethyl acetate ; STIR for @2@ ; COLLECTLAYER organic ; WASH with brine ; DRYSOLUTION over magnesium sulfate ; FILTER keep filtrate ; CONCENTRATE ; PURIFY ; CONCENTRATE ; TRITURATE with ethyl acetate / diisopropyl ether ; YIELD $-1$

CC(C)N1CC(OCc2ccccc2)C1.CCOCC.Oc1cccc2ccccc12.[Na+]~[OH-]>>CC(C)NCC(COc1cccc2ccccc12)OCc1ccccc1
GT: ADD $1$ ; ADD $3$ ; ADD $4$ ; STIR for @4@ at #6# ; SETTEMPERATURE #4# ; ADD $2$ ; COLLECTLAYER organic ; EXTRACT with $4$ ; COLLECTLAYER organic ; WASH with water ; DRYSOLUTION over sodium sulfate ; YIELD $-1$
TR: ADD $1$ ; ADD $3$ ; ADD $4$ ; STIR for @3@ at #6# ; SETTEMPERATURE #4# ; ADD $2$ ; PHASESEPARATION ; COLLECTLAYER organic ; WASH with water ; WASH with brine ; DRYSOLUTION over sodium sulfate ; CONCENTRATE ; PURIFY ; YIELD $-1$
BA: ADD $1$ ; ADD $3$ ; ADD $4$ ; ADD $2$ ; REFLUX for @4@ ; CONCENTRATE ; PURIFY ; YIELD $-1$
NN: ADD $3$ ; ADD $1$ ; ADD $4$ ; STIR for @3@ at #6# ; SETTEMPERATURE #4# ; ADD $2$ ; EXTRACT with ether ; PH with NaOH to pH acidic ; EXTRACT with ether ; WASH with water ; DRYSOLUTION over sodium sulfate ; CONCENTRATE ; RECRYSTALLIZE from benzene ; YIELD $-1$

CC(C)(C)OC(=O)N1CCC(Nc2nc(N)c(C(=O)c3c(F)cccc3F)s2)CC1.ClCCl~O=C(O)C(F)(F)F>>Nc1nc(NC2CCNCC2)sc1C(=O)c1c(F)cccc1F
GT: ADD $1$ ; ADD $2$ ; STIR for @2@ at #4# ; CONCENTRATE ; WASH with NaHCO3 ; WASH with brine ; DRYSOLUTION over MgSO4 ; FILTER keep filtrate ; CONCENTRATE ; TRITURATE with ether ; FILTER keep precipitate ; YIELD $-1$
TR: ADD $1$ ; ADD $2$ ; STIR for @2@ at #4# ; CONCENTRATE ; YIELD $-1$
BA: ADD $1$ ; ADD $2$ ; STIR for @2@ at #4# ; CONCENTRATE ; ADD water ; PH with sodium hydroxide to pH basic ; EXTRACT with ethyl acetate ; COLLECTLAYER organic ; WASH with brine ; DRYSOLUTION over sodium sulfate ; CONCENTRATE ; YIELD $-1$
NN: ADD $1$ ; ADD $2$ ; STIR for @2@ ; CONCENTRATE ; ADD DIPEA ; ADD dichloromethane ; WAIT for @4@ ; FILTER keep precipitate ; WASH with methanol ; WASH with dichloromethane ; CONCENTRATE ; TRITURATE with ether / hexanes ; YIELD $-1$

CCOC(=O)C1CCN(c2ncc(C(=O)Nc3nc(-c4cc(Cl)cs4)c(N4CCN(C5CCCCC5)CC4)s3)cc2Cl)CC1.CO.[Na+]~[OH-]>>Cl~O=C(Nc1nc(-c2cc(Cl)cs2)c(N2CCN(C3CCCCC3)CC2)s1)c1cnc(N2CCC(C(=O)O)CC2)c(Cl)c1
GT: ADD $1$ ; ADD $2$ ; ADD $3$ at #4# ; STIR for @4@ ; CONCENTRATE ; ADD ethyl acetate ; ADD HCl ; STIR ; CONCENTRATE ; WASH with ether ; YIELD $-1$
TR: ADD $1$ ; ADD $2$ ; ADD $3$ ; STIR for @4@ at #4# ; CONCENTRATE ; PH with HCl to pH acidic ; FILTER keep precipitate ; WASH with water ; DRYSOLID ; YIELD $-1$
BA: ADD $1$ ; ADD $2$ ; ADD $4$ ; STIR for @2@ at #5# ; PH with $3$ to pH neutral ; CONCENTRATE ; PURIFY ; YIELD $-1$
NN: ADD $1$ ; ADD $3$ ; ADD $2$ ; STIR for @4@ at #4# ; WASH with ethyl acetate ; COLLECTLAYER aqueous ; PH with HCl to pH acidic ; DRYSOLUTION over dichloromethane ; YIELD $-1$

CC(C)n1nc(-c2nc(C#N)c(C#N)nc2-c2ccccc2Br)ccc1=O.CCOC(C)=O.CN1CCN(C)C1=O.COc1ccc(CN)cc1.[Na+]~[OH-]>>COc1ccc(CNc2nc(-c3ccccc3Br)c(-c3ccc(=O)n(C(C)C)n3)nc2C#N)cc1
GT: ADD $1$ ; ADD $3$ ; ADD $4$ ; STIR for @5@ at #4# ; ADD $5$ ; STIR for @2@ ; FILTER keep precipitate ; ADD $2$ ; WASH with water ; DRYSOLUTION over MgSO4 ; CONCENTRATE ; PURIFY ; YIELD $-1$
TR: ADD $1$ ; ADD $4$ ; ADD $3$ ; STIR for @4@ at #6# ; ADD $2$ ; ADD $5$ ; COLLECTLAYER organic ; WASH with water ; WASH with brine ; DRYSOLUTION over MgSO4 ; CONCENTRATE ; PURIFY ; YIELD $-1$
BA: ADD $1$ ; ADD $4$ ; ADD $3$ ; ADD $5$ ; STIR for @4@ at #6# ; SETTEMPERATURE #4# ; ADD $2$ ; WASH with water ; WASH with brine ; DRYSOLUTION over Na2SO4 ; FILTER keep filtrate ; CONCENTRATE ; PURIFY ; YIELD $-1$
NN: ADD $3$ ; ADD $1$ ; ADD $4$ ; ADD $2$ ; STIR for @4@ at #4# ; ADD $5$ ; EXTRACT with ethyl acetate ; COLLECTLAYER organic ; WASH with $5$ ; WASH with water ; WASH with brine ; FILTER keep filtrate ; CONCENTRATE ; PURIFY ; YIELD $-1$

CCN(C(C)C)C(C)C.CSc1ncc2c(n1)SCN(c1c(Cl)cccc1Cl)C2=O.Cc1cc(N)ccc1N1CCN(C(=O)OC(C)(C)C)CC1.Cc1ccccc1.O.O=C(OO)c1cccc(Cl)c1>>Cc1cc(Nc2ncc3c(n2)SCN(c2c(Cl)cccc2Cl)C3=O)ccc1N1CCN(C(=O)OC(C)(C)C)CC1
GT: ADD $2$ ; ADD $4$ ; ADD $6$ ; ADD $3$ ; ADD $1$ ; STIR for @2@ at #4# ; ADD $5$ ; EXTRACT with ethyl acetate ; COLLECTLAYER organic ; WASH with $5$ ; WASH with brine ; DRYSOLUTION over sodium sulfate ; CONCENTRATE ; PURIFY ; YIELD $-1$
TR: ADD $2$ ; ADD $4$ ; ADD $6$ ; STIR for @2@ at #4# ; ADD $3$ ; ADD $1$ ; STIR for @4@ at #4# ; ADD $5$ ; EXTRACT with ethyl acetate ; COLLECTLAYER organic ; WASH with $5$ ; WASH with brine ; DRYSOLUTION over Na2SO4 ; FILTER keep filtrate ; CONCENTRATE ; PURIFY ; YIELD $-1$
BA: ADD $2$ ; ADD $4$ ; ADD $6$ ; STIR for @2@ at #4# ; ADD $3$ ; ADD $1$ ; STIR for @4@ at #4# ; ADD $5$ ; EXTRACT with ethyl acetate ; COLLECTLAYER organic ; WASH with $5$ ; WASH with brine ; DRYSOLUTION over sodium sulfate ; CONCENTRATE ; PURIFY ; YIELD $-1$
NN: ADD $2$ ; ADD $4$ ; ADD $6$ ; STIR for @2@ at #4# ; ADD $3$ ; ADD $1$ ; STIR for @4@ at #4# ; ADD $5$ ; EXTRACT with ethyl acetate ; COLLECTLAYER organic ; WASH with $5$ ; WASH with brine ; DRYSOLUTION over Na2SO4 ; FILTER keep filtrate ; CONCENTRATE ; PURIFY ; YIELD $-1$

C1CCOC1.CC(C)(C)OC(=O)N1CCC(=O)CC1.CC(C)[O-]~CC(C)[O-]~CC(C)[O-]~CC(C)[O-]~[Ti+4].CCOC(C)=O.Nc1ccccc1C(F)(F)F.[BH3-]C#N~[Na+].[Na+]~[OH-]>>CC(C)(C)OC(=O)N1CCC(Nc2ccccc2C(F)(F)F)CC1
GT: ADD $5$ ; ADD $2$ ; ADD $1$ ; ADD $3$ ; STIR for @3@ at #4# ; ADD $6$ ; STIR for @4@ ; ADD $7$ ; STIR for @1@ ; ADD $4$ ; WASH with water ; WASH with brine ; DRYSOLUTION over Na2SO4 ; CONCENTRATE ; PURIFY ; YIELD $-1$
TR: ADD $5$ ; ADD $2$ ; ADD $1$ ; ADD $3$ ; STIR for @4@ at #4# ; ADD $6$ ; STIR for @3@ at #4# ; ADD $4$ ; ADD $7$ ; FILTER keep filtrate ; PHASESEPARATION ; COLLECTLAYER organic ; WASH with brine ; DRYSOLUTION over sodium sulfate ; CONCENTRATE ; PURIFY ; YIELD $-1$
BA: ADD $5$ ; ADD $1$ ; ADD $3$ ; STIR for @2@ at #4# ; ADD $2$ ; STIR for @4@ at #4# ; ADD $4$ ; ADD $7$ ; STIR for @2@ at #4# ; ADD $6$ ; FILTER keep filtrate ; WASH with ethyl acetate ; PHASESEPARATION ; COLLECTLAYER organic ; WASH with brine ; DRYSOLUTION over sodium sulfate ; FILTER keep filtrate ; CONCENTRATE ; PURIFY ; YIELD $-1$
NN: ADD $5$ ; ADD $1$ ; ADD $2$ ; ADD $4$ ; STIR for @5@ at #4# ; ADD $7$ ; ADD $3$ ; STIR for @2@ at #3# ; ADD $6$ at #3# ; EXTRACT with ethyl acetate ; COLLECTLAYER organic ; DRYSOLUTION over sodium sulfate ; CONCENTRATE ; PURIFY ; YIELD $-1$

Cc1c[nH]c(-c2noc([C@H]3CCCN(C(=O)OC(C)(C)C)C3)n2)c1.ClCCl.O=C(O)C(F)(F)F>>Cc1c[nH]c(-c2noc([C@H]3CCCNC3)n2)c1~O=C(O)C(F)(F)F
GT: ADD $1$ ; ADD $2$ ; ADD $3$ ; STIR for @2@ at #3# ; CONCENTRATE ; YIELD $-1$
TR: ADD $1$ ; ADD $2$ ; ADD $3$ ; STIR for @2@ at #4# ; CONCENTRATE ; YIELD $-1$
BA: ADD $1$ ; ADD $2$ ; ADD $3$ ; STIR for @2@ at #4# ; CONCENTRATE ; YIELD $-1$
NN: ADD $1$ ; ADD $2$ ; ADD $3$ ; STIR for @2@ at #4# ; CONCENTRATE ; YIELD $-1$

C1CCOC1.Cl.O.O=C(CCSC1c2ccccc2COc2ccc(/C=C/c3ccc4cc(F)c(F)cc4n3)cc21)NS(=O)(=O)C(F)(F)F~[Na]>>Cl~O=C(CCSC1c2ccccc2COc2ccc(/C=C/c3ccc4cc(F)c(F)cc4n3)cc21)NS(=O)(=O)C(F)(F)F
GT: ADD $1$ ; ADD $4$ ; ADD $2$ ; STIR for @1@ at #4# ; ADD $3$ ; FILTER keep precipitate ; WASH with $3$ ; DRYSOLID under vacuum ; YIELD $-1$
TR: ADD $4$ ; ADD $1$ ; ADD $3$ ; ADD $2$ at #4# ; STIR for @2@ ; CONCENTRATE ; PURIFY ; YIELD $-1$
BA: ADD $4$ ; ADD $1$ ; ADD $2$ ; ADD $3$ ; STIR for @2@ at #4# ; ADD $3$ ; EXTRACT with ethyl acetate ; COLLECTLAYER organic ; WASH with brine ; DRYSOLUTION over sodium sulfate ; FILTER keep filtrate ; CONCENTRATE ; PURIFY ; YIELD $-1$
NN: ADD $2$ ; ADD $3$ ; MAKESOLUTION with $1$ and $4$ ; ADD SLN dropwise ; STIR for @2@ at #4# ; FILTER keep precipitate ; DRYSOLID under vacuum ; YIELD $-1$

CC(C)(C)OC(=O)N1CCC[C@@H](Cn2c(-c3c(F)cccc3Cl)nc3cnc(NCc4ccc(F)c(F)c4)nc32)C1.ClCCl.O=C(O)C(F)(F)F>>Fc1ccc(CNc2ncc3nc(-c4c(F)cccc4Cl)n(C[C@@H]4CCCNC4)c3n2)cc1F
GT: ADD $1$ ; ADD $2$ ; ADD $3$ ; STIR for @2@ at #4# ; CONCENTRATE ; PURIFY ; YIELD $-1$
TR: ADD $1$ ; ADD $2$ ; ADD $3$ ; STIR for @4@ at #4# ; CONCENTRATE ; PURIFY ; YIELD $-1$
BA: ADD $1$ ; ADD $2$ ; ADD $3$ ; STIR for @2@ at #4# ; CONCENTRATE ; ADD $2$ ; WASH with sodium bicarbonate ; COLLECTLAYER organic ; DRYSOLUTION over sodium sulfate ; FILTER keep filtrate ; CONCENTRATE ; YIELD $-1$
NN: ADD $1$ at #4# ; ADD $2$ at #4# ; ADD $3$ ; STIR for @2@ at #4# ; CONCENTRATE ; PURIFY ; YIELD $-1$

CC(C)(C)OC(=O)N[C@@H]1CCCC[C@H]1c1nnc2ccccn12.CCOC(C)=O.CCOC(C)=O~Cl>>Cl~N[C@@H]1CCCC[C@H]1c1nnc2ccccn12
GT: ADD $1$ ; ADD $2$ ; ADD $3$ ; STIR for @4@ at #4# ; CONCENTRATE ; YIELD $-1$
TR: ADD $1$ ; ADD $2$ ; ADD $3$ ; STIR for @2@ at #4# ; CONCENTRATE ; YIELD $-1$
BA: ADD $1$ ; ADD $2$ ; ADD $3$ ; STIR for @2@ at #4# ; CONCENTRATE ; YIELD $-1$
NN: ADD $1$ ; ADD $2$ ; ADD $3$ at #4# ; STIR for @4@ at #4# ; CONCENTRATE ; YIELD $-1$

CC(C)(C)[Si](C)(C)Cl.CCN(CC)CC.CN(C)c1ccncc1.COC(=O)[C@H]1C[C@H](O)CN1Cc1ccccc1.ClCCl>>COC(=O)[C@H]1C[C@H](O[Si](C)(C)C(C)(C)C)CN1Cc1ccccc1
GT: ADD $4$ ; ADD $5$ ; ADD $2$ ; ADD $1$ ; ADD $3$ at #4# ; REFLUX for @4@ ; SETTEMPERATURE #4# ; WASH with NaHCO3 ; EXTRACT with ethyl acetate ; DRYSOLUTION over Na2SO4 ; FILTER keep filtrate ; CONCENTRATE ; PURIFY ; YIELD $-1$
TR: ADD $4$ ; ADD $5$ ; ADD $1$ ; ADD $2$ ; ADD $3$ ; STIR for @4@ at #4# ; CONCENTRATE ; PURIFY ; YIELD $-1$
BA: ADD $4$ ; ADD $5$ ; ADD $2$ ; ADD $3$ ; ADD $1$ ; STIR for @4@ at #4# ; ADD $5$ ; WASH with water ; WASH with brine ; DRYSOLUTION over Na2SO4 ; CONCENTRATE ; PURIFY ; YIELD $-1$
NN: ADD $4$ ; ADD $2$ ; ADD $1$ ; ADD $3$ ; STIR for @3@ at #4# ; ADD $5$ ; EXTRACT with ethyl acetate ; WASH with $5$ ; WASH with HCl ; WASH with $5$ ; DRYSOLUTION over sodium sulfate ; CONCENTRATE ; PURIFY ; YIELD $-1$

CC(=O)C(Oc1ccc(NC(=O)NC(=O)c2ccccc2Cl)cc1)c1ccccc1.CCO.O.[BH4-]~[Na+].[Na+]~[OH-]>>CC(O)C(Oc1ccc(NC(=O)NC(=O)c2ccccc2Cl)cc1)c1ccccc1
GT: ADD $1$ ; ADD $2$ ; MAKESOLUTION with $4$ and $3$ and $5$ ; ADD SLN ; STIR for @2@ at #4# ; WASH with $2$ ; DRYSOLID ; YIELD $-1$
TR: ADD $1$ ; ADD $2$ ; MAKESOLUTION with $4$ and $3$ ; ADD SLN ; ADD $5$ ; STIR for @2@ at #4# ; CONCENTRATE ; FILTER keep precipitate ; DRYSOLID ; YIELD $-1$
BA: ADD $1$ ; ADD $2$ ; ADD $5$ ; STIR for @2@ at #4# ; ADD $3$ ; ADD $4$ ; EXTRACT with ethyl acetate ; COLLECTLAYER organic ; WASH with $4$ ; DRYSOLUTION over sodium sulfate ; CONCENTRATE ; PURIFY ; YIELD $-1$
NN: ADD $1$ ; ADD $2$ ; ADD $5$ ; SETTEMPERATURE #3# ; ADD $4$ ; STIR for @2@ at #4# ; ADD $3$ ; EXTRACT with ethyl acetate ; COLLECTLAYER organic ; WASH with sodium chloride ; DRYSOLUTION over sodium sulfate ; CONCENTRATE ; WASH with ether ; WASH with hexane ; YIELD $-1$

COc1ccc(-c2ccc(OC)nn2)c(OCC(O)CNC(C)(C)C)c1.NN~O>>COc1ccc(-c2ccc(NN)nn2)c(OCC(O)CNC(C)(C)C)c1
GT: ADD $1$ ; ADD $2$ ; REFLUX for @2@ ; CONCENTRATE ; YIELD $-1$
TR: ADD $1$ ; ADD $2$ ; STIR for @2@ at #6# ; SETTEMPERATURE #4# ; CONCENTRATE ; YIELD $-1$
BA: ADD $1$ ; ADD $2$ ; STIR for @4@ at #6# ; SETTEMPERATURE #4# ; CONCENTRATE ; YIELD $-1$
NN: ADD $1$ ; ADD ethanol ; ADD $2$ ; REFLUX for @4@ ; SETTEMPERATURE #4# ; FILTER keep precipitate ; WASH with water ; DRYSOLID for @5@ at #4# ; YIELD $-1$

C1CCOC1.CO.Cl.[N-]=[N+]=NCCON=C(C(=O)NC1C(=O)N2C(C(=O)O)=C(CSc3nncs3)CS[C@H]12)c1csc(NC=O)n1>>Cl~[N-]=[N+]=NCCON=C(C(=O)NC1C(=O)N2C(C(=O)O)=C(CSc3nncs3)CS[C@H]12)c1csc(N)n1
GT: ADD $4$ ; ADD $3$ ; ADD $2$ ; ADD $1$ ; STIR for @3@ at #4# ; CONCENTRATE ; PURIFY ; FILTER keep precipitate ; WASH with diisopropyl ether ; DRYSOLID ; YIELD $-1$
TR: ADD $4$ ; ADD $2$ ; ADD $1$ ; ADD $3$ ; CONCENTRATE ; ADD ethyl acetate ; FILTER keep precipitate ; YIELD $-1$
BA: ADD $4$ ; ADD $2$ ; MAKESOLUTION with $3$ and $1$ ; ADD SLN ; CONCENTRATE ; YIELD $-1$
NN: ADD $1$ ; ADD $2$ ; ADD $3$ ; STIR for @2@ at #4# ; PH with $4$ to pH acidic ; CONCENTRATE ; PH with $4$ to pH neutral ; PURIFY ; COLLECTLAYER organic ; PH with sodium chloride to pH neutral ; PH with $4$ to pH acidic ; PURIFY ; COLLECTLAYER organic ; CONCENTRATE ; YIELD $-1$

CC#N.N#Cc1ccc2[nH]ccc2c1.O.O=C([O-])CCCBr.O=C([O-])[O-]~[K+]~[K+]>>COC(=O)CCc1c[nH]c2ccc(C#N)cc12
GT: ADD $2$ ; ADD $5$ ; ADD $1$ ; ADD $4$ ; REFLUX for @4@ ; SETTEMPERATURE #4# ; ADD $3$ ; EXTRACT with ethyl acetate ; DRYSOLUTION over Na2SO4 ; FILTER keep filtrate ; CONCENTRATE ; YIELD $-1$
TR: ADD $2$ ; ADD $4$ ; ADD $5$ ; ADD $1$ ; STIR for @4@ at #6# ; ADD $3$ ; EXTRACT with ethyl acetate ; COLLECTLAYER organic ; DRYSOLUTION over Na2SO4 ; FILTER keep filtrate ; CONCENTRATE ; PURIFY ; YIELD $-1$
BA: ADD $2$ ; ADD $1$ ; ADD $5$ ; ADD $4$ ; STIR for @4@ at #4# ; ADD $3$ ; EXTRACT with ethyl acetate ; COLLECTLAYER organic ; WASH with brine ; DRYSOLUTION over Na2SO4 ; CONCENTRATE ; PURIFY ; YIELD $-1$
NN: ADD $4$ at #3# ; ADD $3$ at #3# ; ADD $2$ at #3# ; MAKESOLUTION with $1$ and $3$ ; ADD SLN ; STIR for @3@ at #3# ; SETTEMPERATURE #4# ; ADD $5$ ; EXTRACT with $3$ ; COLLECTLAYER organic ; EXTRACT with HCl ; EXTRACT with $5$ ; DRYSOLUTION over magnesium sulfate ; CONCENTRATE ; YIELD $-1$

CC(C)[Si](C)(C)OC[C@H]1O[C@@H](n2cnc3c(N)nc(Cl)nc32)[C@H](O[Si](C)(C)C(C)C)[C@@H]1O[Si](C)(C)C(C)C.CO.ClCCl.OCCc1ccc(Cl)cc1.[H-]~[Na+]>>Nc1nc(OCCc2ccccc2Cl)nc2c1ncn2[C@@H]1O[C@H](CO)[C@@H](O)[C@H]1O
GT: ADD $1$ ; ADD $4$ ; SETTEMPERATURE #5# ; MAKESOLUTION with $5$ and mineral oil ; ADD SLN ; STIR for @4@ at #5# ; SETTEMPERATURE #4# ; SETTEMPERATURE #4# ; QUENCH with water ; EXTRACT with ethyl acetate ; COLLECTLAYER organic ; WASH with brine ; DRYSOLUTION over MgSO4 ; CONCENTRATE ; YIELD $2$ ; RECRYSTALLIZE from $3$ ; YIELD $-1$
TR: ADD $1$ ; ADD $4$ ; ADD $3$ ; ADD $5$ ; STIR for @3@ at #3# ; ADD $2$ ; STIR for @4@ at #4# ; CONCENTRATE ; PURIFY ; YIELD $-1$
BA: ADD $1$ ; ADD $2$ ; ADD $4$ ; ADD $6$ ; STIR for @2@ at #4# ; ADD $3$ ; ADD $5$ ; PHASESEPARATION ; COLLECTLAYER organic ; DRYSOLUTION over Na2SO4 ; FILTER keep filtrate ; CONCENTRATE ; PURIFY ; YIELD $-1$
NN: ADD $2$ ; ADD $3$ ; ADD $4$ ; ADD $1$ ; STIR for @3@ at #6# ; SETTEMPERATURE #4# ; ADD $5$ ; EXTRACT with ethyl acetate ; WASH with brine ; DRYSOLUTION over MgSO4 ; CONCENTRATE ; PURIFY ; YIELD $-1$

BrCc1ccccc1-c1ccccc1.C1COCCOCCOCCOCCOCCO1.CC#N.O.[C-]#N~[K+]>>N#CCc1ccccc1-c1ccccc1
GT: ADD $3$ ; ADD $1$ ; ADD $5$ ; ADD $2$ ; REFLUX for @5@ ; ADD $4$ ; EXTRACT with ethyl acetate ; WASH with sodium bicarbonate ; WASH with brine ; DRYSOLUTION over magnesium sulfate ; FILTER keep filtrate ; CONCENTRATE ; PURIFY ; YIELD $-1$
TR: ADD $1$ ; ADD $3$ ; ADD $5$ ; ADD $2$ ; STIR for @4@ at #4# ; ADD $4$ ; EXTRACT with ethyl acetate ; COLLECTLAYER organic ; WASH with $4$ ; WASH with brine ; DRYSOLUTION over magnesium sulfate ; CONCENTRATE ; PURIFY ; YIELD $-1$
BA: ADD $5$ ; ADD $3$ ; ADD $1$ ; ADD $2$ ; ADD $4$ ; STIR for @4@ at #5# ; ADD $4$ ; EXTRACT with ethyl acetate ; COLLECTLAYER organic ; WASH with brine ; DRYSOLUTION over Na2SO4 ; CONCENTRATE ; PURIFY ; YIELD $-1$
NN: ADD $1$ ; ADD $3$ ; MAKESOLUTION with $5$ and $2$ and $4$ ; ADD SLN ; REFLUX for @2@ ; PHASESEPARATION ; COLLECTLAYER organic ; WASH with $4$ ; DRYSOLUTION over MgSO4 ; CONCENTRATE ; PURIFY ; YIELD $-1$

C1COCCN1.CCN(CC)CC.CCOC(C)=O.CN(C)C=O.Cc1ccc2c(c1)ncn2-c1cccc(C(=O)O)c1.O.On1nnc2ccccc21>>Cc1ccc2c(c1)ncn2-c1cccc(C(=O)N2CCOCC2)c1
GT: ADD $5$ ; ADD $-1$ ; ADD $7$ ; ADD $4$ ; ADD $2$ ; ADD $1$ ; STIR for @4@ at #4# ; QUENCH with $6$ ; QUENCH with $3$ ; PH with silica gel to pH acidic
TR: ADD $5$ ; ADD $1$ ; ADD $7$ ; ADD $2$ ; ADD $4$ ; STIR for @4@ at #4# ; ADD $3$ ; ADD $6$ ; COLLECTLAYER organic ; WASH with $6$ ; WASH with brine ; DRYSOLUTION over magnesium sulfate ; CONCENTRATE ; PURIFY ; YIELD $-1$
BA: ADD $5$ ; ADD $1$ ; ADD $2$ ; ADD $4$ ; ADD $7$ ; STIR for @4@ at #4# ; ADD $6$ ; ADD $3$ ; PHASESEPARATION ; COLLECTLAYER organic ; COLLECTLAYER organic ; WASH with brine ; DRYSOLUTION over magnesium sulfate ; CONCENTRATE ; PURIFY ; YIELD $-1$
NN: ADD $4$ ; ADD $1$ ; ADD $3$ ; ADD $7$ ; ADD $2$ ; ADD $5$ ; STIR for @4@ at #4# ; ADD $6$ ; EXTRACT with $5$ ; COLLECTLAYER organic ; WASH with brine ; DRYSOLUTION over sodium sulfate ; FILTER keep filtrate ; CONCENTRATE ; PURIFY ; YIELD $-1$

CCO.CSC1=NC(c2c(Cl)cccc2Cl)CN1~Cl.NCCN1CCOCC1>>Cl~Clc1cccc(Cl)c1C1CNC(NCCN2CCOCC2)=N1
GT: ADD $2$ ; ADD $3$ ; STIR for @2@ at #6# ; ADD $1$ ; PH with ether to pH acidic ; FILTER keep precipitate ; RECRYSTALLIZE from $1$ / acetone ; SETTEMPERATURE #4# ; FILTER keep filtrate ; CONCENTRATE ; WASH with acetone ; YIELD $-1$
TR: ADD $2$ ; ADD $3$ ; ADD $1$ ; STIR for @3@ at #5# ; CONCENTRATE ; PURIFY ; YIELD $-1$
BA: ADD $2$ ; ADD $3$ ; ADD $1$ ; REFLUX for @4@ ; CONCENTRATE ; ADD water ; EXTRACT with ether ; COLLECTLAYER aqueous ; PH with sodium hydroxide to pH basic ; EXTRACT with ether ; COLLECTLAYER organic ; DRYSOLUTION over sodium sulfate ; CONCENTRATE ; ADD $1$ ; ADD ether / HCl ; RECRYSTALLIZE from methanol ; YIELD $-1$
NN: ADD $2$ ; ADD $3$ ; STIR for @2@ at #6# ; ADD $1$ ; ADD ether ; RECRYSTALLIZE from water ; YIELD $-1$

C1COCCO1~Cl.C[C@@H]1CN(C(=O)OC(C)(C)C)CCN1c1ccccn1>>C[C@@H]1CNCCN1c1ccccn1
GT: ADD $2$ ; ADD $1$ ; STIR for @3@ at #4# ; CONCENTRATE ; YIELD $-1$
TR: ADD $2$ ; ADD $1$ ; STIR for @2@ at #4# ; CONCENTRATE ; YIELD $-1$
BA: ADD $2$ ; ADD $1$ ; STIR for @2@ at #4# ; CONCENTRATE ; YIELD $-1$
NN: ADD $2$ ; ADD $1$ ; STIR for @2@ ; CONCENTRATE ; PARTITION with ethyl acetate and NaHCO3 ; COLLECTLAYER organic ; DRYSOLUTION over Na2SO4 ; CONCENTRATE ; YIELD $-1$

C=CCN1C(=O)CCc2c(O)cccc21.CO.OCC(O)CCl.[K+]~[OH-]>>C=CCN1C(=O)CCc2c(OCC(O)CO)cccc21
GT: ADD $4$ ; ADD $2$ ; ADD $1$ ; ADD $3$ ; REFLUX for @3@ ; RECRYSTALLIZE from ethyl acetate ; YIELD $-1$
TR: ADD $1$ ; ADD $2$ ; ADD $4$ ; ADD $3$ ; REFLUX for @4@ ; CONCENTRATE ; PURIFY ; YIELD $-1$
BA: ADD $1$ ; ADD $3$ ; ADD $4$ ; ADD $2$ ; REFLUX for @4@ ; CONCENTRATE ; ADD water ; EXTRACT with ethyl acetate ; COLLECTLAYER organic ; WASH with water ; DRYSOLUTION over magnesium sulfate ; CONCENTRATE ; PURIFY ; YIELD $-1$
NN: ADD $1$ ; ADD $3$ ; ADD $4$ ; STIR for @4@ at #6# ; ADD $2$ ; EXTRACT with ethyl acetate ; COLLECTLAYER organic ; DRYSOLUTION over MgSO4 ; CONCENTRATE ; PURIFY ; YIELD $-1$

CC#N.COC(=O)CCCCBr.COC(=O)c1ccc(CNCCc2cc(OC(F)(F)F)ccc2OCc2ccc(Br)cc2)cc1.O=C([O-])[O-]~[Na+]~[Na+]>>CCOC(=O)CCCCN(CCc1cc(OC(F)(F)F)ccc1OCc1ccc(Br)cc1)Cc1ccc(C(=O)OC)cc1
GT: ADD $3$ ; ADD $2$ ; ADD $1$ ; ADD $4$ ; REFLUX for @4@ ; CONCENTRATE ; ADD ethyl acetate ; WASH with water ; DRYSOLUTION over Na2SO4 ; FILTER keep filtrate ; CONCENTRATE ; PURIFY ; YIELD $-1$
TR: ADD $3$ ; ADD $2$ ; ADD $4$ ; ADD $1$ ; REFLUX for @4@ ; CONCENTRATE ; PURIFY ; YIELD $-1$
BA: ADD $3$ ; ADD $1$ ; ADD $4$ ; ADD $2$ ; STIR for @4@ at #5# ; SETTEMPERATURE #4# ; FILTER keep filtrate ; CONCENTRATE ; PURIFY ; YIELD $-1$
NN: ADD $3$ ; ADD $2$ ; ADD $1$ ; ADD $4$ ; REFLUX for @4@ ; CONCENTRATE ; ADD ethyl acetate ; WASH with water ; DRYSOLUTION over Na2SO4 ; FILTER keep filtrate ; CONCENTRATE ; PURIFY ; YIELD $-1$

CC(C)=O.COC(=O)c1c(N)cccc1C(=O)c1ccc(C)cc1.Cl.O.O=N[O-]~[Na+].[I-]~[Na+]>>COC(=O)c1c(I)cccc1C(=O)c1ccc(C)cc1
GT: ADD $2$ ; ADD $1$ ; ADD $3$ ; ADD $4$ ; MAKESOLUTION with $5$ and $4$ ; ADD SLN dropwise at #3# ; STIR for @2@ at #3# ; SETTEMPERATURE #2# ; MAKESOLUTION with $6$ and $4$ ; ADD SLN dropwise ; STIR for @2@ at #2# ; SETTEMPERATURE #4# ; ADD $4$ ; CONCENTRATE ; EXTRACT with ethyl acetate ; COLLECTLAYER organic ; WASH with brine ; DRYSOLUTION over magnesium sulfate ; CONCENTRATE ; PURIFY ; YIELD $-1$
TR: ADD $2$ ; ADD $3$ ; ADD $1$ ; MAKESOLUTION with $5$ and $4$ ; ADD SLN dropwise at #3# ; STIR for @2@ at #3# ; MAKESOLUTION with $6$ and $4$ ; ADD SLN ; STIR for @2@ at #4# ; CONCENTRATE ; ADD $4$ ; EXTRACT with ethyl acetate ; COLLECTLAYER organic ; WASH with sodium thiosulfate ; WASH with $4$ ; WASH with brine ; DRYSOLUTION over sodium sulfate ; CONCENTRATE ; PURIFY ; YIELD $-1$
BA: ADD $2$ ; ADD $1$ ; ADD $4$ ; ADD $3$ ; SETTEMPERATURE #3# ; MAKESOLUTION with $5$ and $4$ ; ADD SLN dropwise ; STIR for @2@ at #3# ; MAKESOLUTION with $6$ and $4$ ; ADD SLN ; STIR for @2@ at #3# ; ADD $4$ ; EXTRACT with ethyl acetate ; COLLECTLAYER organic ; WASH with sodium thiosulfate ; WASH with $4$ ; WASH with brine ; DRYSOLUTION over magnesium sulfate ; CONCENTRATE ; PURIFY ; YIELD $-1$
NN: ADD $2$ ; ADD $1$ ; ADD $3$ ; MAKESOLUTION with $5$ and $4$ ; ADD SLN dropwise at #3# ; STIR for @2@ at #3# ; SETTEMPERATURE #2# ; MAKESOLUTION with $6$ and $4$ ; ADD SLN ; STIR for @2@ at #2# ; SETTEMPERATURE #3# ; ADD $4$ ; CONCENTRATE ; EXTRACT with ethyl acetate ; WASH with $4$ ; DRYSOLUTION ; CONCENTRATE ; YIELD $-1$

Br.COc1cc(N2CCOCC2)cc([N+](=O)[O-])c1.N>>O=[N+]([O-])c1cc(O)cc(N2CCOCC2)c1
GT: ADD $2$ ; ADD $1$ ; STIR for @4@ at #6# ; SETTEMPERATURE #4# ; ADD $3$ dropwise at #3# ; CONCENTRATE ; TRITURATE with ethyl acetate ; DRYSOLUTION over magnesium sulfate ; FILTER keep filtrate ; YIELD $-1$
TR: ADD $2$ ; ADD $1$ ; STIR for @3@ at #6# ; SETTEMPERATURE #4# ; PH with $3$ to pH basic ; EXTRACT with ethyl acetate ; COLLECTLAYER organic ; WASH with brine ; DRYSOLUTION over Na2SO4 ; CONCENTRATE ; YIELD $-1$
BA: ADD $2$ ; ADD $1$ ; STIR for @4@ at #6# ; ADD $3$ ; FILTER keep precipitate ; WASH with $3$ ; DRYSOLID ; YIELD $-1$
NN: ADD $2$ ; ADD $3$ ; ADD $1$ at #3# ; STIR for @4@ at #4# ; QUENCH with NaHCO3 ; EXTRACT with ethyl acetate ; COLLECTLAYER organic ; WASH with water ; WASH with brine ; DRYSOLUTION over MgSO4 ; FILTER keep filtrate ; CONCENTRATE ; YIELD $-1$

CCOC(=O)c1ccc(Cl)nc1C(F)(F)F.CN(C)C=O.FC(F)(F)c1cc(C(F)(F)F)cc(C2(C(F)(F)F)CCNC2)c1.O=C([O-])[O-]~[K+]~[K+]>>CCOC(=O)c1ccc(N2CCC(c3cc(C(F)(F)F)cc(C(F)(F)F)c3)(C(F)(F)F)C2)nc1C(F)(F)F
GT: ADD $2$ ; ADD $1$ ; ADD $3$ ; ADD $4$ ; STIR for @3@ at #6# ; WAIT for @3@ at #6# ; STIR for @3@ at #6# ; ADD ice water ; EXTRACT with ethyl acetate ; COLLECTLAYER organic ; DRYSOLUTION over magnesium sulfate ; CONCENTRATE ; PURIFY ; YIELD $-1$
TR: ADD $1$ ; ADD $2$ ; ADD $3$ ; ADD $4$ ; STIR for @4@ at #6# ; SETTEMPERATURE #4# ; FILTER keep filtrate ; CONCENTRATE ; PURIFY ; YIELD $-1$
BA: ADD $1$ ; ADD $3$ ; ADD $2$ ; ADD $4$ ; STIR for @4@ at #5# ; QUENCH with water ; EXTRACT with ethyl acetate ; COLLECTLAYER organic ; WASH with brine ; DRYSOLUTION over sodium sulfate ; FILTER keep filtrate ; CONCENTRATE ; PURIFY ; YIELD $-1$
NN: ADD $1$ ; ADD $3$ ; ADD $4$ ; ADD $2$ ; STIR for @2@ at #6# ; SETTEMPERATURE #4# ; PARTITION with water and ethyl acetate ; COLLECTLAYER organic ; WASH with water ; WASH with brine ; DRYSOLUTION over Na2SO4 ; FILTER keep filtrate ; CONCENTRATE ; PURIFY ; YIELD $-1$

C1CCC2=NCCCN2CC1.C1CCOC1.CCOC(=O)c1cn2ncc(C#N)c3c2c1COC(=O)N3c1ccc(Oc2ccccc2)cc1.[N-]=[N+]=NP(=O)(c1ccccc1)c1ccccc1>>CCOC(=O)c1cn2ncc(C#N)c(Nc3ccc(Oc4ccccc4)cc3)c2c1CN=[N+]=[N-]
GT: ADD $3$ ; ADD $2$ ; ADD $4$ ; ADD $1$ ; STIR for @3@ at #4# ; CONCENTRATE ; PURIFY ; YIELD $-1$
TR: ADD $3$ ; ADD $2$ ; ADD $4$ ; ADD $1$ ; STIR for @4@ at #4# ; PARTITION with ethyl acetate and water ; COLLECTLAYER organic ; WASH with brine ; DRYSOLUTION over magnesium sulfate ; CONCENTRATE ; PURIFY ; YIELD $-1$
BA: ADD $3$ ; ADD $2$ ; ADD $4$ ; ADD $1$ ; STIR for @4@ at #4# ; CONCENTRATE ; PURIFY ; YIELD $-1$
NN: ADD $3$ ; ADD $2$ ; ADD $4$ ; STIR for @4@ at #4# ; ADD $1$ ; WASH with brine ; DRYSOLUTION over MgSO4 ; FILTER keep filtrate ; CONCENTRATE ; PURIFY ; YIELD $-1$

CC(C)=O.Nc1ccc(Br)c(Cl)c1.O.O=C(Cl)CCCl.O=C([O-])[O-]~[K+]~[K+]>>O=C(CCCl)Nc1ccc(Br)c(Cl)c1
GT: ADD $2$ ; ADD $5$ ; ADD $1$ ; ADD $3$ ; ADD $4$ dropwise at #3# ; STIR for @2@ at #3# ; EXTRACT with $3$ ; EXTRACT with ethyl acetate ; COLLECTLAYER organic ; WASH with $3$ ; DRYSOLUTION over Na2SO4 ; FILTER keep filtrate ; CONCENTRATE ; YIELD $-1$
TR: ADD $2$ ; ADD $5$ ; ADD $1$ ; ADD $3$ ; ADD $4$ at #3# ; STIR for @2@ at #4# ; FILTER keep precipitate ; WASH with $3$ ; DRYSOLID ; YIELD $-1$
BA: ADD $2$ ; ADD $1$ ; ADD $5$ ; ADD $4$ dropwise at #3# ; STIR for @2@ at #3# ; ADD $3$ ; EXTRACT with ethyl acetate ; COLLECTLAYER organic ; WASH with brine ; DRYSOLUTION over Na2SO4 ; FILTER keep filtrate ; CONCENTRATE ; PURIFY ; YIELD $-1$
NN: ADD $2$ ; ADD $5$ ; ADD $1$ ; ADD $3$ ; ADD $4$ dropwise at #3# ; STIR for @1@ ; FILTER keep filtrate ; CONCENTRATE ; WASH with $3$ ; DRYSOLID under vacuum ; YIELD $-1$

C1CCOC1.CC(C)OC(=O)/N=N/C(=O)OC(C)C.Cc1ncccc1C(=O)N1CCCC[C@H]1CO.O=Cc1c(O)cccc1O.c1ccc(P(c2ccccc2)c2ccccc2)cc1>>Cc1ncccc1C(=O)N1CCCC[C@H]1COc1cccc(O)c1C=O
GT: ADD $3$ ; ADD $4$ ; ADD $1$ ; ADD $5$ at #3# ; ADD $2$ at #3# ; STIR for @4@ at #4# ; FILTER keep filtrate ; CONCENTRATE ; PURIFY ; YIELD $-1$
TR: ADD $3$ ; ADD $4$ ; ADD $5$ ; ADD $1$ ; ADD $2$ at #3# ; STIR for @4@ at #4# ; CONCENTRATE ; PURIFY ; YIELD $-1$
BA: ADD $3$ ; ADD $4$ ; ADD $5$ ; ADD $1$ ; ADD $2$ at #3# ; STIR for @4@ at #4# ; CONCENTRATE ; PURIFY ; YIELD $-1$
NN: ADD $3$ ; ADD $4$ ; ADD $1$ ; ADD $5$ at #3# ; ADD $2$ at #3# ; STIR for @2@ ; CONCENTRATE ; PURIFY ; YIELD $-1$

C#CCC1=C(C)[C@@H](O)CC1=O.C1=COCCC1.Cc1ccc(S(=O)(=O)O)cc1~O.ClCCl>>C#CCC1=C(C)[C@@H](OC2CCCCO2)CC1=O
GT: ADD $1$ ; ADD $4$ ; ADD $2$ ; ADD $3$ ; STIR for @2@ at #4# ; PARTITION with ether and brine ; COLLECTLAYER organic ; WASH with brine ; COLLECTLAYER organic ; DRYSOLUTION over sodium sulfate ; CONCENTRATE ; PURIFY ; YIELD $-1$
TR: ADD $1$ ; ADD $4$ ; ADD $2$ ; ADD $3$ ; STIR for @3@ at #4# ; WASH with sodium bicarbonate ; WASH with sodium chloride ; DRYSOLUTION over magnesium sulfate ; CONCENTRATE ; YIELD $-1$
BA: ADD $1$ ; ADD $4$ ; ADD $3$ ; ADD $2$ ; STIR for @4@ at #4# ; CONCENTRATE ; PURIFY ; YIELD $-1$
NN: ADD $2$ ; ADD $4$ ; ADD $1$ ; ADD $3$ ; STIR for @3@ at #4# ; WASH with sodium bicarbonate ; DRYSOLUTION over magnesium sulfate ; CONCENTRATE ; YIELD $-1$

CO.COC(=O)COc1ccc(C=O)cc1OC.Cl.[B-]~[Na+]>>COC(=O)COc1ccc(CO)cc1OC
GT: ADD $2$ ; ADD $1$ ; ADD $4$ at #3# ; STIR for @2@ at #3# ; ADD ice water ; PH with $3$ to pH acidic ; EXTRACT with chloroform ; DRYSOLUTION over Na2SO4 ; CONCENTRATE ; YIELD $-1$
TR: ADD $2$ ; ADD $1$ ; ADD $4$ at #3# ; STIR for @2@ at #3# ; ADD $3$ ; EXTRACT with ethyl acetate ; COLLECTLAYER organic ; WASH with brine ; DRYSOLUTION over magnesium sulfate ; CONCENTRATE ; PURIFY ; YIELD $-1$
BA: ADD $2$ ; ADD $1$ ; ADD $3$ ; STIR for @4@ at #4# ; ADD $4$ ; EXTRACT with ethyl acetate ; COLLECTLAYER organic ; WASH with brine ; DRYSOLUTION over sodium sulfate ; CONCENTRATE ; YIELD $-1$
NN: ADD $2$ ; ADD $1$ ; ADD $4$ at #3# ; STIR for @2@ at #3# ; ADD ice water ; PH with $3$ to pH acidic ; EXTRACT with chloroform ; DRYSOLUTION over Na2SO4 ; CONCENTRATE ; PURIFY ; YIELD $-1$

CCO.COC(=O)c1ccc(C(F)(F)F)nc1C(F)(F)F.O.[K+]~[OH-]>>O=C(O)c1ccc(C(F)(F)F)nc1C(F)(F)F
GT: ADD $2$ ; ADD $4$ ; ADD $3$ ; ADD $1$ ; REFLUX for @4@ ; CONCENTRATE ; ADD $3$ ; COLLECTLAYER aqueous ; EXTRACT with ether ; COLLECTLAYER aqueous ; PH with HCl to pH acidic ; EXTRACT with ether ; COLLECTLAYER organic ; WASH with $3$ ; DRYSOLUTION over MgSO4 ; CONCENTRATE ; DRYSOLID ; YIELD $-1$
TR: ADD $2$ ; ADD $1$ ; ADD $4$ ; ADD $3$ ; STIR for @4@ at #4# ; CONCENTRATE ; ADD $3$ ; PH with HCl to pH acidic ; EXTRACT with ethyl acetate ; COLLECTLAYER organic ; WASH with brine ; DRYSOLUTION over sodium sulfate ; CONCENTRATE ; YIELD $-1$
BA: ADD $2$ ; ADD $1$ ; ADD $4$ ; ADD $3$ ; STIR for @4@ at #4# ; CONCENTRATE ; ADD $3$ ; PH with HCl to pH acidic ; EXTRACT with ethyl acetate ; COLLECTLAYER organic ; DRYSOLUTION over sodium sulfate ; CONCENTRATE ; YIELD $-1$
NN: ADD $2$ ; ADD $1$ ; ADD $4$ ; ADD $3$ ; STIR for @4@ at #4# ; CONCENTRATE ; ADD $3$ ; WASH with dichloromethane ; PH with HCl to pH acidic ; FILTER keep filtrate ; DRYSOLUTION ; YIELD $-1$

CC1CO1.Cc1ccccc1.Fc1ccc2c(C3CCNCC3)n[nH]c2c1>>CC(O)CN1CCC(c2n[nH]c3cc(F)ccc23)CC1
GT: ADD $3$ ; ADD $1$ ; ADD $2$ ; STIR for @5@ at #5# ; CONCENTRATE ; PURIFY ; YIELD $-1$
TR: ADD $3$ ; ADD $2$ ; ADD $1$ ; STIR for @4@ at #4# ; CONCENTRATE ; PURIFY ; YIELD $-1$
BA: ADD $3$ ; ADD $2$ ; ADD $1$ ; REFLUX for @4@ ; CONCENTRATE ; PURIFY ; YIELD $-1$
NN: ADD $3$ ; ADD $1$ ; ADD $2$ ; STIR for @3@ at #6# ; SETTEMPERATURE #4# ; CONCENTRATE ; ADD methanol / dichloromethane ; WASH with sodium bicarbonate ; WASH with brine ; DRYSOLUTION over sodium sulfate ; FILTER keep filtrate ; CONCENTRATE ; YIELD $-1$

C1CCOC1.CCN(CC)CC.COC(=O)CBr.COc1c(C#N)cc2ccccc2c1CN(C)C(=O)C(N)c1ccc(F)cc1>>COC(=O)CNC(C(=O)N(C)Cc1c(OC)c(C#N)cc2ccccc12)c1ccc(F)cc1
GT: ADD $4$ ; ADD $1$ ; ADD $3$ ; ADD $2$ ; MICROWAVE for @1@ at #6# ; FILTER keep filtrate ; WASH with ethyl acetate ; YIELD $-1$
TR: ADD $4$ ; ADD $1$ ; ADD $2$ ; ADD $3$ ; STIR for @4@ at #4# ; CONCENTRATE ; PURIFY ; YIELD $-1$
BA: ADD $4$ ; ADD $1$ ; ADD $2$ ; ADD $3$ ; STIR for @4@ at #4# ; CONCENTRATE ; ADD water ; EXTRACT with ethyl acetate ; COLLECTLAYER organic ; WASH with brine ; DRYSOLUTION over sodium sulfate ; CONCENTRATE ; PURIFY ; YIELD $-1$
NN: ADD $3$ ; ADD $1$ ; ADD $4$ at #3# ; MAKESOLUTION with $2$ and $1$ ; ADD SLN ; STIR for @4@ at #4# ; CONCENTRATE ; ADD ethyl acetate ; FILTER keep filtrate ; CONCENTRATE ; PURIFY ; YIELD $-1$

CC(NC(=O)c1cccc(I)c1)C(O)c1ccccc1.Clc1ccccc1Cl.O.O=P12OP3(=O)OP(=O)(O1)OP(=O)(O2)O3>>Cc1cc2ccccc2c(-c2cccc(I)c2)n1
GT: ADD $1$ ; ADD $4$ ; ADD $2$ ; REFLUX for @4@ ; SETTEMPERATURE #4# ; SETTEMPERATURE #3# ; SETTEMPERATURE #4# ; ADD $3$ ; WASH with toluene ; COLLECTLAYER aqueous ; SETTEMPERATURE #3# ; PH with NaOH to pH basic ; EXTRACT with toluene ; COLLECTLAYER organic ; DRYSOLUTION over MgSO4 ; FILTER keep filtrate ; CONCENTRATE ; RECRYSTALLIZE from benzene ; YIELD $-1$
TR: ADD $1$ ; ADD $4$ ; ADD $2$ ; REFLUX for @3@ ; SETTEMPERATURE #4# ; ADD $3$ ; EXTRACT with chloroform ; COLLECTLAYER organic ; WASH with $3$ ; DRYSOLUTION over magnesium sulfate ; CONCENTRATE ; PURIFY ; YIELD $-1$
BA: ADD $1$ ; ADD $2$ ; ADD $4$ ; STIR for @3@ at #6# ; SETTEMPERATURE #4# ; ADD $3$ ; EXTRACT with ethyl acetate ; COLLECTLAYER organic ; WASH with $3$ ; WASH with brine ; DRYSOLUTION over Na2SO4 ; CONCENTRATE ; PURIFY ; YIELD $-1$
NN: ADD $2$ ; ADD $1$ ; ADD $4$ ; REFLUX for @2@ ; SETTEMPERATURE #3# ; EXTRACT with $3$ ; EXTRACT with ethyl acetate ; DRYSOLUTION over magnesium sulfate ; CONCENTRATE ; PURIFY ; YIELD $-1$

C=C(CC(=O)OC)C(=O)OC.CO.NC[C@H]1CN(S(=O)(=O)c2cccc(C(F)(F)F)c2)c2cc(-c3cc(F)ccc3F)ccc2O1.[Na+]~[OH-]>>O=C(O)C1CC(=O)N(C[C@H]2CN(S(=O)(=O)c3cccc(C(F)(F)F)c3)c3cc(-c4cc(F)ccc4F)ccc3O2)C1
GT: ADD $3$ ; ADD $1$ ; ADD $2$ ; STIR for @4@ at #5# ; SETTEMPERATURE #4# ; ADD $4$ ; STIR for @3@ ; CONCENTRATE ; PURIFY ; YIELD $-1$
TR: ADD $3$ ; ADD $2$ ; ADD $4$ at #3# ; ADD $1$ at #3# ; STIR for @4@ at #4# ; CONCENTRATE ; PURIFY ; YIELD $-1$
BA: ADD $3$ ; ADD $2$ ; ADD $4$ ; ADD $1$ ; STIR for @4@ at #4# ; CONCENTRATE ; ADD water ; PH with HCl to pH acidic ; EXTRACT with ethyl acetate ; COLLECTLAYER organic ; WASH with brine ; DRYSOLUTION over Na2SO4 ; CONCENTRATE ; PURIFY ; YIELD $-1$
NN: ADD $3$ ; ADD $1$ ; ADD $4$ ; ADD $2$ ; STIR for @4@ at #5# ; CONCENTRATE ; ADD ethyl acetate / ether ; WASH with ammonium chloride ; WASH with brine ; DRYSOLUTION over sodium sulfate ; FILTER keep filtrate ; CONCENTRATE ; YIELD $-1$

C1CCOC1.CCN(C(C)C)C(C)C.CN(C)CCn1cnc2cnc(C#N)nc21~NN(O)CC1CCCC1~O=C(O)C(F)(F)F.CN1CCNCC1.O=C(Br)c1ccc(CBr)cc1>>CN(C)CCn1cnc2c(N(CC3CCCC3)NC(=O)c3ccc(CN4CCN(C)CC4)cc3)nc(C#N)nc21~O=C(O)C(F)(F)F
GT: ADD $3$ ; ADD $1$ ; ADD $2$ ; ADD $5$ ; STIR for @2@ at #4# ; ADD $4$ ; ADD $2$ ; SETTEMPERATURE #4# ; CONCENTRATE ; PURIFY ; YIELD $-1$
TR: ADD $3$ ; ADD $1$ ; ADD $2$ ; ADD $5$ ; STIR for @2@ at #4# ; ADD $4$ ; STIR for @4@ at #4# ; CONCENTRATE ; PURIFY ; YIELD $-1$
BA: ADD $3$ ; ADD $1$ ; ADD $5$ ; ADD $2$ ; STIR for @2@ at #4# ; ADD $4$ ; STIR for @4@ at #4# ; CONCENTRATE ; PURIFY ; YIELD $-1$
NN: ADD $4$ ; ADD $2$ ; ADD $5$ ; STIR for @2@ at #5# ; SETTEMPERATURE #4# ; MAKESOLUTION with $1$ and $2$ ; ADD SLN dropwise ; ADD $3$ ; STIR for @4@ at #5# ; CONCENTRATE ; PURIFY ; YIELD $-1$

CCN(C(C)C)C(C)C.COc1ccc(C(=O)C2CCNCC2)cc1.CS(=O)(=O)O[C@H]1CCNC1=O>>COc1ccc(C(=O)C2CCN(C3CCNC3=O)CC2)cc1
GT: ADD $3$ ; ADD $2$ ; ADD $1$ ; STIR for @4@ at #6# ; PURIFY ; YIELD $-1$
TR: ADD $3$ ; ADD $2$ ; ADD $1$ ; STIR for @2@ at #6# ; PURIFY ; YIELD $-1$
BA: ADD $2$ ; ADD $3$ ; ADD $1$ ; STIR for @4@ at #6# ; SETTEMPERATURE #4# ; CONCENTRATE ; PURIFY ; YIELD $-1$
NN: ADD $2$ ; MAKESOLUTION with $3$ and $1$ ; ADD SLN ; STIR for @2@ at #6# ; PURIFY ; YIELD $-1$

CCN=C=NCCCN(C)C~Cl.CN1CCNCC1.ClCCl.Nc1ccc(C(=O)O)cc1>>CN1CCN(C(=O)c2ccc(N)cc2)CC1
GT: ADD $4$ ; ADD $2$ ; ADD triethylamine ; ADD $3$ ; ADD $1$ ; STIR for @4@ at #4# ; CONCENTRATE ; PURIFY ; ADD $3$ ; FILTER ; ADD $3$ ; WASH with $3$ ; WASH with brine ; WASH with Na2CO3 ; COLLECTLAYER organic ; DRYSOLUTION ; CONCENTRATE ; YIELD $-1$
TR: ADD $4$ ; ADD $1$ ; ADD $2$ ; ADD $3$ ; STIR for @4@ at #4# ; CONCENTRATE ; PURIFY ; YIELD $-1$
BA: ADD $4$ ; ADD $3$ ; ADD $1$ ; ADD $2$ ; STIR for @4@ at #4# ; WASH with water ; WASH with brine ; DRYSOLUTION over sodium sulfate ; CONCENTRATE ; PURIFY ; YIELD $-1$
NN: ADD $4$ ; ADD $2$ ; ADD $1$ ; ADD $3$ ; STIR for @4@ at #4# ; ADD $3$ ; WASH with water ; DRYSOLUTION over MgSO4 ; CONCENTRATE ; YIELD $-1$

CN(C)C=O.CO.Clc1ccc(CBr)cc1.Nn1c(-c2ccc(F)cc2)nc2nccnc2c1=O.[H-]~[Na+]>>O=c1c2nccnc2nc(-c2ccc(F)cc2)n1NCc1ccc(Cl)cc1
GT: ADD $4$ ; ADD $1$ ; ADD $5$ ; ADD $3$ ; WAIT for @2@ at #4# ; ADD $2$ ; PURIFY ; YIELD $-1$
TR: ADD $4$ ; ADD $1$ ; ADD $5$ ; ADD $3$ ; STIR for @2@ at #4# ; ADD $2$ ; FILTER keep precipitate ; PURIFY ; YIELD $-1$
BA: ADD $4$ ; ADD $1$ ; ADD $5$ ; STIR for @2@ at #4# ; ADD $3$ ; STIR for @4@ at #6# ; SETTEMPERATURE #4# ; ADD $2$ ; PURIFY ; YIELD $-1$
NN: ADD $4$ ; ADD $3$ ; ADD $5$ ; ADD $1$ ; STIR for @2@ at #5# ; SETTEMPERATURE #4# ; ADD $2$ ; PHASESEPARATION ; COLLECTLAYER organic ; WASH with ammonium chloride ; WASH with water ; WASH with brine ; DRYSOLUTION over Na2SO4 ; FILTER keep filtrate ; CONCENTRATE ; PURIFY ; PURIFY ; YIELD $-1$

CC#N.CC(=O)O.COc1nccc(N)c1I.O=C1CCC(=O)N1Br>>COc1ncc(Br)c(N)c1I
GT: ADD $3$ ; ADD $1$ ; ADD $4$ ; ADD $2$ ; STIR for @3@ at #4# ; CONCENTRATE ; ADD water ; ADD ethyl acetate ; PHASESEPARATION ; COLLECTLAYER aqueous ; EXTRACT with ethyl acetate ; COLLECTLAYER organic ; DRYSOLUTION over MgSO4 ; FILTER keep filtrate ; CONCENTRATE ; PURIFY ; YIELD $-1$
TR: ADD $3$ ; ADD $1$ ; ADD $2$ ; ADD $4$ ; STIR for @2@ at #4# ; CONCENTRATE ; PURIFY ; YIELD $-1$
BA: ADD $3$ ; ADD $1$ ; ADD $4$ ; STIR for @2@ at #4# ; ADD $2$ ; WASH with sodium thiosulfate ; WASH with brine ; DRYSOLUTION over sodium sulfate ; FILTER keep filtrate ; CONCENTRATE ; PURIFY ; YIELD $-1$
NN: ADD $2$ ; ADD $1$ ; ADD $4$ ; REFLUX for @2@ ; SETTEMPERATURE #4# ; ADD $3$ ; FILTER keep precipitate ; WASH with $3$ ; DRYSOLID ; YIELD $-1$

CC(C)(C)OC(=O)N[C@H]1CC[C@H](NC(=O)C(F)(F)F)CC1.CN(C)C=O.COS(=O)(=O)c1ccc(C)cc1.O=C([O-])[O-]~[Cs+]~[Cs+]>>CN(C(=O)C(F)(F)F)[C@H]1CC[C@H](NC(=O)OC(C)(C)C)CC1
GT: ADD $1$ ; ADD $2$ ; SETTEMPERATURE #5# ; SETTEMPERATURE #4# ; ADD $4$ ; ADD $3$ ; STIR for @5@ at #5# ; ADD $4$ ; ADD $3$ ; WAIT for @4@ at #5# ; SETTEMPERATURE #4# ; CONCENTRATE ; PARTITION with ethyl acetate and water ; COLLECTLAYER aqueous ; PH with HCl to pH neutral ; COLLECTLAYER organic ; WASH with water ; DRYSOLUTION over MgSO4 ; FILTER keep filtrate ; CONCENTRATE ; TRITURATE with ether ; FILTER keep precipitate ; YIELD $-1$
TR: ADD $1$ ; ADD $2$ ; ADD $4$ ; ADD $3$ ; STIR for @4@ at #5# ; CONCENTRATE ; ADD water ; EXTRACT with ethyl acetate ; COLLECTLAYER organic ; DRYSOLUTION over Na2SO4 ; FILTER keep filtrate ; CONCENTRATE ; PURIFY ; YIELD $-1$
BA: ADD $1$ ; ADD $3$ ; ADD $2$ ; ADD $4$ ; STIR for @4@ at #5# ; QUENCH with water ; EXTRACT with ethyl acetate ; COLLECTLAYER organic ; WASH with brine ; DRYSOLUTION over sodium sulfate ; FILTER keep filtrate ; CONCENTRATE ; PURIFY ; YIELD $-1$
NN: ADD $2$ ; ADD $3$ ; ADD $1$ ; ADD $4$ ; STIR for @5@ at #4# ; FILTER keep filtrate ; CONCENTRATE ; PURIFY ; PH with hexane to pH neutral ; YIELD $-1$

CCCCCC(O)c1cccc(OCCC=CCl)c1.CCOCC.CO.C[O-]~[Na+].O=C(O)CCS>>CCCCCC(O)c1cccc(OCC=CCSCCC(=O)O)c1
GT: ADD $5$ ; ADD $3$ ; ADD $4$ ; STIR for @1@ at #4# ; MAKESOLUTION with $1$ and $3$ ; ADD SLN dropwise at #3# over @1@ ; STIR for @3@ at #4# ; ADD $2$ ; EXTRACT with sodium hydroxide ; COLLECTLAYER aqueous ; PH with HCl to pH acidic ; EXTRACT with dichloromethane ; DRYSOLUTION ; YIELD $-1$
TR: ADD $4$ ; ADD $3$ ; ADD $5$ ; STIR for @2@ at #4# ; MAKESOLUTION with $1$ and $2$ ; ADD SLN ; STIR for @4@ at #4# ; CONCENTRATE ; ADD water ; PH with HCl to pH acidic ; EXTRACT with $2$ ; COLLECTLAYER organic ; WASH with water ; WASH with brine ; DRYSOLUTION over magnesium sulfate ; CONCENTRATE ; YIELD $-1$
BA: ADD $1$ ; ADD $4$ ; ADD $5$ ; ADD $2$ ; REFLUX for @3@ ; SETTEMPERATURE #4# ; ADD $3$ ; WASH with HCl ; WASH with sodium bicarbonate ; WASH with brine ; DRYSOLUTION over magnesium sulfate ; CONCENTRATE ; YIELD $-1$
NN: ADD $1$ ; ADD $2$ ; ADD $3$ ; STIR for @2@ ; WAIT for @5@ at #3# ; PH with $5$ to pH basic ; ADD $4$ ; EXTRACT with dichloromethane ; COLLECTLAYER organic ; DRYSOLUTION ; FILTER keep filtrate ; CONCENTRATE ; YIELD $-1$

CC#N.CCOC(C)=O.CON=C[C@@H](OC(=O)c1ccc(C)cc1)[C@@H](OC(=O)c1ccc(C)cc1)[C@H](COC(=O)c1ccc(C)cc1)OS(C)(=O)=O.O.O=CC(=O)O>>Cc1ccc(C(=O)OC[C@H](OS(C)(=O)=O)[C@H](OC(=O)c2ccc(C)cc2)[C@@H](C=O)OC(=O)c2ccc(C)cc2)cc1
GT: ADD $3$ ; ADD $1$ ; ADD $5$ ; STIR for @3@ at #5# ; SETTEMPERATURE #4# ; ADD $2$ ; ADD $4$ ; COLLECTLAYER aqueous ; COLLECTLAYER organic ; WASH with sodium chloride ; WASH with NaHCO3 ; WASH with sodium chloride ; DRYSOLUTION over sodium sulfate ; CONCENTRATE ; PURIFY ; YIELD $-1$
TR: ADD $5$ ; ADD Pd/C ; ADD $3$ ; ADD $1$ ; ADD $2$ ; STIR for @3@ ; SETTEMPERATURE #4# ; WASH with NaHCO3 ; WASH with sodium chloride ; DRYSOLUTION over sodium sulfate ; CONCENTRATE ; PURIFY ; YIELD $-1$ ; YIELD $4$
BA: ADD $3$ ; ADD $1$ ; ADD $5$ ; STIR for @2@ at #5# ; SETTEMPERATURE #4# ; ADD $4$ ; ADD $2$ ; PHASESEPARATION ; COLLECTLAYER organic ; WASH with sodium chloride ; DRYSOLUTION over sodium sulfate ; CONCENTRATE ; PURIFY ; YIELD $-1$
NN: ADD $3$ ; ADD $1$ ; ADD $5$ ; STIR for @3@ at #5# ; SETTEMPERATURE #4# ; ADD $2$ ; ADD $4$ ; COLLECTLAYER organic ; COLLECTLAYER organic ; WASH with sodium chloride ; WASH with NaHCO3 ; WASH with sodium chloride ; DRYSOLUTION over sodium sulfate ; CONCENTRATE ; PURIFY ; YIELD $-1$

CC(C)(C)OC(=O)OC(=O)OC(C)(C)C.OCCC1(CCO)CCN(Cc2ccccc2)CC1.[Pd]>>CC(C)(C)OC(=O)N1CCC(CCO)(CCO)CC1
GT: ADD $2$ ; ADD $1$ ; ADD $3$ ; WAIT for @4@ at #5# ; FILTER keep filtrate ; WASH with methanol ; CONCENTRATE ; PURIFY ; YIELD $-1$
TR: ADD $2$ ; ADD $1$ ; ADD $3$ ; STIR for @4@ at #4# ; FILTER keep filtrate ; CONCENTRATE ; PURIFY ; YIELD $-1$
BA: ADD $2$ ; ADD $1$ ; ADD $3$ ; STIR for @4@ at #4# ; FILTER keep filtrate ; CONCENTRATE ; YIELD $-1$
NN: ADD $3$ ; ADD $1$ ; ADD $2$ ; STIR for @4@ at #5# ; FILTER keep filtrate ; CONCENTRATE ; YIELD $-1$

CC(C)[C@H](NC(=O)OC(C)(C)C)C(=O)N1CCC(Oc2ccc(C(F)(F)F)nc2)CC1.CCO.Cl>>CC(C)[C@H](N)C(=O)N1CCC(Oc2ccc(C(F)(F)F)nc2)CC1~Cl~Cl
GT: ADD $2$ ; ADD $1$ ; ADD $3$ at #3# ; STIR for @4@ at #4# ; CONCENTRATE ; YIELD $-1$
TR: ADD $1$ ; ADD $2$ ; ADD $3$ ; STIR for @2@ at #4# ; CONCENTRATE ; YIELD $-1$
BA: ADD $1$ ; ADD $2$ ; ADD $3$ ; STIR for @2@ at #4# ; CONCENTRATE ; YIELD $-1$
NN: ADD $2$ ; ADD $1$ ; ADD $3$ ; STIR for @4@ at #4# ; CONCENTRATE ; YIELD $-1$

C(=NC1CCCCC1)=NC1CCCCC1.C1CCOC1.CC#N.CC[C@H](N)c1ccccc1.COc1c(-c2ccccc2)nc2cccc(C)c2c1C(=O)O.ClCCl.On1nnc2ccccc21>>CC[C@H](NC(=O)c1c(OC)c(-c2ccccc2)nc2cccc(C)c12)c1ccccc1
GT: ADD $5$ ; ADD $2$ ; ADD $3$ ; ADD $4$ ; ADD $7$ ; SETTEMPERATURE #3# ; ADD $1$ ; ADD $6$ ; STIR for @2@ at #3# ; STIR for @3@ at #5# ; STIR for @4@ at #4# ; FILTER keep filtrate ; CONCENTRATE ; ADD $6$ ; WASH with water ; WASH with NaHCO3 ; WASH with citric acid ; WASH with NaHCO3 ; WASH with brine ; PHASESEPARATION ; COLLECTLAYER organic ; DRYSOLUTION over Na2SO4 ; CONCENTRATE ; ADD $6$ ; WAIT for @4@ ; FILTER keep filtrate ; CONCENTRATE ; YIELD $-1$
TR: ADD $5$ ; ADD $2$ ; ADD $3$ ; ADD $1$ ; ADD $7$ ; ADD $4$ ; STIR for @4@ at #4# ; ADD $6$ ; FILTER keep filtrate ; CONCENTRATE ; PURIFY ; YIELD $-1$
BA: ADD $5$ ; ADD $2$ ; ADD $1$ ; ADD $3$ ; ADD $4$ ; ADD $7$ ; STIR for @4@ at #4# ; ADD $6$ ; EXTRACT with ethyl acetate ; COLLECTLAYER organic ; WASH with brine ; DRYSOLUTION over Na2SO4 ; FILTER keep filtrate ; CONCENTRATE ; PURIFY ; YIELD $-1$
NN: ADD $6$ ; ADD $2$ ; ADD $3$ ; ADD $4$ ; ADD $7$ ; SETTEMPERATURE #3# ; ADD $1$ ; ADD $5$ ; STIR for @2@ at #3# ; STIR for @4@ at #4# ; FILTER keep filtrate ; CONCENTRATE ; ADD $5$ ; WASH with water ; WASH with NaHCO3 ; WASH with citric acid ; WASH with NaHCO3 ; WASH with brine ; PHASESEPARATION ; COLLECTLAYER organic ; DRYSOLUTION over Na2SO4 ; CONCENTRATE ; ADD $5$ ; WAIT for @4@ ; FILTER keep filtrate ; CONCENTRATE ; YIELD $-1$

CO.N#CCSCCC(F)(C(F)(F)F)C(F)(F)F.O.O=S(=O)([O-])OO~[K+].O=S([O-])[O-]~[Na+]~[Na+]>>N#CCS(=O)(=O)CCC(F)(C(F)(F)F)C(F)(F)F
GT: ADD $4$ ; ADD $3$ ; MAKESOLUTION with $2$ and $1$ ; ADD SLN dropwise at #4# ; STIR for @2@ ; ADD $5$ ; EXTRACT with ethyl acetate ; COLLECTLAYER organic ; WASH with $5$ ; WASH with sodium chloride ; DRYSOLUTION over sodium sulfate ; FILTER keep filtrate ; CONCENTRATE ; PURIFY ; YIELD $-1$
TR: ADD $2$ ; ADD $1$ ; ADD $3$ ; ADD $4$ at #4# ; STIR for @2@ at #4# ; ADD $5$ ; EXTRACT with ethyl acetate ; COLLECTLAYER organic ; WASH with brine ; DRYSOLUTION over Na2SO4 ; FILTER keep filtrate ; CONCENTRATE ; PURIFY ; YIELD $-1$
BA: ADD $2$ ; ADD $1$ ; ADD $3$ ; ADD $4$ ; STIR for @4@ at #4# ; ADD $5$ ; EXTRACT with ethyl acetate ; COLLECTLAYER organic ; WASH with sodium chloride ; DRYSOLUTION over sodium sulfate ; FILTER keep filtrate ; CONCENTRATE ; PURIFY ; YIELD $-1$
NN: ADD $4$ ; ADD $3$ ; MAKESOLUTION with $2$ and $1$ ; ADD SLN dropwise at #4# ; STIR for @4@ ; ADD $5$ ; EXTRACT with ethyl acetate ; COLLECTLAYER organic ; WASH with $5$ ; WASH with sodium chloride ; DRYSOLUTION over sodium sulfate ; FILTER keep filtrate ; CONCENTRATE ; PURIFY ; YIELD $-1$

CC1(C)CCc2c(O)nc(O)c(C#N)c2C1.O=P(Cl)(Cl)Cl>>CC1(C)CCc2c(Cl)nc(Cl)c(C#N)c2C1
GT: ADD $1$ ; ADD $2$ ; ADD NaOH / water at #4# ; EXTRACT with ethyl acetate ; DRYSOLUTION over magnesium sulfate ; CONCENTRATE ; YIELD $-1$
TR: ADD $1$ ; ADD $2$ ; REFLUX for @2@ ; SETTEMPERATURE #4# ; CONCENTRATE ; ADD ice water ; EXTRACT with ethyl acetate ; COLLECTLAYER organic ; WASH with brine ; DRYSOLUTION over magnesium sulfate ; CONCENTRATE ; PURIFY ; YIELD $-1$
BA: ADD $1$ ; ADD $2$ ; REFLUX for @2@ ; CONCENTRATE ; ADD ice water ; EXTRACT with ethyl acetate ; COLLECTLAYER organic ; WASH with sodium bicarbonate ; WASH with brine ; DRYSOLUTION over magnesium sulfate ; CONCENTRATE ; PURIFY ; YIELD $-1$
NN: ADD $2$ ; ADD $1$ ; STIR for @3@ at #6# ; STIR for @3@ at #6# ; ADD ice water ; FILTER keep precipitate ; YIELD $-1$

CCC(C)c1c(NCC(F)(F)F)nc(S(C)(=O)=O)nc1N(CC)CC.CN1CCN(C)C1=O.O.O=C([O-])[O-]~[K+]~[K+].c1cn[nH]c1>>CCC(C)c1c(NCC(F)(F)F)nc(-n2cccn2)nc1N(CC)CC
GT: ADD $2$ ; ADD $1$ ; ADD $4$ ; ADD $5$ ; STIR for @3@ at #6# ; WAIT for @3@ at #6# ; ADD $3$ ; EXTRACT with ethyl acetate ; COLLECTLAYER organic ; WASH with $3$ ; DRYSOLUTION over magnesium sulfate ; FILTER keep filtrate ; CONCENTRATE ; PURIFY ; YIELD $-1$
TR: ADD $1$ ; ADD $5$ ; ADD $4$ ; ADD $2$ ; STIR for @3@ at #6# ; ADD $3$ ; EXTRACT with ethyl acetate ; COLLECTLAYER organic ; WASH with $3$ ; WASH with brine ; DRYSOLUTION over Na2SO4 ; CONCENTRATE ; PURIFY ; YIELD $-1$
BA: ADD $1$ ; ADD $5$ ; ADD $2$ ; ADD $4$ ; STIR for @4@ at #6# ; SETTEMPERATURE #4# ; ADD $3$ ; EXTRACT with ethyl acetate ; COLLECTLAYER organic ; WASH with $3$ ; WASH with brine ; DRYSOLUTION over sodium sulfate ; CONCENTRATE ; PURIFY ; YIELD $-1$
NN: ADD $5$ ; ADD $4$ ; ADD $2$ ; ADD $1$ ; STIR for @3@ at #5# ; ADD $3$ ; EXTRACT with ether ; COLLECTLAYER organic ; WASH with $3$ ; DRYSOLUTION over magnesium sulfate ; FILTER keep filtrate ; CONCENTRATE ; PURIFY ; YIELD $-1$

CC(C)=O.CCCCCCCCCCCCCCCCn1cc[n+](C)c1~[Br-].O.O=S(=O)([N-]S(=O)(=O)C(F)(F)F)C(F)(F)F~[Li+]>>CCCCCCCCCCCCCCCCn1cc[n+](C)c1~O=S(=O)([N-]S(=O)(=O)C(F)(F)F)C(F)(F)F
GT: ADD $2$ ; ADD $3$ ; ADD $1$ ; MAKESOLUTION with $4$ and $3$ ; ADD SLN dropwise ; STIR for @4@ at #4# ; CONCENTRATE ; ADD dichloromethane ; COLLECTLAYER organic ; WASH with $3$ ; COLLECTLAYER organic ; DRYSOLUTION over MgSO4 ; FILTER keep filtrate ; CONCENTRATE ; YIELD $-1$
TR: ADD $2$ ; ADD $3$ ; MAKESOLUTION with $4$ and $1$ ; ADD SLN ; STIR for @4@ at #4# ; CONCENTRATE ; ADD $3$ ; EXTRACT with ether ; CONCENTRATE ; YIELD $-1$
BA: ADD $2$ ; ADD $1$ ; ADD $4$ at #1# ; STIR for @2@ at #1# ; ADD $3$ ; STIR for @2@ at #4# ; CONCENTRATE ; ADD dichloromethane ; WASH with water ; COLLECTLAYER organic ; DRYSOLUTION over Na2SO4 ; CONCENTRATE ; PURIFY ; YIELD $-1$
NN: ADD $1$ ; ADD $3$ ; MAKESOLUTION with $4$ and $3$ ; ADD SLN dropwise ; STIR for @4@ at #4# ; ADD $2$ ; COLLECTLAYER organic ; WASH with $3$ ; COLLECTLAYER organic ; DRYSOLUTION over MgSO4 ; FILTER keep filtrate ; CONCENTRATE ; YIELD $-1$

COC(=O)CC(=O)c1ccc(Cl)cc1.Cc1ccc(S(=O)(=O)O)cc1.Cc1ccccc1.Nc1n[nH]c(N)c1-c1ccccc1>>Nc1nn2c(=O)cc(-c3ccc(Cl)cc3)[nH]c2c1-c1ccccc1
GT: ADD $4$ ; ADD $1$ ; ADD $2$ ; ADD $3$ ; STIR for @4@ at #6# ; CONCENTRATE ; PURIFY ; YIELD $-1$
TR: ADD $4$ ; ADD $1$ ; ADD $2$ ; ADD $3$ ; STIR for @4@ at #6# ; SETTEMPERATURE #4# ; FILTER keep precipitate ; YIELD $-1$
BA: ADD $4$ ; ADD $1$ ; ADD $2$ ; ADD $3$ ; REFLUX for @4@ ; FILTER keep precipitate ; WASH with ethyl acetate ; YIELD $-1$
NN: ADD $4$ ; ADD $1$ ; ADD $2$ ; ADD $3$ ; STIR for @4@ at #6# ; FILTER keep precipitate ; YIELD $-1$

C1CCOC1.CO.Cl.N#CCON=C(C(=O)NC1C(=O)N2C(C(=O)O)=C(CSc3nncs3)CS[C@H]12)c1csc(NC=O)n1>>N#CCON=C(C(=O)NC1C(=O)N2C(C(=O)O)=C(CSc3nncs3)CS[C@H]12)c1csc(N)n1
GT: ADD $4$ ; ADD $2$ ; ADD $3$ ; ADD $1$ ; STIR for @3@ at #4# ; CONCENTRATE ; ADD sodium bicarbonate ; PH with $3$ to pH acidic ; STIR for @2@ ; FILTER keep precipitate ; WASH with water ; DRYSOLID ; YIELD $-1$
TR: ADD $4$ ; ADD $3$ ; ADD $2$ ; ADD $1$ ; STIR for @2@ at #4# ; CONCENTRATE ; ADD sodium bicarbonate ; COLLECTLAYER aqueous ; WASH with ethyl acetate ; PH with $3$ to pH acidic ; FILTER keep precipitate ; WASH with water ; DRYSOLID ; YIELD $-1$
BA: ADD $4$ ; ADD $2$ ; ADD $3$ ; ADD $1$ ; STIR for @2@ at #4# ; CONCENTRATE ; ADD water ; PH with sodium bicarbonate to pH acidic ; FILTER keep precipitate ; WASH with water ; WASH with ether ; YIELD $-1$
NN: ADD $2$ ; ADD $3$ ; ADD $1$ ; ADD $4$ at #3# ; STIR for @2@ at #4# ; CONCENTRATE ; ADD sodium bicarbonate ; COLLECTLAYER aqueous ; WASH with ethyl acetate ; PH with $4$ to pH acidic ; FILTER keep precipitate ; WASH with water ; DRYSOLID ; YIELD $-1$

CC(=O)Cl.CO.Cc1nn(C)c(-c2ccc3c(c2)CCCO3)c1C(C#N)O[Si](C)(C)C>>COC(=O)C(O)c1c(C)nn(C)c1-c1ccc2c(c1)CCCO2
GT: ADD $2$ ; ADD $1$ at #3# ; STIR for @1@ ; ADD $3$ ; STIR for @2@ at #4# ; STIR for @3@ at #5# ; CONCENTRATE ; ADD NaHCO3 ; COLLECTLAYER aqueous ; EXTRACT with ethyl acetate ; COLLECTLAYER organic ; WASH with brine ; DRYSOLUTION over sodium sulfate ; CONCENTRATE ; PURIFY ; YIELD $-1$
TR: ADD $3$ ; ADD $2$ ; ADD $1$ at #3# ; STIR for @4@ at #4# ; CONCENTRATE ; PURIFY ; YIELD $-1$
BA: ADD $3$ ; ADD $2$ ; ADD $1$ ; STIR for @4@ at #4# ; CONCENTRATE ; ADD ethyl acetate ; WASH with NaHCO3 ; WASH with brine ; DRYSOLUTION over Na2SO4 ; FILTER keep filtrate ; CONCENTRATE ; YIELD $-1$
NN: ADD $1$ ; ADD $2$ ; WAIT for @2@ ; MAKESOLUTION with $3$ and $2$ ; ADD SLN at #3# ; STIR for @4@ at #4# ; CONCENTRATE ; ADD sodium bicarbonate ; EXTRACT with dichloromethane ; COLLECTLAYER organic ; WASH with brine ; DRYSOLUTION over sodium sulfate ; FILTER keep filtrate ; CONCENTRATE ; PURIFY ; YIELD $-1$

CCN(C(C)C)C(C)C.CN(C)C(On1nnc2cccnc21)=[N+](C)C~F[P-](F)(F)(F)(F)F.CN(C)C=O.C[C@@H](C(=O)O)c1ccccc1.Cl~N[C@@H]1Cc2ccccc2[C@H]1O>>C[C@@H](C(=O)N[C@@H]1Cc2ccccc2[C@H]1O)c1ccccc1
GT: ADD $4$ ; ADD $1$ ; ADD $3$ ; ADD $2$ ; STIR for @1@ ; ADD $5$ ; STIR for @1@ ; PURIFY ; YIELD $-1$
TR: ADD $5$ ; ADD $4$ ; ADD $1$ ; ADD $3$ ; ADD $2$ ; STIR for @4@ at #4# ; QUENCH with sodium bicarbonate ; ADD ethyl acetate ; COLLECTLAYER organic ; DRYSOLUTION over magnesium sulfate ; FILTER keep filtrate ; CONCENTRATE ; PURIFY ; YIELD $-1$
BA: ADD $4$ ; ADD $5$ ; ADD $2$ ; ADD $1$ ; ADD $3$ ; STIR for @4@ at #4# ; QUENCH with water ; EXTRACT with ethyl acetate ; COLLECTLAYER organic ; WASH with brine ; DRYSOLUTION over sodium sulfate ; FILTER keep filtrate ; CONCENTRATE ; PURIFY ; YIELD $-1$
NN: ADD $2$ ; ADD $1$ ; ADD $3$ ; ADD $4$ at #4# ; WAIT for @1@ ; ADD $5$ ; STIR for @3@ ; PARTITION with dichloromethane and NaOH ; COLLECTLAYER aqueous ; WASH with HCl ; COLLECTLAYER aqueous ; FILTER keep filtrate ; COLLECTLAYER organic ; CONCENTRATE ; YIELD $-1$

CC(=O)Cl.CCN(CC)CC.CCOCCn1c2ccc(C(=O)c3cccs3)cc2c2cc(/C(Cc3ccccc3C)=N/O)ccc21.ClCCl>>CCOCCn1c2ccc(C(=O)c3cccs3)cc2c2cc(/C(Cc3ccccc3C)=N/OC(C)=O)ccc21
GT: ADD $3$ ; ADD $4$ ; ADD $2$ at #3# ; ADD $1$ dropwise ; STIR for @4@ ; WASH with water ; COLLECTLAYER organic ; CONCENTRATE ; TRITURATE with ethyl acetate / hexane ; FILTER keep precipitate ; DRYSOLUTION ; DRYSOLID under vacuum ; YIELD $-1$
TR: ADD $3$ ; ADD $4$ ; ADD $1$ ; ADD $2$ ; YIELD $-1$
BA: ADD $3$ ; ADD $4$ ; ADD $2$ ; ADD $1$ ; STIR for @2@ at #4# ; CONCENTRATE ; PURIFY ; YIELD $-1$
NN: ADD $3$ ; ADD $4$ ; ADD $2$ ; ADD $1$ dropwise at #3# ; STIR for @4@ ; WASH with water ; COLLECTLAYER organic ; CONCENTRATE ; TRITURATE with ethyl acetate / hexane ; FILTER keep precipitate ; YIELD $-1$

Brc1cnc2[nH]ccc2c1.C1COCCO1.Cl[Pd]Cl~[Fe+2]~c1ccc(P(c2ccccc2)[c-]2cccc2)cc1~c1ccc(P(c2ccccc2)[c-]2cccc2)cc1.O.O=C([O-])[O-]~[K+]~[K+].OB(O)c1ccccc1>>c1ccc(-c2cnc3[nH]ccc3c2)cc1
GT: ADD $1$ ; ADD $2$ ; ADD $4$ ; ADD $6$ ; ADD $5$ ; ADD $3$ ; MICROWAVE for @2@ at #6# ; PARTITION with ethyl acetate and $4$ ; FILTER keep filtrate ; PHASESEPARATION ; COLLECTLAYER organic ; WASH with $4$ ; WASH with brine ; DRYSOLUTION over magnesium sulfate ; FILTER keep filtrate ; CONCENTRATE ; PURIFY ; YIELD $-1$
TR: ADD $1$ ; ADD $6$ ; ADD $5$ ; ADD $2$ ; ADD $4$ ; ADD $3$ ; STIR for @4@ at #6# ; SETTEMPERATURE #4# ; CONCENTRATE ; PURIFY ; YIELD $-1$
BA: ADD $1$ ; ADD $6$ ; ADD $3$ ; ADD $2$ ; ADD $5$ ; ADD $4$ ; STIR for @4@ at #6# ; SETTEMPERATURE #4# ; FILTER keep filtrate ; WASH with ethyl acetate ; WASH with $4$ ; WASH with brine ; DRYSOLUTION over Na2SO4 ; CONCENTRATE ; PURIFY ; YIELD $-1$
NN: ADD $1$ ; ADD $2$ ; ADD $6$ ; ADD $3$ ; ADD $5$ ; ADD $4$ ; WAIT for @4@ at #6# ; SETTEMPERATURE #4# ; CONCENTRATE ; PURIFY ; YIELD $-1$

C1CCOC1.CC(C)[N-]C(C)C~[Li+].CCCC1CC=C(c2ccc3c(sc4c(F)c(OC(F)(F)F)ccc43)c2F)CC1.CCCC1CCC(=O)CC1>>CCCC1CCC(O)(c2ccc3c(sc4c(F)c(C(F)(F)F)ccc43)c2F)CC1
GT: ADD $3$ ; ADD $1$ ; ADD $2$ at #1# ; MAKESOLUTION with $4$ and $1$ ; ADD SLN ; WAIT for @2@ ; STIR for @2@ at #1# ; STIR for @4@ at #4# ; QUENCH with water ; QUENCH with HCl at #3# ; ADD MTBE ; PHASESEPARATION ; COLLECTLAYER aqueous ; EXTRACT with MTBE ; COLLECTLAYER organic ; WASH with water ; WASH with brine ; DRYSOLUTION over Na2SO4 ; CONCENTRATE ; PURIFY ; YIELD $-1$
TR: ADD $3$ ; ADD $4$ ; ADD $1$ ; MAKESOLUTION with $2$ and $1$ ; ADD SLN at #1# ; STIR for @2@ at #1# ; SETTEMPERATURE #4# ; STIR for @2@ ; QUENCH with ammonium chloride ; EXTRACT with ethyl acetate ; COLLECTLAYER organic ; WASH with brine ; DRYSOLUTION over Na2SO4 ; FILTER keep filtrate ; CONCENTRATE ; PURIFY ; YIELD $-1$
BA: ADD $3$ ; ADD $1$ ; ADD $2$ at #1# ; STIR for @2@ at #1# ; ADD $4$ ; STIR for @2@ at #1# ; STIR for @2@ at #4# ; QUENCH with ammonium chloride ; EXTRACT with ethyl acetate ; COLLECTLAYER organic ; WASH with brine ; DRYSOLUTION over Na2SO4 ; FILTER keep filtrate ; CONCENTRATE ; PURIFY ; YIELD $-1$
NN: ADD $3$ ; ADD $1$ ; SETTEMPERATURE #3# ; ADD $4$ ; ADD $2$ ; STIR for @4@ at #4# ; QUENCH with ammonium chloride ; STIR for @1@ ; ADD $2$ ; STIR for @3@ at #4# ; PHASESEPARATION ; COLLECTLAYER organic ; COLLECTLAYER aqueous ; EXTRACT with ethyl acetate ; COLLECTLAYER organic ; WASH with water ; WASH with brine ; DRYSOLUTION over MgSO4 ; FILTER keep filtrate ; CONCENTRATE ; PURIFY ; YIELD $-1$

CC(C)(C)OC(=O)OC(=O)OC(C)(C)C.CCN(CC)CC.ClCCl.NCC1CCOCC1>>CC(C)(C)OC(=O)NCC1CCOCC1
GT: ADD $4$ ; ADD $3$ ; ADD $2$ at #3# ; MAKESOLUTION with $1$ and $3$ ; ADD SLN ; STIR for @2@ at #3# ; CONCENTRATE ; ADD ethyl acetate ; WASH with HCl ; WASH with water ; WASH with sodium bicarbonate ; WASH with water ; DRYSOLUTION over MgSO4 ; CONCENTRATE ; PURIFY ; YIELD $-1$
TR: ADD $4$ ; ADD $3$ ; ADD $2$ ; ADD $1$ ; STIR for @4@ at #4# ; CONCENTRATE ; PURIFY ; YIELD $-1$
BA: ADD $4$ ; ADD $3$ ; ADD $2$ ; ADD $1$ ; STIR for @4@ at #4# ; CONCENTRATE ; PURIFY ; YIELD $-1$
NN: ADD $4$ ; ADD $3$ ; ADD $1$ ; ADD $2$ ; STIR for @4@ at #4# ; CONCENTRATE ; PURIFY ; YIELD $-1$

C1CCOC1.CCOC(=O)c1ccn(-c2ccc3ccccc3n2)c1C.Cl.O.O~[Li+]~[OH-]>>Cc1c(C(=O)O)ccn1-c1ccc2ccccc2n1
GT: ADD $5$ ; ADD $2$ at #4# ; ADD $1$ at #4# ; ADD $4$ at #4# ; REFLUX for @5@ ; CONCENTRATE ; ADD $4$ ; PH with $3$ to pH acidic ; STIR for @2@ ; FILTER keep precipitate ; DRYSOLID at #5# under vacuum ; YIELD $-1$
TR: ADD $2$ ; ADD $1$ ; ADD $4$ ; ADD $5$ ; STIR for @4@ at #4# ; PH with $3$ to pH acidic ; FILTER keep precipitate ; YIELD $-1$
BA: ADD $2$ ; ADD $1$ ; ADD $4$ ; ADD $5$ ; STIR for @4@ at #4# ; PH with $3$ to pH acidic ; EXTRACT with ethyl acetate ; COLLECTLAYER organic ; DRYSOLUTION over sodium sulfate ; FILTER keep filtrate ; CONCENTRATE ; YIELD $-1$
NN: ADD $5$ ; ADD $2$ at #4# ; ADD $1$ at #4# ; ADD $4$ at #4# ; REFLUX for @4@ ; CONCENTRATE ; ADD $3$ ; FILTER keep precipitate ; DRYSOLID at #5# under vacuum ; YIELD $-1$
