# Supplementary material for: Inferring experimental procedures from text-based representations of chemical reactions
Source: Nat Commun. 2021 May 6;12:2573. doi: 10.1038/s41467-021-22951-1 (PMC8102565; doi:10.1038/s41467-021-22951-1)
Supplement: Supplementary file 6 — Supplementary Data 3 [file 41467_2021_22951_MOESM6_ESM.zip]

Archive with 1 entries (1 files):
- 285354_2_data_set_5449725_qqqjk5.html
