# Supplementary material for: Inferring experimental procedures from text-based representations of chemical reactions
Source: Nat Commun. 2021 May 6;12:2573. doi: 10.1038/s41467-021-22951-1 (PMC8102565; doi:10.1038/s41467-021-22951-1)
Supplement: Supplementary file 7 — Supplementary Data 4 [file 41467_2021_22951_MOESM7_ESM.txt]

###############################################################################
#                                                                             #
# Variability of action sequences, exemplified at reactions present multiple  #
# times in the original reaction data.                                        #
# The corresponding reactions have multiple experimental procedures from      #
# different patents, each of which leads to a different action sequence.      #
#                                                                             #
# Only the reactions with five different action sequences or more are kept.   #
#                                                                             #
###############################################################################

CC(C)=O.COC(=O)C[C@@H](O)C[C@@H](O)/C=C/c1c(-c2ccc(F)cc2)c2ccccc2n1C(C)C>>CC(C)n1c(/C=C/C(O)CC(O)CC(=O)[O-])c(-c2ccc(F)cc2)c2ccccc21~[Na+]
ADD $2$ ; ADD $1$ ; FILTER ; MAKESOLUTION with NaOH and water ; ADD SLN ; STIR for @4@ at #4# ; FILTER keep precipitate ; WASH with $1$ ; DRYSOLID for @4@ at #5# under vacuum ; YIELD $-1$
ADD $2$ ; ADD $1$ ; FILTER ; MAKESOLUTION with NaOH and methanol ; ADD SLN ; STIR for @2@ at #4# ; MAKESOLUTION with NaOH and methanol ; ADD SLN ; WAIT for @2@ ; SETTEMPERATURE #4# ; STIR for @4@ at #4# ; WASH with $1$ ; DRYSOLID for @4@ under vacuum ; YIELD $-1$
ADD $2$ ; ADD $1$ ; FILTER ; MAKESOLUTION with NaOH and water ; ADD SLN ; STIR for @4@ at #4# ; FILTER keep precipitate ; WASH with $1$ ; DRYSOLID for @4@ under vacuum ; YIELD $-1$
ADD $2$ ; ADD $1$ ; FILTER ; MAKESOLUTION with NaOH and methanol ; ADD SLN ; STIR for @2@ at #4# ; MAKESOLUTION with NaOH and methanol ; ADD SLN ; STIR for @4@ ; WASH with $1$ ; DRYSOLID for @4@ under vacuum ; YIELD $-1$
ADD $2$ ; ADD $1$ ; FILTER keep filtrate ; SETTEMPERATURE #4# ; MAKESOLUTION with NaOH and methanol ; ADD SLN ; STIR for @4@ at #4# ; MAKESOLUTION with NaOH and methanol ; ADD SLN ; WASH with $1$ ; DRYSOLID for @4@ at #5# under vacuum ; YIELD $-1$
ADD $2$ ; ADD $1$ ; FILTER ; MAKESOLUTION with NaOH and methanol ; ADD SLN ; STIR for @4@ at #4# ; MAKESOLUTION with NaOH and methanol ; ADD SLN ; STIR for @4@ ; FILTER keep precipitate ; WASH with $1$ ; DRYSOLID for @4@ at #5# under vacuum ; YIELD $-1$
ADD $2$ ; ADD $1$ ; FILTER ; MAKESOLUTION with NaOH and methanol ; ADD SLN ; STIR for @2@ at #4# ; MAKESOLUTION with NaOH and methanol ; ADD SLN ; STIR for @4@ ; WASH with $1$ ; DRYSOLID for @4@ at #5# under vacuum ; YIELD $-1$
ADD $2$ ; ADD $1$ ; FILTER keep filtrate ; SETTEMPERATURE #4# ; MAKESOLUTION with NaOH and methanol ; ADD SLN ; STIR for @4@ at #4# ; MAKESOLUTION with NaOH and methanol ; ADD SLN ; FILTER keep precipitate ; WASH with $1$ ; DRYSOLID for @4@ at #5# under vacuum ; YIELD $-1$
ADD $2$ ; ADD $1$ ; FILTER keep filtrate ; SETTEMPERATURE #4# ; MAKESOLUTION with NaOH and methanol ; ADD SLN ; STIR for @4@ at #4# ; MAKESOLUTION with NaOH and methanol ; ADD SLN ; FILTER keep precipitate ; WASH with $1$ ; DRYSOLID for @4@ under vacuum ; YIELD $-1$
ADD $2$ ; ADD $1$ ; FILTER ; MAKESOLUTION with NaOH and methanol ; ADD SLN ; STIR for @2@ at #4# ; MAKESOLUTION with NaOH and methanol ; ADD SLN ; WAIT for @2@ ; SETTEMPERATURE #4# ; STIR for @4@ at #4# ; WASH with $1$ ; DRYSOLID for @4@ at #5# under vacuum ; YIELD $-1$
ADD $2$ ; ADD $1$ ; FILTER ; MAKESOLUTION with NaOH and methanol ; ADD SLN ; STIR for @4@ at #4# ; MAKESOLUTION with NaOH and methanol ; ADD SLN ; STIR for @4@ ; FILTER keep precipitate ; WASH with $1$ ; DRYSOLID for @4@ under vacuum ; YIELD $-1$
ADD $2$ ; ADD $1$ ; FILTER ; MAKESOLUTION with NaOH and water ; ADD SLN ; STIR for @4@ at #4# ; WASH with $1$ ; DRYSOLID for @4@ at #5# under vacuum ; YIELD $-1$

CC(C)(C)OC(=O)N1CCC(O)CC1.CCN(CC)CC.CS(=O)(=O)Cl.ClCCl>>CC(C)(C)OC(=O)N1CCC(OS(C)(=O)=O)CC1
ADD $1$ ; ADD $4$ ; ADD $2$ dropwise at #3# ; ADD $3$ dropwise ; STIR for @2@ at #4# ; ADD $4$ ; WASH with sodium bicarbonate ; WASH with water ; WASH with brine ; DRYSOLUTION over sodium sulfate ; FILTER keep filtrate ; YIELD $-1$
ADD $1$ ; ADD $2$ ; ADD $4$ ; SETTEMPERATURE #3# ; ADD $3$ dropwise over @1@ ; SETTEMPERATURE #4# ; STIR for @2@ ; WASH with water ; DRYSOLUTION over MgSO4 ; FILTER keep filtrate ; CONCENTRATE ; YIELD $-1$
ADD $1$ ; ADD $2$ ; ADD $4$ ; ADD $3$ at #3# ; STIR for @2@ at #3# ; WASH with HCl ; DRYSOLUTION over MgSO4 ; CONCENTRATE ; YIELD $-1$
ADD $1$ ; ADD $4$ ; ADD $2$ ; ADD $3$ dropwise at #3# ; STIR for @3@ at #4# ; QUENCH with water ; EXTRACT with $4$ ; DRYSOLUTION over Na2SO4 ; CONCENTRATE ; YIELD $-1$
ADD $1$ ; ADD $4$ ; ADD $2$ at #3# ; ADD $3$ at #3# ; STIR for @2@ at #4# ; ADD $4$ ; WASH with water ; WASH with sodium bicarbonate ; WASH with brine ; COLLECTLAYER organic ; DRYSOLUTION over sodium sulfate ; CONCENTRATE ; YIELD $-1$
ADD $1$ ; ADD $4$ ; ADD $2$ at #3# ; STIR for @1@ at #3# ; ADD $3$ dropwise at #3# ; STIR for @4@ at #4# ; WASH with NaHCO3 ; WASH with water ; COLLECTLAYER organic ; DRYSOLUTION over Na2SO4 ; FILTER keep filtrate ; CONCENTRATE ; YIELD $-1$
ADD $1$ ; ADD $2$ ; ADD $4$ ; ADD $3$ at #3# ; STIR for @4@ at #4# ; ADD $4$ ; WASH with sodium bicarbonate ; WASH with water ; COLLECTLAYER organic ; DRYSOLUTION over sodium sulfate ; FILTER keep filtrate ; CONCENTRATE ; YIELD $-1$
ADD $1$ ; ADD $2$ ; ADD $4$ ; ADD $3$ dropwise at #3# ; STIR for @2@ at #4# ; QUENCH with water ; YIELD $-1$
ADD $1$ ; ADD $4$ ; ADD $2$ ; ADD $3$ at #3# ; STIR for @3@ at #4# ; QUENCH with water ; EXTRACT with $4$ ; DRYSOLUTION over Na2SO4 ; CONCENTRATE ; YIELD $-1$
ADD $1$ ; ADD $2$ ; ADD $4$ ; ADD $3$ at #3# ; STIR for @2@ at #4# ; QUENCH with water ; PHASESEPARATION ; COLLECTLAYER aqueous ; EXTRACT with ethyl acetate ; COLLECTLAYER organic ; WASH with brine ; DRYSOLUTION over sodium sulfate ; FILTER keep filtrate ; CONCENTRATE ; YIELD $-1$
ADD $1$ ; ADD $2$ ; ADD $4$ ; ADD $3$ dropwise at #3# ; SETTEMPERATURE #4# ; STIR for @2@ ; ADD ice water ; EXTRACT with $4$ ; COLLECTLAYER organic ; WASH with brine ; DRYSOLUTION over sodium sulfate ; FILTER keep filtrate ; CONCENTRATE ; YIELD $-1$
ADD $3$ dropwise ; SETTEMPERATURE #3# ; MAKESOLUTION with $2$ and $4$ ; ADD $1$ ; ADD SLN ; STIR for @2@ at #3# ; STIR for @3@ at #4# ; ADD $4$ ; WASH with NaHCO3 ; WASH with ammonium chloride ; WASH with sodium chloride ; COLLECTLAYER organic ; DRYSOLUTION over Na2SO4 ; CONCENTRATE ; TRITURATE with cyclohexane ; TRITURATE with ether ; YIELD $-1$
ADD $1$ ; ADD $4$ ; ADD $3$ ; ADD $2$ dropwise at #3# ; STIR for @4@ at #4# ; CONCENTRATE ; YIELD $-1$
ADD $1$ ; ADD $4$ ; ADD $2$ ; ADD $3$ dropwise ; STIR for @3@ at #4# ; FILTER ; WASH with HCl ; DRYSOLUTION over Na2SO4 ; CONCENTRATE ; YIELD $-1$
ADD $1$ ; ADD $2$ ; ADD $4$ ; ADD $3$ at #3# ; SETTEMPERATURE #4# ; STIR for @2@ ; QUENCH with NaHCO3 ; PHASESEPARATION ; COLLECTLAYER aqueous ; EXTRACT with $4$ ; COLLECTLAYER organic ; WASH with water ; WASH with brine ; DRYSOLUTION over sodium sulfate ; FILTER keep filtrate ; CONCENTRATE ; YIELD $-1$
ADD $1$ at #3# ; ADD $4$ at #3# ; ADD $2$ ; ADD $3$ ; SETTEMPERATURE #4# ; STIR for @3@ ; WASH with water ; DRYSOLUTION over sodium sulfate ; FILTER keep filtrate ; CONCENTRATE ; YIELD $-1$
ADD $1$ ; ADD $2$ ; ADD $4$ ; ADD $3$ at #3# ; SETTEMPERATURE #4# ; STIR for @4@ ; ADD $4$ ; WASH with sodium bicarbonate ; WASH with water ; COLLECTLAYER organic ; DRYSOLUTION over sodium sulfate ; FILTER keep filtrate ; CONCENTRATE ; YIELD $-1$
ADD $1$ ; ADD $4$ ; ADD $3$ at #3# ; ADD $2$ at #3# ; STIR for @3@ at #3# ; FILTER keep filtrate ; CONCENTRATE ; YIELD $-1$
ADD $1$ ; ADD $3$ ; ADD $4$ ; ADD $2$ at #3# ; STIR for @2@ at #4# ; ADD ice water ; EXTRACT with $4$ ; COLLECTLAYER organic ; WASH with brine ; DRYSOLUTION over Na2SO4 ; FILTER keep filtrate ; CONCENTRATE ; YIELD $-1$
ADD $1$ ; ADD $2$ ; ADD $4$ ; ADD $3$ at #3# ; STIR for @1@ at #3# ; STIR for @2@ at #4# ; PARTITION with citric acid and ethyl acetate ; COLLECTLAYER organic ; WASH with sodium bicarbonate ; WASH with brine ; DRYSOLUTION over sodium sulfate ; FILTER keep filtrate ; CONCENTRATE ; YIELD $-1$
ADD $1$ ; ADD $2$ ; ADD $4$ ; ADD $3$ at #3# ; STIR for @2@ at #4# ; WASH with sodium bicarbonate ; WASH with water ; DRYSOLUTION ; CONCENTRATE ; WASH with hexane ; YIELD $-1$
ADD $1$ ; ADD $2$ ; ADD $4$ ; ADD $3$ ; STIR for @2@ at #4# ; ADD $4$ ; WASH with water ; DRYSOLUTION over sodium sulfate ; FILTER keep filtrate ; CONCENTRATE ; YIELD $-1$
ADD $1$ ; ADD $4$ ; ADD $2$ ; ADD $3$ dropwise at #3# ; STIR for @2@ at #4# ; WASH with water ; WASH with sodium chloride ; COLLECTLAYER organic ; DRYSOLUTION over sodium sulfate ; CONCENTRATE ; YIELD $-1$
ADD $1$ ; ADD $2$ ; ADD $4$ ; ADD $3$ dropwise ; STIR for @3@ at #4# ; WASH with HCl ; DRYSOLUTION over magnesium sulfate ; CONCENTRATE ; YIELD $-1$
ADD $1$ ; ADD $4$ ; ADD $3$ at #3# ; ADD $2$ at #3# ; STIR for @3@ ; FILTER keep filtrate ; CONCENTRATE ; YIELD $-1$
ADD $1$ ; ADD $4$ ; ADD $2$ at #3# ; ADD $3$ at #3# ; STIR for @4@ at #4# ; QUENCH with water ; EXTRACT with $4$ ; COLLECTLAYER organic ; DRYSOLUTION over Na2SO4 ; FILTER keep filtrate ; CONCENTRATE ; YIELD $-1$
ADD $1$ ; ADD $2$ ; ADD $4$ ; ADD $3$ at #3# ; STIR for @2@ at #4# ; ADD $4$ ; WASH with water ; DRYSOLUTION over sodium sulfate ; FILTER keep filtrate ; CONCENTRATE ; YIELD $-1$
ADD $1$ ; ADD $4$ ; ADD $2$ ; SETTEMPERATURE #3# ; ADD $3$ ; STIR for @2@ ; PARTITION with ethyl acetate and water ; COLLECTLAYER organic ; WASH with HCl ; WASH with brine ; DRYSOLUTION over MgSO4 ; FILTER keep filtrate ; CONCENTRATE ; YIELD $-1$
ADD $1$ ; ADD $4$ ; ADD $2$ at #3# ; ADD $3$ at #3# ; SETTEMPERATURE #4# ; STIR for @2@ ; QUENCH with water ; EXTRACT with $4$ ; COLLECTLAYER organic ; WASH with brine ; DRYSOLUTION over sodium sulfate ; FILTER keep filtrate ; CONCENTRATE ; YIELD $-1$
ADD $1$ ; ADD $4$ ; SETTEMPERATURE #3# ; ADD $3$ at #3# ; ADD $2$ at #3# ; STIR for @3@ at #4# ; ADD ice water ; EXTRACT with $4$ ; COLLECTLAYER organic ; WASH with NaHCO3 ; DRYSOLUTION over Na2SO4 ; CONCENTRATE ; WASH with pentane ; YIELD $-1$

BrBr.CO.Nc1ccc(Cl)nn1.O=C([O-])O~[Na+]>>Nc1nnc(Cl)cc1Br
ADD $3$ ; ADD $4$ ; ADD $2$ ; ADD $1$ dropwise ; STIR for @4@ at #4# ; FILTER ; ADD water ; EXTRACT with ethyl acetate ; COLLECTLAYER organic ; CONCENTRATE ; PURIFY ; YIELD $-1$
ADD $3$ ; ADD $4$ ; ADD $2$ ; ADD $1$ ; STIR for @2@ at #4# ; STIR for @4@ ; FILTER keep filtrate ; CONCENTRATE ; PURIFY ; YIELD $-1$
ADD $3$ ; ADD $2$ ; SONICATE for @1@ ; ADD $4$ ; ADD $1$ ; STIR for @4@ at #4# ; CONCENTRATE ; ADD ethyl acetate ; FILTER ; WASH with water ; WASH with brine ; DRYSOLUTION over Na2SO4 ; FILTER keep filtrate ; CONCENTRATE ; YIELD $-1$
ADD $3$ ; ADD $4$ ; ADD $2$ ; ADD $1$ dropwise ; STIR for @4@ at #4# ; FILTER keep precipitate ; WASH with $2$ ; CONCENTRATE ; ADD water ; ADD ethyl acetate ; PHASESEPARATION ; COLLECTLAYER organic ; COLLECTLAYER aqueous ; EXTRACT with ethyl acetate ; COLLECTLAYER organic ; WASH with sodium thiosulfate ; WASH with brine ; DRYSOLUTION over sodium sulfate ; FILTER keep filtrate ; CONCENTRATE ; PURIFY ; YIELD $-1$
ADD $3$ ; ADD $2$ ; ADD $4$ ; ADD $1$ dropwise ; STIR for @4@ at #4# ; FILTER keep filtrate ; ADD water ; COLLECTLAYER aqueous ; EXTRACT with ethyl acetate ; COLLECTLAYER organic ; DRYSOLUTION over sodium sulfate ; CONCENTRATE ; PURIFY ; YIELD $-1$
ADD $3$ ; ADD $2$ ; ADD $4$ ; STIR for @2@ at #4# ; ADD $1$ dropwise ; STIR for @4@ ; CONCENTRATE ; PURIFY ; YIELD $-1$
ADD $3$ ; ADD $4$ ; ADD $2$ ; ADD $1$ at #3# ; STIR for @3@ at #4# ; QUENCH with water ; CONCENTRATE ; SETTEMPERATURE #3# ; FILTER keep filtrate ; DRYSOLUTION ; YIELD $-1$
ADD $3$ ; ADD $2$ ; ADD $4$ ; STIR for @2@ at #4# ; ADD $1$ dropwise ; STIR for @4@ at #4# ; CONCENTRATE ; PURIFY ; YIELD $-1$
ADD $3$ ; ADD $2$ ; ADD $4$ ; ADD $1$ dropwise ; STIR for @4@ at #4# ; FILTER ; ADD water ; EXTRACT with ethyl acetate ; COLLECTLAYER organic ; CONCENTRATE ; PURIFY ; YIELD $-1$
ADD $3$ ; ADD $2$ ; ADD $4$ at #4# ; STIR for @2@ at #4# ; ADD $1$ dropwise ; STIR for @4@ ; CONCENTRATE ; PURIFY ; YIELD $-1$
ADD $3$ ; ADD $2$ ; ADD $4$ at #4# ; ADD $1$ at #4# ; STIR for @4@ ; FILTER keep filtrate ; CONCENTRATE ; ADD water ; EXTRACT with ethyl acetate ; COLLECTLAYER organic ; WASH with sodium thiosulfate ; WASH with sodium bicarbonate ; WASH with brine ; DRYSOLUTION over magnesium sulfate ; CONCENTRATE ; PURIFY ; YIELD $-1$

Cc1ccc(Cl)cc1C(=O)O.O=S(=O)(O)O.O=[N+]([O-])O>>Cc1c(C(=O)O)cc(Cl)cc1[N+](=O)[O-]
ADD $1$ ; ADD $2$ ; SETTEMPERATURE #3# ; MAKESOLUTION with $3$ and $2$ ; ADD SLN dropwise at #3# over @2@ ; STIR for @2@ at #3# ; ADD water ; FILTER keep precipitate ; ADD ethyl acetate ; WASH with brine ; DRYSOLUTION over MgSO4 ; FILTER keep filtrate ; CONCENTRATE ; YIELD $-1$
ADD $2$ ; ADD $1$ at #3# over @1@ ; WAIT for @1@ at #3# ; ADD $3$ dropwise at #3# ; STIR for @2@ at #3# ; ADD water ; FILTER keep precipitate ; WASH with water ; DRYSOLID under vacuum ; YIELD $-1$
ADD $2$ ; ADD $1$ at #3# ; WAIT for @1@ ; ADD $3$ ; ADD $2$ dropwise at #3# ; STIR for @2@ at #3# ; ADD water ; FILTER keep precipitate ; WASH with water ; DRYSOLID under vacuum ; YIELD $-1$
ADD $2$ ; ADD $1$ at #3# ; SETTEMPERATURE #3# ; ADD sodium chloride ; ADD $3$ ; SETTEMPERATURE #4# ; STIR for @3@ at #4# ; ADD water ; FILTER keep precipitate ; WASH with water ; YIELD $-1$
ADD $2$ ; ADD $1$ at #3# ; STIR at #3# ; ADD sodium chloride ; ADD $3$ ; SETTEMPERATURE #4# ; STIR for @3@ at #4# ; ADD water ; FILTER keep precipitate ; WASH with water ; YIELD $-1$
ADD $1$ ; ADD $2$ ; MAKESOLUTION with $3$ and $2$ ; ADD SLN at #3# ; STIR for @3@ at #3# ; ADD ice water ; FILTER keep precipitate ; WASH with water ; DRYSOLID under vacuum ; YIELD $-1$
ADD $2$ ; ADD $1$ at #3# ; MAKESOLUTION with $3$ and $2$ ; ADD SLN dropwise at #3# over @2@ ; STIR for @2@ at #3# ; ADD water ; FILTER keep precipitate ; ADD ethyl acetate ; WASH with brine ; DRYSOLUTION over Na2SO4 ; CONCENTRATE ; YIELD $-1$
ADD $2$ ; ADD $1$ ; ADD $2$ at #2# ; ADD $3$ at #2# ; STIR for @2@ ; FILTER keep filtrate ; DRYSOLUTION ; ADD ethyl acetate ; DRYSOLUTION over Na2SO4 ; CONCENTRATE ; YIELD $-1$
ADD $2$ ; ADD $1$ at #3# ; STIR for @1@ ; PH with $3$ to pH acidic at #4# ; STIR for @2@ at #3# ; ADD water ; FILTER keep precipitate ; WASH with water ; DRYSOLID under vacuum ; YIELD $-1$
ADD $1$ ; ADD $2$ ; SETTEMPERATURE #3# ; ADD $3$ dropwise ; STIR for @1@ at #3# ; SETTEMPERATURE #4# ; FILTER keep filtrate ; DRYSOLUTION ; YIELD $-1$
ADD $1$ at #3# ; ADD $2$ at #3# ; ADD $3$ at #3# ; STIR for @3@ at #4# ; ADD water ; FILTER keep precipitate ; WASH with water ; DRYSOLID ; YIELD $-1$
ADD $1$ ; ADD $2$ at #3# ; ADD $3$ at #3# ; CONCENTRATE ; ADD $2$ dropwise at #3# ; STIR for @2@ at #3# ; ADD water ; FILTER keep precipitate ; WASH with water ; DRYSOLID under vacuum ; YIELD $-1$
ADD $2$ ; ADD $1$ at #3# ; WAIT for @1@ ; ADD $3$ dropwise at #3# ; CONCENTRATE ; ADD $2$ dropwise at #3# ; STIR for @2@ at #3# ; ADD water ; FILTER keep precipitate ; WASH with water ; DRYSOLID under vacuum ; YIELD $-1$
ADD $2$ ; ADD $1$ at #3# ; STIR for @1@ ; PH with $3$ to pH neutral ; ADD $2$ dropwise at #3# ; STIR for @2@ at #3# ; ADD water ; FILTER keep precipitate ; WASH with water ; DRYSOLID under vacuum ; YIELD $-1$

CC(C)(C)OC(=O)N1CCC[C@H](O)[C@@H]1c1ccccc1.CCN(CC)CC.CS(C)=O.ClCCl.O=C(Cl)C(=O)Cl>>CC(C)(C)OC(=O)N1CCCC(=O)[C@@H]1c1ccccc1
ADD $5$ ; ADD $4$ ; ADD $3$ at #1# ; STIR for @1@ at #1# ; MAKESOLUTION with $1$ and $4$ ; ADD SLN dropwise ; STIR for @1@ at #1# ; SETTEMPERATURE #2# ; ADD $2$ dropwise ; SETTEMPERATURE #3# ; ADD $4$ ; WASH with citric acid ; WASH with water ; DRYSOLUTION over MgSO4 ; CONCENTRATE ; YIELD $-1$
ADD $5$ ; ADD $4$ ; ADD $3$ at #1# ; STIR for @1@ at #1# ; MAKESOLUTION with $1$ and $4$ ; ADD SLN dropwise ; STIR for @1@ at #1# ; SETTEMPERATURE #2# ; SETTEMPERATURE #2# ; ADD $2$ dropwise ; SETTEMPERATURE #3# ; ADD $4$ ; WASH with citric acid ; WASH with water ; DRYSOLUTION over MgSO4 ; CONCENTRATE ; YIELD $-1$
ADD $5$ ; ADD $4$ ; ADD $3$ at #1# over @1@ ; ADD $1$ at #3# over @1@ ; ADD $4$ at #3# over @1@ ; STIR for @1@ at #1# ; SETTEMPERATURE #2# ; ADD $2$ ; SETTEMPERATURE #3# ; WASH with citric acid ; WASH with water ; DRYSOLUTION over MgSO4 ; CONCENTRATE ; YIELD $-1$
ADD $5$ ; ADD $4$ ; ADD $3$ at #1# ; STIR for @1@ at #1# ; MAKESOLUTION with $1$ and $4$ ; ADD SLN dropwise ; STIR for @1@ at #1# ; SETTEMPERATURE #2# ; ADD $2$ dropwise at #2# ; SETTEMPERATURE #3# ; ADD $4$ ; WASH with citric acid ; WASH with water ; DRYSOLUTION over MgSO4 ; CONCENTRATE ; YIELD $-1$
ADD $5$ ; ADD $4$ ; ADD $3$ at #3# over @1@ ; ADD $1$ at #5# over @1@ ; ADD $4$ at #3# over @1@ ; STIR for @1@ at #1# ; SETTEMPERATURE #2# ; ADD $2$ ; SETTEMPERATURE #3# ; WASH with citric acid ; WASH with water ; DRYSOLUTION over MgSO4 ; CONCENTRATE ; YIELD $-1$

CC1(C)C(=O)N(Br)C(=O)N1Br.Cc1c(C(=O)O)cccc1[N+](=O)[O-].O=S(=O)(O)O>>Cc1c(C(=O)O)cc(Br)cc1[N+](=O)[O-]
ADD $2$ ; ADD $3$ ; ADD $1$ ; STIR for @3@ at #4# ; ADD water ; FILTER keep precipitate ; WASH with $-1$ ; DRYSOLID under vacuum
ADD $2$ ; ADD $3$ ; ADD $1$ ; STIR for @3@ at #4# ; ADD water ; FILTER keep precipitate ; YIELD $-1$
ADD $2$ ; ADD $3$ ; ADD $1$ at #4# ; STIR for @3@ at #4# ; ADD water ; FILTER keep precipitate ; WASH with water ; DRYSOLID under vacuum ; YIELD $-1$
ADD $2$ at #4# ; ADD $3$ at #4# ; ADD $1$ at #4# ; STIR for @3@ at #4# ; ADD water ; FILTER keep precipitate ; WASH with water ; DRYSOLID under vacuum ; YIELD $-1$
ADD $2$ ; ADD $3$ ; ADD $1$ at #3# ; STIR for @3@ at #3# ; ADD water ; FILTER keep precipitate ; WASH with water ; DRYSOLID under vacuum ; YIELD $-1$
ADD $2$ ; ADD $3$ ; ADD $1$ ; STIR for @3@ at #4# ; ADD water ; FILTER keep precipitate ; DRYSOLID under vacuum ; YIELD $-1$
ADD $2$ ; ADD $3$ ; ADD $1$ ; STIR for @3@ at #4# ; ADD water ; FILTER keep precipitate ; WASH with water ; DRYSOLID under vacuum ; YIELD $-1$
ADD $2$ ; ADD $3$ ; ADD $1$ ; STIR for @2@ at #4# ; ADD water ; FILTER keep precipitate ; WASH with water ; DRYSOLID under vacuum ; YIELD $-1$
ADD $2$ ; ADD $3$ ; ADD $1$ ; STIR for @3@ at #4# ; ADD ice water ; WASH with water ; FILTER keep precipitate ; DRYSOLID at #4# ; YIELD $-1$

CC#N.Nc1ccc(I)cn1.O=C(CBr)c1ccc(O)cc1>>Oc1ccc(-c2cn3cc(I)ccc3n2)cc1
ADD $3$ ; ADD $2$ ; ADD $1$ ; ADD $1$ ; REFLUX ; REFLUX for @3@ ; SETTEMPERATURE #4# ; FILTER keep precipitate ; WASH with $1$ ; DRYSOLID under vacuum ; MAKESOLUTION with water and methanol ; ADD SLN ; ADD NaHCO3 ; SONICATE for @1@ ; FILTER keep precipitate ; WASH with water ; DRYSOLID under vacuum ; YIELD $-1$
ADD $3$ ; ADD $2$ ; ADD $1$ ; REFLUX for @2@ ; SETTEMPERATURE #4# ; FILTER keep precipitate ; WASH with $1$ ; DRYSOLID under vacuum ; MAKESOLUTION with water and methanol ; ADD SLN ; ADD NaHCO3 ; SONICATE for @1@ ; FILTER keep precipitate ; WASH with water ; DRYSOLID under vacuum ; YIELD $-1$
ADD $3$ ; ADD $2$ ; ADD $1$ ; REFLUX for @3@ ; SETTEMPERATURE #4# ; FILTER keep precipitate ; WASH with $1$ ; DRYSOLID under vacuum ; MAKESOLUTION with water and methanol ; ADD SLN ; ADD NaHCO3 ; SONICATE for @1@ ; FILTER keep precipitate ; WASH with water ; DRYSOLID under vacuum ; YIELD $-1$
ADD $3$ ; ADD $2$ ; ADD $1$ ; REFLUX for @3@ ; SETTEMPERATURE #4# ; FILTER keep precipitate ; WASH with $1$ ; DRYSOLID under vacuum ; MAKESOLUTION with water and methanol ; ADD SLN ; ADD NaHCO3 ; SONICATE for @4@ ; FILTER keep precipitate ; WASH with water ; DRYSOLID under vacuum ; YIELD $-1$
ADD $3$ ; ADD $2$ ; ADD $1$ ; REFLUX for @3@ ; SETTEMPERATURE #4# ; FILTER keep precipitate ; WASH with $1$ ; DRYSOLID under vacuum ; MAKESOLUTION with water and methanol ; ADD SLN ; WASH with NaHCO3 ; SONICATE for @1@ ; FILTER keep precipitate ; WASH with water ; DRYSOLID under vacuum ; YIELD $-1$
ADD $3$ ; ADD $2$ ; ADD $1$ ; REFLUX for @3@ ; SETTEMPERATURE #4# ; FILTER keep precipitate ; WASH with $1$ ; DRYSOLID under vacuum ; MAKESOLUTION with water and methanol ; ADD SLN ; TRITURATE with NaHCO3 ; SONICATE for @1@ ; FILTER keep precipitate ; WASH with water ; DRYSOLID under vacuum ; YIELD $-1$

CC(=O)Oc1cc2c(s1)CCN(C(C(=O)C1CC1)c1ccccc1F)C2.CC(C)=O.O=S(=O)(O)O>>CC(=O)Oc1cc2c(s1)CCN(C(C(=O)C1CC1)c1ccccc1F)C2~O=S(=O)(O)O
ADD $1$ ; ADD $2$ ; SETTEMPERATURE #2# ; MAKESOLUTION with $3$ and $2$ ; ADD SLN dropwise over @2@ ; STIR for @2@ at #2# ; FILTER keep precipitate ; FILTER keep precipitate ; WASH with $2$ ; DRYSOLID at #5# under vacuum ; YIELD $-1$
ADD $1$ ; ADD $2$ ; SETTEMPERATURE #2# ; ADD $3$ dropwise at #3# ; STIR for @2@ ; STIR for @3@ at #3# ; FILTER keep precipitate ; WASH with $2$ ; DRYSOLID at #5# under vacuum ; YIELD $-1$
ADD $1$ ; ADD $2$ ; SETTEMPERATURE #3# ; MAKESOLUTION with $3$ and $2$ ; ADD SLN dropwise at #3# over @2@ ; STIR for @2@ at #3# ; FILTER keep precipitate ; FILTER keep precipitate ; WASH with $2$ ; DRYSOLID at #5# under vacuum ; YIELD $-1$
ADD $1$ ; ADD $2$ ; SETTEMPERATURE #2# ; MAKESOLUTION with $3$ and $2$ ; ADD SLN dropwise at #3# over @2@ ; STIR for @2@ at #3# ; FILTER keep precipitate ; FILTER keep precipitate ; WASH with $2$ ; DRYSOLID at #5# under vacuum ; YIELD $-1$
ADD $1$ ; ADD $2$ ; SETTEMPERATURE #1# ; MAKESOLUTION with $3$ and $2$ ; ADD SLN dropwise over @2@ ; STIR for @2@ at #1# ; FILTER keep precipitate ; FILTER keep precipitate ; WASH with $2$ ; DRYSOLID at #5# under vacuum ; YIELD $-1$
ADD $1$ ; ADD $2$ ; SETTEMPERATURE #3# ; MAKESOLUTION with $3$ and $2$ ; ADD SLN dropwise over @2@ ; STIR for @2@ at #3# ; FILTER keep precipitate ; FILTER keep precipitate ; WASH with $2$ ; DRYSOLID at #5# under vacuum ; YIELD $-1$
ADD $1$ ; ADD $2$ ; SETTEMPERATURE #2# ; ADD $3$ dropwise over @2@ ; STIR for @3@ at #2# ; FILTER keep precipitate ; WASH with $2$ ; DRYSOLID at #5# under vacuum ; YIELD $-1$

CN(C)C=O.Cc1c(Cl)cccc1N=C=O.Cl.Cl[Al](Cl)Cl.O.O=N[O-]~[Na+].[N-]=[N+]=[N-]~[Na+]>>Cc1c(Cl)cccc1-n1nn[nH]c1=O
ADD $4$ ; ADD $1$ ; STIR for @1@ ; ADD $7$ ; STIR for @1@ ; ADD $2$ ; STIR for @3@ at #6# ; SETTEMPERATURE #4# ; MAKESOLUTION with $6$ and $5$ and $5$ ; ADD SLN ; PH with $3$ to pH acidic ; EXTRACT with ethyl acetate ; COLLECTLAYER organic ; WASH with $5$ ; WASH with brine ; DRYSOLUTION over magnesium sulfate ; CONCENTRATE ; YIELD $-1$
ADD $4$ ; ADD $1$ at #3# ; STIR for @1@ ; ADD $7$ ; STIR for @1@ ; ADD $2$ ; STIR for @3@ at #6# ; SETTEMPERATURE #4# ; MAKESOLUTION with $6$ and $5$ and $5$ ; ADD SLN ; PH with $3$ to pH acidic ; EXTRACT with ethyl acetate ; COLLECTLAYER organic ; WASH with $5$ ; WASH with brine ; DRYSOLUTION over magnesium sulfate ; CONCENTRATE ; YIELD $-1$
ADD $1$ ; ADD $4$ at #3# ; STIR for @1@ ; ADD $7$ ; STIR for @1@ ; ADD $2$ at #6# over @3@ ; SETTEMPERATURE #4# ; MAKESOLUTION with $6$ and $5$ and $5$ ; ADD SLN ; PH with $3$ to pH acidic ; EXTRACT with ethyl acetate ; COLLECTLAYER organic ; WASH with $5$ ; WASH with brine ; DRYSOLUTION over magnesium sulfate ; CONCENTRATE ; YIELD $-1$
ADD $4$ ; ADD $1$ ; STIR for @1@ ; ADD $7$ ; STIR for @1@ ; ADD $2$ at #6# over @3@ ; SETTEMPERATURE #4# ; MAKESOLUTION with $6$ and $5$ and $5$ ; ADD SLN ; PH with $3$ to pH acidic ; EXTRACT with ethyl acetate ; COLLECTLAYER organic ; WASH with $5$ ; WASH with brine ; DRYSOLUTION over magnesium sulfate ; CONCENTRATE ; YIELD $-1$
ADD $1$ ; ADD $4$ at #3# ; STIR for @1@ ; ADD $7$ ; STIR for @1@ ; ADD $2$ ; STIR for @3@ at #6# ; SETTEMPERATURE #4# ; MAKESOLUTION with $6$ and $5$ ; ADD SLN ; PH with $3$ to pH acidic ; EXTRACT with ethyl acetate ; COLLECTLAYER organic ; WASH with $5$ ; WASH with brine ; DRYSOLUTION over magnesium sulfate ; CONCENTRATE ; YIELD $-1$

BrCc1ccc(Br)cc1.CN(C)C=O.CS(=O)[O-]~[Na+].O>>CS(=O)(=O)Cc1ccc(Br)cc1
ADD $1$ ; ADD $3$ ; ADD $2$ ; STIR for @2@ at #5# ; STIR for @2@ at #5# ; ADD $4$ ; EXTRACT with ethyl acetate ; WASH with $4$ ; WASH with brine ; DRYSOLUTION over MgSO4 ; CONCENTRATE ; YIELD $-1$
ADD $1$ ; ADD $3$ ; ADD $2$ ; STIR for @2@ at #5# ; SETTEMPERATURE #4# ; ADD $4$ ; EXTRACT with ethyl acetate ; COLLECTLAYER organic ; WASH with $4$ ; WASH with brine ; DRYSOLUTION over MgSO4 ; CONCENTRATE ; YIELD $-1$
ADD $1$ ; ADD $2$ ; ADD $3$ ; STIR for @2@ at #5# ; SETTEMPERATURE #4# ; ADD $4$ ; STIR for @1@ ; FILTER ; WASH with $4$ ; YIELD $-1$
ADD $1$ ; ADD $3$ ; ADD $2$ ; STIR for @2@ at #5# ; SETTEMPERATURE #4# ; ADD $4$ ; EXTRACT with ethyl acetate ; WASH with $4$ ; WASH with brine ; DRYSOLUTION over MgSO4 ; CONCENTRATE ; YIELD $-1$
ADD $1$ ; ADD $2$ ; ADD $3$ ; STIR for @2@ at #5# ; SETTEMPERATURE #4# ; ADD $4$ ; STIR for @1@ ; FILTER ; WASH with $4$ ; DRYSOLID under vacuum ; YIELD $-1$
ADD $1$ ; ADD $3$ ; ADD $2$ ; STIR for @2@ at #5# ; SETTEMPERATURE #4# ; ADD $4$ ; EXTRACT with ethyl acetate ; WASH with brine ; DRYSOLUTION over magnesium sulfate ; FILTER keep filtrate ; CONCENTRATE ; YIELD $-1$

CCO.COCCCOc1ccnc(CCl)c1C.Sc1nc2ccccc2[nH]1.[Na+]~[OH-]>>COCCCOc1ccnc(CSc2nc3ccccc3[nH]2)c1C
ADD $2$ ; ADD $1$ ; ADD $3$ ; ADD $4$ ; STIR for @2@ at #5# ; WAIT for @2@ at #5# ; CONCENTRATE ; ADD toluene ; ADD water ; SETTEMPERATURE #4# ; PHASESEPARATION ; COLLECTLAYER aqueous ; COLLECTLAYER organic ; WASH with $4$ ; WASH with water ; CONCENTRATE ; YIELD $-1$
ADD $2$ ; ADD $1$ ; ADD $3$ ; ADD $4$ ; WAIT for @2@ at #5# ; CONCENTRATE ; ADD ethyl acetate ; ADD water ; SETTEMPERATURE #4# ; PHASESEPARATION ; COLLECTLAYER aqueous ; COLLECTLAYER organic ; WASH with $4$ ; WASH with water ; CONCENTRATE ; YIELD $-1$
ADD $1$ ; ADD $3$ ; ADD $2$ ; ADD $4$ ; STIR for @3@ at #5# ; CONCENTRATE ; PURIFY ; YIELD $-1$
ADD $2$ ; ADD $1$ ; ADD $3$ ; ADD $4$ ; STIR for @2@ at #5# ; CONCENTRATE ; ADD toluene ; ADD water ; SETTEMPERATURE #4# ; PHASESEPARATION ; COLLECTLAYER organic ; WASH with $4$ ; WASH with water ; CONCENTRATE ; YIELD $-1$
ADD $2$ ; ADD $1$ ; ADD $3$ ; ADD $4$ ; WAIT for @2@ at #5# ; CONCENTRATE ; ADD toluene ; ADD water ; SETTEMPERATURE #4# ; PHASESEPARATION ; COLLECTLAYER organic ; WASH with $4$ ; WASH with water ; CONCENTRATE ; YIELD $-1$

O=P(Cl)(Cl)Cl.Oc1cc(O)c2ccccc2n1>>Clc1cc(Cl)c2ccccc2n1
ADD $2$ ; ADD $1$ ; REFLUX for @3@ ; CONCENTRATE ; ADD chloroform ; ADD ice water ; COLLECTLAYER aqueous ; EXTRACT with chloroform ; COLLECTLAYER organic ; DRYSOLUTION over MgSO4 ; FILTER keep filtrate ; CONCENTRATE ; PURIFY ; YIELD $-1$
ADD $2$ ; ADD $1$ ; STIR for @3@ at #6# ; SETTEMPERATURE #4# ; ADD ice water ; PH with sodium carbonate to pH neutral ; FILTER keep precipitate ; DRYSOLID under vacuum ; YIELD $-1$
ADD $2$ ; ADD $1$ ; REFLUX for @3@ ; SETTEMPERATURE #4# ; FILTER keep precipitate ; WASH with water ; DRYSOLID for @4@ under vacuum ; YIELD $-1$
ADD $2$ ; ADD $1$ ; REFLUX for @4@ ; SETTEMPERATURE #4# ; CONCENTRATE ; QUENCH with water ; EXTRACT with dichloromethane ; COLLECTLAYER organic ; WASH with brine ; DRYSOLUTION over MgSO4 ; CONCENTRATE ; YIELD $-1$
ADD $2$ ; ADD $1$ ; REFLUX for @2@ ; SETTEMPERATURE #4# ; CONCENTRATE ; YIELD $-1$
ADD $2$ ; ADD $1$ ; REFLUX for @4@ ; CONCENTRATE ; ADD water ; FILTER keep precipitate ; DRYSOLID ; YIELD $-1$

CO.O=C(O)Cc1cccc(Br)c1.O=S(=O)(O)O>>COC(=O)Cc1cccc(Br)c1
ADD $2$ ; ADD $1$ ; ADD $3$ ; REFLUX for @3@ with Dean-Stark apparatus ; SETTEMPERATURE #4# ; CONCENTRATE ; ADD dichloromethane ; WASH with NaHCO3 ; WASH with sodium chloride ; COLLECTLAYER organic ; DRYSOLUTION over sodium sulfate ; CONCENTRATE ; PURIFY ; YIELD $-1$
ADD $2$ ; ADD $1$ ; ADD $3$ ; STIR for @5@ at #5# ; SETTEMPERATURE #4# ; CONCENTRATE ; PARTITION with ethyl acetate and NaHCO3 ; COLLECTLAYER aqueous ; EXTRACT with ethyl acetate ; COLLECTLAYER organic ; WASH with brine ; DRYSOLUTION over Na2SO4 ; CONCENTRATE ; YIELD $-1$
ADD $2$ ; ADD $1$ ; ADD $3$ dropwise ; STIR for @4@ at #4# ; CONCENTRATE ; PARTITION with ethyl acetate and water ; COLLECTLAYER organic ; WASH with water ; WASH with brine ; DRYSOLUTION over MgSO4 ; FILTER keep filtrate ; CONCENTRATE ; YIELD $-1$
ADD $2$ ; ADD $1$ ; ADD $3$ ; STIR for @5@ at #5# ; STIR for @5@ at #5# ; CONCENTRATE ; PARTITION with ethyl acetate and NaHCO3 ; COLLECTLAYER aqueous ; EXTRACT with ethyl acetate ; COLLECTLAYER organic ; WASH with brine ; DRYSOLUTION over Na2SO4 ; CONCENTRATE ; YIELD $-1$
ADD $2$ ; ADD $1$ ; ADD $3$ ; REFLUX for @4@ ; CONCENTRATE ; ADD dichloromethane ; ADD sodium bicarbonate ; PHASESEPARATION ; COLLECTLAYER organic ; DRYSOLUTION over MgSO4 ; CONCENTRATE ; PURIFY ; CONCENTRATE ; YIELD $-1$
ADD $2$ ; ADD $1$ ; ADD $3$ ; REFLUX for @3@ ; PH with ammonia to pH neutral ; ADD water ; EXTRACT with ethyl acetate ; COLLECTLAYER organic ; DRYSOLUTION over magnesium sulfate ; CONCENTRATE ; PURIFY ; YIELD $-1$
ADD $2$ ; ADD $3$ ; ADD $1$ ; REFLUX for @4@ ; CONCENTRATE ; PARTITION with ethyl acetate and sodium bicarbonate ; COLLECTLAYER organic ; WASH with sodium bicarbonate ; WASH with sodium chloride ; DRYSOLUTION over MgSO4 ; CONCENTRATE ; YIELD $-1$
ADD $2$ ; ADD $1$ ; ADD $3$ ; REFLUX for @3@ ; SETTEMPERATURE #4# ; CONCENTRATE ; ADD ethyl acetate ; WASH with Na2CO3 ; WASH with water ; WASH with brine ; DRYSOLUTION over Na2SO4 ; FILTER keep filtrate ; CONCENTRATE ; YIELD $-1$
ADD $2$ ; ADD $1$ ; ADD $3$ ; REFLUX for @4@ ; CONCENTRATE ; PARTITION with dichloromethane and sodium bicarbonate ; COLLECTLAYER organic ; WASH with brine ; DRYSOLUTION over magnesium sulfate ; CONCENTRATE ; YIELD $-1$
ADD $2$ ; ADD $3$ ; ADD $1$ ; STIR for @4@ at #5# ; CONCENTRATE ; ADD water ; ADD dichloromethane ; PHASESEPARATION ; COLLECTLAYER organic ; CONCENTRATE ; PURIFY ; YIELD $-1$

C=Cc1cccc2c1CNC2.CN(C)C=O.COC(=O)[C@@H]1C[C@@H](O)CN1C(=O)OC(C)(C)C.O.O=C(n1ccnc1)n1ccnc1.O=S(=O)([O-])O~[K+]>>C=Cc1cccc2c1CN(C(=O)O[C@@H]1C[C@@H](C(=O)OC)N(C(=O)OC(C)(C)C)C1)C2
ADD $3$ ; ADD $2$ ; SETTEMPERATURE #3# ; ADD $5$ ; WAIT for @2@ ; MAKESOLUTION with $1$ and $2$ ; ADD SLN ; STIR for @2@ at #5# ; SETTEMPERATURE #4# ; ADD $4$ ; ADD $6$ ; EXTRACT with ethyl acetate ; COLLECTLAYER organic ; WASH with brine ; DRYSOLUTION over sodium sulfate ; FILTER keep filtrate ; CONCENTRATE ; PURIFY ; YIELD $-1$
ADD $3$ ; ADD $2$ ; SETTEMPERATURE #3# ; ADD $5$ ; STIR for @2@ at #4# ; MAKESOLUTION with $1$ and $2$ ; ADD SLN ; STIR for @2@ at #5# ; SETTEMPERATURE #4# ; ADD $4$ ; ADD $6$ ; EXTRACT with ethyl acetate ; COLLECTLAYER organic ; WASH with brine ; DRYSOLUTION over Na2SO4 ; FILTER keep filtrate ; CONCENTRATE ; PURIFY ; YIELD $-1$
ADD $3$ ; ADD $2$ ; SETTEMPERATURE #3# ; ADD $5$ at #3# ; STIR for @2@ at #4# ; MAKESOLUTION with $1$ and $2$ ; ADD SLN ; STIR for @2@ at #5# ; SETTEMPERATURE #4# ; ADD $4$ ; ADD $6$ ; EXTRACT with ethyl acetate ; COLLECTLAYER organic ; WASH with brine ; DRYSOLUTION over sodium sulfate ; FILTER keep filtrate ; CONCENTRATE ; PURIFY ; YIELD $-1$
ADD $3$ ; ADD $2$ ; SETTEMPERATURE #3# ; ADD $5$ ; STIR for @2@ at #4# ; MAKESOLUTION with $1$ and $2$ ; ADD SLN ; STIR for @2@ at #5# ; SETTEMPERATURE #4# ; ADD $4$ ; ADD $6$ ; EXTRACT with ethyl acetate ; COLLECTLAYER organic ; WASH with brine ; DRYSOLUTION over Na2SO4 ; CONCENTRATE ; RECRYSTALLIZE from hexane / ethyl acetate ; YIELD $-1$
ADD $3$ ; ADD $2$ ; SETTEMPERATURE #3# ; ADD $5$ ; STIR for @2@ at #4# ; MAKESOLUTION with $1$ and $2$ ; ADD SLN ; STIR for @2@ at #5# ; SETTEMPERATURE #4# ; ADD $4$ ; ADD $6$ ; EXTRACT with ethyl acetate ; COLLECTLAYER organic ; WASH with brine ; DRYSOLUTION over sodium sulfate ; FILTER keep filtrate ; CONCENTRATE ; PURIFY ; YIELD $-1$
ADD $3$ ; ADD $2$ ; SETTEMPERATURE #3# ; ADD $5$ at #3# ; STIR for @2@ at #4# ; MAKESOLUTION with $1$ and $2$ ; ADD SLN ; STIR for @2@ at #5# ; SETTEMPERATURE #4# ; ADD $4$ ; ADD $6$ ; EXTRACT with ethyl acetate ; COLLECTLAYER organic ; WASH with brine ; DRYSOLUTION over Na2SO4 ; FILTER keep filtrate ; CONCENTRATE ; PURIFY ; YIELD $-1$

CC(=O)N(C)C.Fc1cc(F)cc(Br)c1.OCc1ccccc1.[H-]~[Na+]>>Fc1cc(Br)cc(OCc2ccccc2)c1
ADD $3$ ; ADD $4$ ; ADD $1$ ; STIR for @2@ at #4# ; ADD $2$ ; STIR for @2@ ; CONCENTRATE ; PARTITION with dichloromethane and water ; PHASESEPARATION ; COLLECTLAYER organic ; WASH with water ; DRYSOLUTION over MgSO4 ; CONCENTRATE ; PURIFY ; YIELD $-1$
ADD $3$ ; ADD $1$ ; ADD $4$ ; STIR for @2@ at #4# ; ADD $2$ ; STIR for @2@ at #4# ; CONCENTRATE ; PARTITION with dichloromethane and water ; COLLECTLAYER organic ; WASH with water ; DRYSOLUTION ; CONCENTRATE ; PURIFY ; YIELD $-1$
ADD $3$ ; ADD $1$ ; ADD $4$ ; WAIT for @2@ ; ADD $2$ at #5# ; STIR for @4@ at #4# ; QUENCH with water ; EXTRACT with ethyl acetate ; PURIFY ; YIELD $-1$
ADD $3$ ; ADD $1$ ; ADD $4$ ; STIR for @2@ at #4# ; ADD $2$ dropwise ; STIR for @2@ at #4# ; CONCENTRATE ; PARTITION with dichloromethane and water ; COLLECTLAYER organic ; WASH with water ; DRYSOLUTION over sodium sulfate ; CONCENTRATE ; PURIFY ; YIELD $-1$
ADD $3$ ; ADD $1$ ; ADD $4$ ; STIR for @2@ at #4# ; ADD $2$ ; STIR for @2@ at #4# ; CONCENTRATE ; PARTITION with dichloromethane and water ; COLLECTLAYER organic ; WASH with water ; DRYSOLUTION over MgSO4 ; CONCENTRATE ; PURIFY ; YIELD $-1$
ADD $3$ ; ADD $4$ ; ADD $1$ ; STIR for @2@ at #4# ; ADD $2$ ; STIR for @2@ ; CONCENTRATE ; PHASESEPARATION ; COLLECTLAYER organic ; WASH with water ; DRYSOLUTION over MgSO4 ; CONCENTRATE ; PURIFY ; YIELD $-1$

BrCc1ccccc1.CC(C)=O.O=C([O-])[O-]~[K+]~[K+].Oc1cccc(Br)c1>>Brc1cccc(OCc2ccccc2)c1
ADD $4$ ; ADD $3$ ; ADD $2$ ; ADD $1$ ; REFLUX for @2@ ; FILTER keep filtrate ; WASH with $2$ ; CONCENTRATE ; ADD water ; ADD ethyl acetate ; PHASESEPARATION ; COLLECTLAYER organic ; WASH with brine ; DRYSOLUTION over sodium sulfate ; FILTER keep filtrate ; CONCENTRATE ; RECRYSTALLIZE from hexane ; YIELD $-1$
ADD $4$ ; ADD $1$ ; ADD $3$ ; ADD $2$ ; REFLUX for @3@ ; SETTEMPERATURE #4# ; FILTER keep filtrate ; CONCENTRATE ; PURIFY ; COLLECTLAYER organic ; CONCENTRATE ; PURIFY ; YIELD $-1$
ADD $1$ ; ADD $4$ ; ADD $2$ ; ADD $3$ ; REFLUX for @4@ ; CONCENTRATE ; ADD water ; EXTRACT with ethyl acetate ; COLLECTLAYER organic ; WASH with water ; DRYSOLUTION over MgSO4 ; FILTER keep filtrate ; CONCENTRATE ; YIELD $-1$
ADD $1$ ; ADD $4$ ; ADD $2$ ; ADD $3$ ; REFLUX for @4@ ; CONCENTRATE ; ADD water ; EXTRACT with ethyl acetate ; COLLECTLAYER organic ; WASH with Na2CO3 ; DRYSOLUTION over MgSO4 ; FILTER keep filtrate ; CONCENTRATE ; PURIFY ; YIELD $-1$
ADD $1$ ; ADD $3$ ; MAKESOLUTION with $4$ and $2$ ; ADD SLN ; REFLUX for @4@ ; SETTEMPERATURE #4# ; FILTER ; WASH with $2$ ; CONCENTRATE ; PURIFY ; YIELD $-1$
ADD $4$ ; ADD $1$ ; ADD $2$ ; ADD $3$ ; STIR for @5@ at #4# ; FILTER keep precipitate ; WASH with $2$ ; CONCENTRATE ; PURIFY ; YIELD $-1$
ADD $4$ ; ADD $2$ ; ADD $3$ ; ADD $1$ ; REFLUX for @3@ ; FILTER keep filtrate ; CONCENTRATE ; RECRYSTALLIZE from hexane ; YIELD $-1$

CO.Cc1cc(C(=O)O)ccc1F.O=S(Cl)Cl>>COC(=O)c1ccc(F)c(C)c1
ADD $2$ ; ADD $1$ ; ADD $3$ dropwise ; STIR for @4@ at #4# ; CONCENTRATE ; YIELD $-1$
ADD $2$ ; ADD $1$ ; ADD $3$ dropwise at #3# over @1@ ; STIR for @4@ at #4# ; CONCENTRATE ; ADD ethyl acetate ; WASH with NaHCO3 ; WASH with brine ; DRYSOLUTION ; FILTER keep filtrate ; CONCENTRATE ; YIELD $-1$
ADD $2$ ; ADD $1$ ; ADD $3$ dropwise at #3# over @1@ ; STIR for @4@ at #3# ; CONCENTRATE ; ADD ethyl acetate ; WASH with NaHCO3 ; WASH with brine ; DRYSOLUTION ; FILTER keep filtrate ; CONCENTRATE ; YIELD $-1$
ADD $2$ ; ADD $1$ ; ADD $3$ dropwise at #3# over @1@ ; STIR for @4@ at #4# ; CONCENTRATE ; ADD ethyl acetate ; WASH with NaHCO3 ; WASH with brine ; DRYSOLUTION ; CONCENTRATE ; YIELD $-1$
ADD $2$ ; ADD $1$ ; ADD $3$ ; STIR for @3@ at #4# ; SETTEMPERATURE #4# ; CONCENTRATE ; ADD ethyl acetate ; WASH with sodium bicarbonate ; WASH with brine ; PHASESEPARATION ; COLLECTLAYER organic ; DRYSOLUTION over sodium sulfate ; FILTER keep filtrate ; CONCENTRATE ; YIELD $-1$

CN(C)C=O.COc1cc2c(=O)[nH]cnc2cc1OCc1ccccc1.O=S(Cl)Cl>>COc1cc2c(Cl)ncnc2cc1OCc1ccccc1
ADD $2$ ; ADD $3$ ; ADD $1$ ; REFLUX ; CONCENTRATE ; YIELD $-1$
ADD $2$ ; ADD $3$ ; ADD $1$ ; REFLUX for @3@ ; CONCENTRATE ; PURIFY ; ADD NMP ; YIELD $-1$
ADD $2$ ; ADD $3$ ; ADD $1$ ; REFLUX for @3@ ; ADD $3$ ; SETTEMPERATURE #4# ; CONCENTRATE ; YIELD $-1$
ADD $2$ ; ADD $3$ ; ADD $1$ ; REFLUX for @3@ ; CONCENTRATE ; YIELD $-1$
MAKESOLUTION with $3$ and $1$ ; ADD $2$ ; ADD SLN ; REFLUX for @4@ ; CONCENTRATE ; PURIFY ; YIELD $-1$
ADD $2$ ; ADD $3$ ; ADD $1$ dropwise ; REFLUX for @2@ ; SETTEMPERATURE #4# ; CONCENTRATE ; PH with toluene to pH neutral ; ADD dichloromethane ; WASH with NaHCO3 ; WASH with water ; COLLECTLAYER organic ; DRYSOLUTION over magnesium sulfate ; CONCENTRATE ; YIELD $-1$
ADD $1$ ; ADD dioxane ; REFLUX for @4@ ; ADD sodium acetate ; ADD acetic acid ; STIR for @3@ ; CONCENTRATE ; ADD water ; FILTER keep precipitate ; WASH with water ; DRYSOLUTION ; MAKESOLUTION with $2$ and $3$ ; ADD SLN ; ADD acetic acid ; ADD $2$ ; SETTEMPERATURE #4# ; CONCENTRATE ; PH with toluene to pH neutral ; ADD dichloromethane ; WASH with NaHCO3 ; WASH with water ; COLLECTLAYER organic ; DRYSOLUTION over magnesium sulfate ; CONCENTRATE ; YIELD $-1$
ADD $2$ ; ADD $3$ ; ADD $1$ ; REFLUX for @2@ ; CONCENTRATE ; ADD toluene ; CONCENTRATE ; YIELD $-1$

CC(=O)O.CO.N[C@H](CO)Cc1ccccc1.O=Cc1ccccc1.[BH3-]C#N~[Na+]>>OC[C@H](Cc1ccccc1)NCc1ccccc1
ADD $3$ ; ADD $2$ ; ADD $1$ ; ADD $2$ ; MAKESOLUTION with $4$ and $2$ ; ADD SLN ; SETTEMPERATURE #4# ; MAKESOLUTION with $5$ and $2$ ; ADD SLN ; STIR for @4@ at #4# ; CONCENTRATE ; PARTITION with ammonium hydroxide and ether ; COLLECTLAYER organic ; WASH with ammonium hydroxide ; WASH with water ; WASH with brine ; DRYSOLUTION over magnesium sulfate ; FILTER keep filtrate ; CONCENTRATE ; RECRYSTALLIZE from ethyl acetate ; YIELD $-1$
ADD $3$ ; ADD $2$ ; ADD $1$ ; ADD $2$ ; MAKESOLUTION with $4$ and $2$ ; ADD SLN ; SETTEMPERATURE #4# ; MAKESOLUTION with $5$ and $2$ ; ADD SLN over @2@ ; STIR for @4@ at #4# ; CONCENTRATE ; PARTITION with ammonium hydroxide and ether ; COLLECTLAYER organic ; WASH with ammonium hydroxide ; WASH with water ; WASH with brine ; DRYSOLUTION over magnesium sulfate ; FILTER keep filtrate ; CONCENTRATE ; RECRYSTALLIZE from ethyl acetate ; YIELD $-1$
ADD $3$ ; ADD $2$ ; ADD $1$ ; ADD $2$ ; MAKESOLUTION with $4$ and $2$ ; ADD SLN ; SETTEMPERATURE #6# ; MAKESOLUTION with $5$ and $2$ ; ADD SLN ; STIR for @4@ at #6# ; CONCENTRATE ; PARTITION with ammonium hydroxide and ether ; COLLECTLAYER organic ; WASH with ammonium hydroxide ; WASH with water ; WASH with brine ; DRYSOLUTION over magnesium sulfate ; FILTER keep filtrate ; CONCENTRATE ; RECRYSTALLIZE from ethyl acetate ; YIELD $-1$
ADD $3$ ; ADD $1$ ; ADD $2$ ; MAKESOLUTION with $4$ and $2$ ; ADD SLN ; SETTEMPERATURE #4# ; MAKESOLUTION with $5$ and $2$ ; ADD SLN ; STIR for @4@ at #4# ; CONCENTRATE ; PARTITION with ammonium hydroxide and ether ; COLLECTLAYER organic ; WASH with ammonium hydroxide ; WASH with water ; WASH with brine ; DRYSOLUTION over magnesium sulfate ; FILTER keep filtrate ; CONCENTRATE ; RECRYSTALLIZE from ethyl acetate ; YIELD $-1$
ADD $3$ ; ADD $2$ ; ADD $1$ ; ADD $2$ ; MAKESOLUTION with $4$ and $2$ ; ADD SLN ; SETTEMPERATURE #4# ; MAKESOLUTION with $5$ and $2$ ; ADD SLN dropwise over @2@ ; STIR for @4@ at #4# ; CONCENTRATE ; PARTITION with ammonium hydroxide and ether ; COLLECTLAYER organic ; WASH with ammonium hydroxide ; WASH with water ; WASH with brine ; DRYSOLUTION over magnesium sulfate ; FILTER keep filtrate ; CONCENTRATE ; RECRYSTALLIZE from ethyl acetate ; YIELD $-1$
ADD $3$ ; ADD $2$ ; ADD $1$ ; ADD $2$ ; MAKESOLUTION with $4$ and $2$ ; ADD SLN ; SETTEMPERATURE #4# ; MAKESOLUTION with $5$ and $2$ ; ADD SLN ; STIR for @4@ at #4# ; CONCENTRATE ; PARTITION with ammonium hydroxide and ether ; WASH with ammonium hydroxide ; WASH with water ; WASH with brine ; DRYSOLUTION over magnesium sulfate ; STIR for @2@ ; FILTER keep filtrate ; CONCENTRATE ; RECRYSTALLIZE from ethyl acetate ; YIELD $-1$

C=CCOC(=O)CC[C@H](N)C(=O)OCC=C.CCN(CC)CC.ClCCl.N[C@@H](Cc1ccccc1)C(=O)O.O=C(OC(Cl)(Cl)Cl)OC(Cl)(Cl)Cl>>O=C1c2ccccc2C(=O)C1(O)O
ADD $1$ ; ADD $5$ ; ADD $3$ ; MAKESOLUTION with $2$ and $3$ ; ADD SLN at #5# ; SETTEMPERATURE #4# ; STIR for @2@ ; MAKESOLUTION with $4$ and $3$ ; ADD SLN ; ADD $2$ at #5# ; STIR for @4@ at #4# ; ADD $3$ ; WASH with water ; DRYSOLUTION over MgSO4 ; PURIFY ; YIELD $-1$
ADD $1$ ; ADD $5$ ; ADD $3$ ; MAKESOLUTION with $2$ and $3$ ; ADD SLN at #1# ; SETTEMPERATURE #4# ; STIR for @2@ ; MAKESOLUTION with $4$ and $3$ ; ADD SLN ; ADD $2$ at #1# ; STIR for @4@ at #4# ; ADD $3$ ; WASH with water ; DRYSOLUTION over MgSO4 ; PURIFY ; YIELD $-1$
ADD $1$ ; ADD $5$ ; ADD $3$ ; MAKESOLUTION with $2$ and $3$ ; ADD SLN at #1# ; SETTEMPERATURE #4# ; STIR for @2@ ; MAKESOLUTION with $4$ and $3$ and $2$ ; ADD SLN ; STIR for @4@ at #4# ; ADD $3$ ; WASH with water ; DRYSOLUTION over MgSO4 ; PURIFY ; YIELD $-1$
ADD $1$ ; ADD $5$ ; ADD $3$ ; MAKESOLUTION with $2$ and $3$ ; ADD SLN at #5# ; SETTEMPERATURE #4# ; STIR for @2@ ; MAKESOLUTION with $4$ and $3$ and $2$ ; ADD SLN ; STIR for @4@ at #4# ; ADD $3$ ; WASH with water ; DRYSOLUTION over MgSO4 ; PURIFY ; YIELD $-1$
ADD $1$ ; ADD $5$ ; ADD $3$ ; MAKESOLUTION with $2$ and $3$ ; ADD SLN at #1# ; STIR for @2@ at #4# ; MAKESOLUTION with $4$ and $3$ ; ADD SLN ; ADD $2$ at #1# ; STIR for @4@ at #4# ; ADD $3$ ; WASH with water ; DRYSOLUTION over MgSO4 ; PURIFY ; YIELD $-1$

CC(C)=O.CO.COC(=O)C[C@@H](O)C[C@@H](O)/C=C/c1c(-c2ccc(F)cc2)c2ccccc2n1C(C)C.[Na+]~[OH-]>>CC(C)n1c(/C=C/C(O)CC(O)CC(=O)[O-])c(-c2ccc(F)cc2)c2ccccc21~[Na+]
ADD $3$ ; ADD $1$ ; MAKESOLUTION with $4$ and $2$ ; ADD SLN ; WAIT for @4@ ; ADD $4$ ; STIR for @2@ at #4# ; STIR for @2@ at #3# ; FILTER keep precipitate ; WASH with $1$ ; DRYSOLID for @4@ under vacuum ; YIELD $-1$
ADD $3$ ; ADD $1$ ; MAKESOLUTION with $4$ and $2$ ; ADD SLN ; STIR for @3@ at #4# ; FILTER keep precipitate ; WASH with $1$ ; DRYSOLID for @4@ at #5# under vacuum ; YIELD $-1$
ADD $3$ ; ADD $2$ ; REFLUX ; ADD $4$ ; REFLUX for @2@ ; ADD $1$ ; SETTEMPERATURE #4# ; STIR for @4@ ; WASH with $1$ ; DRYSOLID for @4@ at #5# under vacuum ; YIELD $-1$
ADD $3$ ; ADD $2$ ; REFLUX ; ADD $4$ ; REFLUX for @2@ ; ADD $1$ ; SETTEMPERATURE #4# ; STIR for @4@ ; WASH with $1$ ; DRYSOLID for @4@ under vacuum ; YIELD $-1$
ADD $3$ ; ADD $1$ ; MAKESOLUTION with $4$ and $2$ ; ADD SLN ; STIR for @3@ at #4# ; FILTER keep precipitate ; WASH with $1$ ; DRYSOLID for @4@ under vacuum ; YIELD $-1$
ADD $3$ ; ADD $1$ ; MAKESOLUTION with $4$ and $2$ ; ADD SLN ; WAIT for @4@ ; ADD $4$ ; STIR for @2@ at #4# ; STIR for @2@ at #3# ; FILTER keep precipitate ; WASH with $1$ ; DRYSOLID for @4@ at #5# under vacuum ; YIELD $-1$
ADD $3$ ; ADD $1$ ; MAKESOLUTION with $4$ and $2$ ; ADD SLN ; WAIT for @4@ ; ADD $4$ ; STIR for @4@ at #4# ; FILTER keep precipitate ; WASH with $1$ ; DRYSOLID for @4@ under vacuum ; YIELD $-1$
ADD $3$ ; ADD $1$ ; MAKESOLUTION with $4$ and $2$ ; ADD SLN ; WAIT for @4@ ; ADD $4$ ; STIR for @4@ at #4# ; FILTER keep precipitate ; WASH with $1$ ; DRYSOLID for @4@ at #5# under vacuum ; YIELD $-1$
ADD $3$ ; ADD $1$ ; MAKESOLUTION with $4$ and $2$ ; ADD SLN ; STIR for @3@ at #5# ; SETTEMPERATURE #4# ; STIR for @4@ ; ADD $4$ ; STIR for @3@ at #5# ; MAKESOLUTION with $4$ and $2$ ; ADD SLN ; STIR for @2@ ; SETTEMPERATURE #4# ; STIR for @2@ ; FILTER keep precipitate ; WASH with $1$ ; DRYSOLID for @4@ at #5# under vacuum ; YIELD $-1$
ADD $3$ ; ADD $1$ ; MAKESOLUTION with $4$ and $2$ ; ADD SLN ; STIR for @3@ ; SETTEMPERATURE #4# ; STIR for @4@ ; ADD $4$ ; STIR for @3@ at #5# ; MAKESOLUTION with $4$ and $2$ ; ADD SLN ; STIR for @2@ ; SETTEMPERATURE #4# ; STIR for @2@ ; FILTER keep precipitate ; WASH with $1$ ; DRYSOLID for @4@ under vacuum ; YIELD $-1$
ADD $3$ ; ADD $1$ ; MAKESOLUTION with $4$ and $2$ ; ADD SLN ; WAIT for @3@ ; ADD $4$ ; STIR for @4@ at #4# ; ADD $4$ ; STIR for @3@ ; FILTER keep precipitate ; WASH with $1$ ; DRYSOLID for @4@ under vacuum ; YIELD $-1$
ADD $3$ ; ADD $1$ ; MAKESOLUTION with $4$ and $2$ ; ADD SLN ; WAIT for @3@ ; ADD $4$ ; STIR for @4@ at #4# ; ADD $4$ ; STIR for @3@ ; FILTER keep precipitate ; WASH with $1$ ; DRYSOLID for @4@ at #5# under vacuum ; YIELD $-1$

C1CCOC1.CC(C)[Mg]Cl.CCOC(=O)C#N.C[Si](C)(C)CCOCn1cc(C#N)nc1Br>>CCOC(=O)c1nc(C#N)cn1COCC[Si](C)(C)C
ADD $4$ at #2# ; ADD $1$ at #2# ; ADD $1$ at #2# ; MAKESOLUTION with $2$ and $1$ ; ADD SLN dropwise at #2# ; STIR for @1@ at #2# ; SETTEMPERATURE #1# ; ADD $3$ ; STIR for @2@ at #4# ; QUENCH with ammonium chloride ; ADD ethyl acetate ; WASH with brine ; COLLECTLAYER organic ; DRYSOLUTION over Na2SO4 ; CONCENTRATE ; PURIFY ; YIELD $-1$
ADD $4$ ; ADD $1$ ; MAKESOLUTION with $2$ and $1$ ; ADD SLN dropwise at #2# ; STIR for @1@ at #2# ; SETTEMPERATURE #1# ; ADD $3$ ; STIR for @2@ at #4# ; QUENCH with ammonium chloride ; ADD ethyl acetate ; WASH with brine ; COLLECTLAYER organic ; DRYSOLUTION over Na2SO4 ; CONCENTRATE ; PURIFY ; YIELD $-1$
ADD $4$ ; ADD $1$ ; MAKESOLUTION with $2$ and $1$ ; ADD SLN dropwise at #5# ; STIR for @1@ at #2# ; SETTEMPERATURE #1# ; ADD $3$ ; STIR for @2@ at #4# ; QUENCH with ammonium chloride ; ADD ethyl acetate ; WASH with brine ; COLLECTLAYER organic ; DRYSOLUTION over Na2SO4 ; CONCENTRATE ; PURIFY ; YIELD $-1$
ADD $4$ ; ADD $1$ ; ADD $1$ ; MAKESOLUTION with $2$ and $1$ ; ADD SLN dropwise at #2# ; STIR for @1@ at #2# ; SETTEMPERATURE #1# ; ADD $3$ ; STIR for @2@ at #4# ; QUENCH with ammonium chloride ; ADD ethyl acetate ; WASH with brine ; COLLECTLAYER organic ; DRYSOLUTION over Na2SO4 ; CONCENTRATE ; PURIFY ; YIELD $-1$
ADD $4$ ; ADD $1$ ; MAKESOLUTION with $2$ and $1$ ; ADD SLN dropwise at #5# ; STIR for @1@ at #5# ; SETTEMPERATURE #1# ; ADD $3$ ; STIR for @2@ at #4# ; QUENCH with ammonium chloride ; ADD ethyl acetate ; WASH with brine ; COLLECTLAYER organic ; DRYSOLUTION over Na2SO4 ; CONCENTRATE ; PURIFY ; YIELD $-1$

C1CCOC1.COC(=O)c1ccc2c(c1)OC(F)(F)O2.O.[AlH4-]~[Li+].[Na+]~[OH-]>>OCc1ccc2c(c1)OC(F)(F)O2
ADD $4$ ; ADD $1$ ; ADD $2$ at #3# ; ADD $1$ at #3# ; SETTEMPERATURE #4# ; STIR for @2@ at #4# ; SETTEMPERATURE #3# ; ADD $3$ ; ADD $5$ ; FILTER keep precipitate ; WASH with $1$ ; CONCENTRATE ; PURIFY ; YIELD $-1$
ADD $4$ ; ADD $1$ ; ADD $2$ at #3# ; ADD $1$ at #3# ; SETTEMPERATURE #4# ; STIR for @2@ ; SETTEMPERATURE #3# ; ADD $3$ ; ADD $5$ ; FILTER keep precipitate ; WASH with $1$ ; CONCENTRATE ; PURIFY ; YIELD $-1$
ADD $4$ ; ADD $1$ ; ADD $2$ at #3# ; ADD $1$ at #3# ; MAKESOLUTION with $4$ and $1$ ; ADD SLN ; SETTEMPERATURE #3# ; STIR for @2@ ; SETTEMPERATURE #3# ; ADD $3$ ; ADD $5$ ; FILTER keep precipitate ; WASH with $1$ ; CONCENTRATE ; PURIFY ; YIELD $-1$
ADD $4$ ; ADD $1$ ; ADD $2$ at #3# ; ADD $1$ at #3# ; ADD $1$ at #3# ; SETTEMPERATURE #4# ; STIR for @2@ at #4# ; SETTEMPERATURE #3# ; ADD $3$ ; ADD $5$ ; FILTER keep precipitate ; WASH with $1$ ; CONCENTRATE ; PURIFY ; YIELD $-1$
ADD $4$ ; ADD $1$ ; ADD $2$ at #3# ; SETTEMPERATURE #4# ; STIR for @2@ at #4# ; SETTEMPERATURE #3# ; ADD $3$ ; ADD $5$ ; FILTER keep precipitate ; WASH with $1$ ; CONCENTRATE ; PURIFY ; YIELD $-1$
ADD $4$ ; ADD $1$ ; ADD $2$ at #3# ; ADD $1$ at #3# ; MAKESOLUTION with $4$ and $1$ ; ADD SLN ; SETTEMPERATURE #4# ; STIR for @2@ ; SETTEMPERATURE #3# ; ADD $3$ ; ADD $5$ ; FILTER keep precipitate ; WASH with $1$ ; CONCENTRATE ; PURIFY ; YIELD $-1$

C1CCOC1.CCOC(=S)c1cnc(C)nc1NC.O.[AlH4-]~[Li+].[Na+]~[OH-]>>CNc1nc(SC)ncc1CO
ADD $4$ ; ADD $1$ ; STIR ; MAKESOLUTION with $2$ and $1$ ; ADD SLN dropwise ; WAIT for @1@ ; ADD $3$ ; ADD $3$ dropwise ; ADD $5$ dropwise ; ADD $3$ ; STIR for @4@ at #4# ; FILTER ; WASH with ethyl acetate ; CONCENTRATE ; ADD dichloromethane / hexane ; FILTER keep filtrate ; DRYSOLUTION ; YIELD $-1$
ADD $4$ ; ADD $1$ ; MAKESOLUTION with $2$ and $1$ ; ADD SLN dropwise ; WAIT for @1@ ; SETTEMPERATURE #3# ; ADD $3$ dropwise ; ADD $5$ ; ADD $3$ ; STIR for @4@ at #4# ; FILTER ; WASH with ethyl acetate ; CONCENTRATE ; ADD dichloromethane / hexane ; FILTER keep filtrate ; DRYSOLUTION ; YIELD $-1$
ADD $4$ ; ADD $1$ ; MAKESOLUTION with $2$ and $1$ ; ADD SLN dropwise ; WAIT for @1@ ; SETTEMPERATURE #3# ; ADD $3$ dropwise ; ADD $5$ ; STIR for @4@ at #4# ; FILTER ; WASH with ethyl acetate ; CONCENTRATE ; ADD dichloromethane / hexane ; FILTER keep filtrate ; DRYSOLUTION ; YIELD $-1$
ADD $4$ ; ADD $1$ ; SETTEMPERATURE #3# ; MAKESOLUTION with $2$ and $1$ ; ADD SLN dropwise ; STIR for @1@ ; ADD $3$ dropwise ; STIR for @2@ ; ADD $5$ dropwise ; ADD $3$ ; STIR for @4@ at #4# ; FILTER ; WASH with $1$ ; CONCENTRATE ; ADD ethyl acetate / hexane ; FILTER keep filtrate ; DRYSOLUTION ; YIELD $-1$
ADD $4$ ; ADD $1$ ; STIR ; MAKESOLUTION with $2$ and $1$ ; ADD SLN dropwise ; WAIT for @1@ ; ADD $3$ ; ADD $3$ dropwise ; ADD $5$ dropwise ; ADD $3$ ; STIR for @4@ at #4# ; FILTER ; WASH with ethyl acetate ; COLLECTLAYER organic ; CONCENTRATE ; ADD dichloromethane / hexane ; FILTER keep filtrate ; DRYSOLUTION ; YIELD $-1$

C1CCOC1.CCO.CCOCC.C[C@@H](C(=O)N1C(=O)OC[C@H]1Cc1ccccc1)[C@@H](O[Si](C)(C)C(C)(C)C)[C@H]1COC(C)(C)N1C(=O)OC(C)(C)C.[BH4-]~[Li+].[Na+]~[OH-]>>C[C@@H](CO)[C@@H](O[Si](C)(C)C(C)(C)C)[C@H]1COC(C)(C)N1C(=O)OC(C)(C)C
ADD $4$ ; ADD $2$ ; ADD $1$ ; ADD $5$ at #2# ; STIR for @4@ at #3# ; ADD $3$ ; ADD $6$ ; EXTRACT with ethyl acetate ; COLLECTLAYER organic ; WASH with brine ; DRYSOLUTION over Na2SO4 ; CONCENTRATE ; PURIFY ; YIELD $-1$
ADD $4$ ; ADD $2$ ; ADD $1$ ; ADD $5$ at #2# ; STIR for @3@ at #3# ; ADD $3$ ; ADD $6$ ; EXTRACT with ethyl acetate ; PHASESEPARATION ; COLLECTLAYER organic ; WASH with sodium chloride ; DRYSOLUTION over magnesium sulfate ; FILTER keep filtrate ; CONCENTRATE ; PURIFY ; YIELD $-1$
ADD $4$ ; ADD $2$ ; ADD $1$ ; ADD $5$ at #2# ; SETTEMPERATURE #3# ; STIR for @3@ at #3# ; ADD $3$ ; ADD $6$ ; EXTRACT with ethyl acetate ; PHASESEPARATION ; COLLECTLAYER organic ; WASH with sodium chloride ; DRYSOLUTION over magnesium sulfate ; FILTER keep filtrate ; CONCENTRATE ; PURIFY ; YIELD $-1$
ADD $4$ ; ADD $2$ ; ADD $1$ ; ADD $5$ at #2# ; STIR for @3@ at #3# ; ADD $3$ ; ADD $6$ ; EXTRACT with ethyl acetate ; COLLECTLAYER organic ; WASH with brine ; DRYSOLUTION over MgSO4 ; CONCENTRATE ; PURIFY ; YIELD $-1$
ADD $4$ ; ADD $2$ ; ADD $1$ ; ADD $5$ at #2# ; SETTEMPERATURE #3# ; STIR for @3@ ; ADD $3$ ; ADD $6$ ; EXTRACT with ethyl acetate ; COLLECTLAYER organic ; WASH with brine ; DRYSOLUTION over MgSO4 ; CONCENTRATE ; PURIFY ; YIELD $-1$

BrBr.CC(=O)O.O=[N+]([O-])c1ccc(O)cc1>>O=[N+]([O-])c1ccc(O)c(Br)c1
ADD $3$ ; ADD $2$ ; ADD $1$ ; STIR for @4@ at #4# ; CONCENTRATE ; RECRYSTALLIZE from dichloromethane ; YIELD $-1$
ADD $3$ ; ADD $2$ ; ADD $1$ dropwise ; STIR for @4@ ; CONCENTRATE ; RECRYSTALLIZE from dichloromethane / hexane ; YIELD $-1$
ADD $3$ ; ADD $2$ ; ADD $1$ dropwise ; STIR for @4@ at #4# ; CONCENTRATE ; RECRYSTALLIZE from dichloromethane / hexane ; FILTER keep precipitate ; DRYSOLID under vacuum ; YIELD $-1$
ADD $3$ ; ADD $2$ ; ADD $1$ ; STIR for @4@ ; CONCENTRATE ; RECRYSTALLIZE from dichloromethane / hexane ; YIELD $-1$
ADD $3$ ; ADD $2$ ; ADD $1$ dropwise ; STIR for @4@ at #4# ; CONCENTRATE ; RECRYSTALLIZE from dichloromethane / hexane ; YIELD $-1$

CC(=O)Nc1cccc(C)n1.O.O=[Mn](=O)(=O)[O-]~[K+]>>CC(=O)Nc1cccc(C(=O)O)n1
ADD $1$ ; ADD $2$ ; ADD $3$ at #6# ; STIR for @3@ at #6# ; SETTEMPERATURE #4# ; FILTER keep filtrate ; CONCENTRATE ; PH with HCl to pH acidic ; FILTER keep precipitate ; DRYSOLID ; YIELD $-1$
ADD $1$ ; ADD $2$ ; SETTEMPERATURE #5# ; ADD $3$ over @2@ ; STIR for @3@ at #5# ; FILTER keep filtrate ; WASH with $2$ ; CONCENTRATE ; ADD HCl ; FILTER keep precipitate ; DRYSOLID under vacuum ; YIELD $-1$
ADD $1$ ; ADD $2$ ; ADD $3$ at #5# ; WAIT for @3@ at #5# ; STIR for @3@ at #5# ; FILTER ; COLLECTLAYER aqueous ; CONCENTRATE ; PH with HCl to pH acidic ; FILTER keep filtrate ; DRYSOLUTION ; YIELD $-1$
ADD $1$ ; ADD $2$ ; SETTEMPERATURE #5# ; ADD $3$ over @2@ ; STIR for @3@ at #5# ; FILTER keep precipitate ; WASH with $2$ ; CONCENTRATE ; ADD HCl ; FILTER keep filtrate ; DRYSOLUTION ; YIELD $-1$
ADD $1$ ; ADD $2$ ; ADD $3$ at #6# over @3@ ; WAIT for @3@ at #6# ; STIR for @3@ at #6# ; FILTER keep filtrate ; WASH with $2$ ; CONCENTRATE ; PH with HCl to pH acidic ; FILTER keep precipitate ; DRYSOLID ; YIELD $-1$
ADD $1$ ; ADD $2$ ; SETTEMPERATURE #5# ; ADD $3$ at #5# ; STIR for @3@ at #5# ; SETTEMPERATURE #4# ; FILTER ; COLLECTLAYER aqueous ; CONCENTRATE ; PH with HCl to pH acidic ; FILTER keep filtrate ; DRYSOLUTION ; YIELD $-1$

CO.N[C@@H](Cc1ccccc1)C(=O)O.O=S(Cl)Cl>>COC(=O)[C@@H](N)Cc1ccccc1~Cl
ADD $2$ ; ADD $1$ ; ADD $3$ at #6# ; STIR for @3@ at #5# ; CONCENTRATE ; SETTEMPERATURE #6# ; ADD MTBE ; STIR for @2@ at #6# ; FILTER keep filtrate ; WASH with MTBE ; DRYSOLID ; YIELD $-1$
ADD $2$ ; ADD $1$ ; ADD $3$ dropwise at #3# ; SETTEMPERATURE #4# ; STIR for @4@ at #4# ; CONCENTRATE ; TRITURATE with ether ; FILTER keep precipitate ; WASH with ether ; CONCENTRATE ; YIELD $-1$
ADD $2$ ; ADD $1$ ; SETTEMPERATURE #3# ; ADD $3$ dropwise over @2@ ; STIR for @4@ at #4# ; REFLUX for @2@ ; SETTEMPERATURE #4# ; YIELD $-1$
ADD $2$ ; ADD $1$ ; ADD $3$ at #6# ; STIR for @3@ at #6# ; CONCENTRATE ; ADD MTBE at #6# ; STIR for @2@ at #6# ; FILTER keep filtrate ; WASH with MTBE ; DRYSOLID ; YIELD $-1$
ADD $2$ ; ADD $1$ ; ADD $3$ at #4# ; STIR for @2@ at #5# ; SETTEMPERATURE #4# ; CONCENTRATE ; ADD isopropanol ; CONCENTRATE ; SETTEMPERATURE #3# ; STIR for @2@ ; FILTER keep filtrate ; WASH with isopropanol ; DRYSOLID for @2@ ; DRYSOLID for @3@ at #5# ; YIELD $-1$
ADD $2$ ; ADD $1$ ; ADD $3$ ; REFLUX for @4@ ; CONCENTRATE ; YIELD $-1$

CCO.COc1cc2c(cc1OC)C(=O)C(CC1CCN(Cc3ccccc3)CC1)C2.Cl>>COc1cc2c(cc1OC)C(=O)C(CC1CCN(Cc3ccccc3)CC1)C2~Cl
ADD $2$ ; ADD $1$ at #4# ; ADD $3$ at #4# ; STIR for @2@ at #4# ; ADD $3$ ; STIR for @4@ at #4# ; SETTEMPERATURE #3# ; FILTER keep precipitate ; DRYSOLID for @3@ ; YIELD $-1$
ADD $2$ ; ADD $1$ ; ADD $3$ ; STIR for @4@ at #4# ; SETTEMPERATURE #3# ; FILTER keep precipitate ; DRYSOLID for @3@ ; YIELD $-1$
ADD $2$ ; ADD $1$ ; ADD $3$ ; STIR at #4# ; STIR for @4@ at #4# ; SETTEMPERATURE #3# ; FILTER keep precipitate ; DRYSOLID for @3@ ; YIELD $-1$
ADD $2$ ; ADD $1$ ; ADD $3$ at #4# ; SETTEMPERATURE #4# ; STIR for @4@ at #4# ; SETTEMPERATURE #3# ; FILTER keep precipitate ; DRYSOLID for @4@ under vacuum ; YIELD $-1$
ADD $2$ ; ADD $1$ ; ADD $3$ at #4# ; STIR for @2@ at #4# ; ADD $3$ ; STIR for @4@ at #4# ; SETTEMPERATURE #3# ; FILTER keep precipitate ; DRYSOLID for @3@ ; YIELD $-1$
ADD $2$ at #3# ; ADD $1$ at #3# ; SETTEMPERATURE #4# ; MAKESOLUTION with $3$ and $1$ ; ADD SLN ; STIR for @2@ ; CONCENTRATE ; DRYSOLID under vacuum ; YIELD $-1$

CC(=O)OC(C)=O.O=C(O)CNC(=O)c1ccccc1>>O=C1CN=C(c2ccccc2)O1
ADD $2$ ; ADD $1$ ; ADD $-1$ ; STIR for @1@ at #6# ; QUENCH with ice water at #3#
ADD $2$ ; ADD $1$ ; ADD $-1$ ; STIR for @1@ at #6# ; ADD water at #4# ; SETTEMPERATURE #3#
ADD $2$ ; ADD $1$ ; ADD $-1$ ; STIR for @1@ at #6# ; YIELD $-1$ ; SETTEMPERATURE #4# ; ADD sodium acetate
ADD $2$ ; ADD $1$ ; ADD $-1$ ; STIR for @1@ at #6# ; YIELD $-1$ ; SETTEMPERATURE #2# ; ADD sodium acetate
ADD $1$ ; ADD $2$ ; ADD $-1$ ; STIR for @2@ at #5# ; SETTEMPERATURE #2#
ADD $1$ ; ADD $2$ ; ADD $-1$ ; STIR for @2@ at #5# ; SETTEMPERATURE #2# ; YIELD $-1$

O.O=S(=O)(F)C(F)(F)C(F)(F)C(F)(F)C(F)(F)F.OCC(F)(F)C(F)C(F)(F)F.[K+]~[OH-]>>O=S(=O)(OCC(F)(F)C(F)C(F)(F)F)C(F)(F)C(F)(F)C(F)(F)C(F)(F)F
ADD $3$ ; ADD $-1$ ; ADD $2$ ; ADD $1$ ; ADD $1$ ; ADD $4$ dropwise at #4# ; STIR for @4@ at #4# ; FILTER keep filtrate ; PHASESEPARATION ; FILTER keep filtrate
ADD $3$ ; ADD $2$ ; ADD $1$ ; SETTEMPERATURE #4# ; ADD $4$ dropwise ; STIR for @4@ at #4# ; FILTER keep filtrate ; PHASESEPARATION ; FILTER keep filtrate ; ADD $-1$ ; FILTER keep precipitate
ADD $3$ ; ADD $-1$ ; ADD $2$ ; ADD $1$ ; ADD $4$ dropwise ; STIR for @4@ at #4# ; FILTER keep filtrate ; PHASESEPARATION ; FILTER keep filtrate
ADD $3$ ; ADD $-1$ ; ADD $2$ ; ADD $1$ ; ADD $1$ ; ADD $4$ dropwise ; STIR for @4@ at #4# ; FILTER keep filtrate ; PHASESEPARATION ; FILTER keep filtrate
ADD $3$ ; ADD $2$ ; ADD $1$ ; SETTEMPERATURE #4# ; ADD $4$ dropwise at #4# ; STIR for @4@ at #4# ; FILTER keep filtrate ; PHASESEPARATION ; FILTER keep filtrate ; ADD $-1$ ; FILTER keep precipitate

C1CCOC1.CC(C)(C)OC(=O)Nc1nc(Cl)c(C=O)s1.CC(C)[Mg]Cl.O=S(=O)(c1ccccc1)n1cc(I)c2cc(Cl)cnc21.[Cl-]~[NH4+]>>CC(C)(C)OC(=O)Nc1nc(Cl)c(C(O)c2cn(S(=O)(=O)c3ccccc3)c3ncc(Cl)cc23)s1
ADD $4$ ; ADD $1$ ; MAKESOLUTION with $3$ and $1$ ; ADD SLN dropwise at #2# over @1@ ; STIR for @2@ at #2# ; SETTEMPERATURE #1# ; MAKESOLUTION with $3$ and $1$ ; ADD SLN ; MAKESOLUTION with $2$ and $1$ ; ADD SLN at #1# ; STIR for @2@ at #4# ; ADD $5$ ; EXTRACT with ethyl acetate ; COLLECTLAYER organic ; DRYSOLUTION over sodium sulfate ; FILTER keep filtrate ; CONCENTRATE ; PURIFY ; COLLECTLAYER organic ; CONCENTRATE ; YIELD $-1$
ADD $4$ ; ADD $1$ ; MAKESOLUTION with $3$ and $1$ ; ADD SLN dropwise at #2# over @1@ ; STIR for @2@ at #2# ; SETTEMPERATURE #1# ; ADD $2$ ; MAKESOLUTION with $3$ and $1$ ; ADD SLN ; MAKESOLUTION with $2$ and $1$ ; ADD SLN at #1# ; STIR for @2@ at #4# ; ADD $5$ ; EXTRACT with ethyl acetate ; COLLECTLAYER organic ; DRYSOLUTION over sodium sulfate ; FILTER keep filtrate ; CONCENTRATE ; PURIFY ; YIELD $-1$
ADD $4$ ; ADD $1$ ; MAKESOLUTION with $3$ and $1$ ; ADD SLN dropwise at #2# over @1@ ; STIR for @2@ at #2# ; SETTEMPERATURE #1# ; ADD $2$ ; MAKESOLUTION with $3$ and $1$ ; ADD SLN at #1# ; ADD $2$ at #1# ; ADD $1$ at #1# ; STIR for @2@ at #4# ; ADD $5$ ; EXTRACT with ethyl acetate ; COLLECTLAYER organic ; DRYSOLUTION over sodium sulfate ; FILTER keep filtrate ; CONCENTRATE ; PURIFY ; YIELD $-1$
ADD $4$ ; ADD $1$ ; ADD $3$ / $1$ at #2# over @1@ ; STIR for @2@ at #2# ; SETTEMPERATURE #1# ; ADD $2$ ; MAKESOLUTION with $3$ and $1$ ; ADD SLN dropwise at #1# ; STIR for @2@ at #4# ; ADD $5$ ; EXTRACT with ethyl acetate ; COLLECTLAYER organic ; DRYSOLUTION over sodium sulfate ; FILTER keep filtrate ; CONCENTRATE ; PURIFY ; YIELD $-1$
ADD $4$ ; ADD $1$ ; ADD $3$ / $1$ at #2# over @1@ ; STIR for @2@ at #2# ; SETTEMPERATURE #1# ; ADD $2$ ; MAKESOLUTION with $3$ and $1$ ; ADD SLN ; MAKESOLUTION with $2$ and $1$ ; ADD SLN at #1# ; STIR for @2@ at #4# ; ADD $5$ ; EXTRACT with ethyl acetate ; COLLECTLAYER organic ; DRYSOLUTION over sodium sulfate ; FILTER keep filtrate ; CONCENTRATE ; PURIFY ; YIELD $-1$

C1CCOC1.CCOC(=O)CN1CC2(CCCN2C(=O)OCc2ccccc2)C1=O.O.O~[Li]O>>O=C(O)CN1CC2(CCCN2C(=O)OCc2ccccc2)C1=O
ADD $2$ ; ADD $1$ ; ADD $3$ ; ADD $4$ at #4# ; STIR for @2@ ; CONCENTRATE ; ADD $3$ ; WASH with ether ; COLLECTLAYER aqueous ; PH with HCl to pH acidic ; EXTRACT with ethyl acetate ; COLLECTLAYER organic ; WASH with brine ; DRYSOLUTION over Na2SO4 ; CONCENTRATE ; YIELD $-1$
ADD $2$ ; ADD $1$ ; ADD $3$ ; ADD $4$ at #4# ; STIR for @4@ ; CONCENTRATE ; ADD $3$ ; WASH with ether ; COLLECTLAYER aqueous ; PH with citric acid to pH acidic ; EXTRACT with ethyl acetate ; COLLECTLAYER organic ; WASH with brine ; DRYSOLUTION over Na2SO4 ; CONCENTRATE ; YIELD $-1$
ADD $2$ ; ADD $1$ ; ADD $4$ at #4# ; STIR for @2@ ; CONCENTRATE ; ADD $3$ ; WASH with ether ; COLLECTLAYER aqueous ; PH with HCl to pH acidic ; EXTRACT with ethyl acetate ; COLLECTLAYER organic ; WASH with brine ; DRYSOLUTION over Na2SO4 ; CONCENTRATE ; YIELD $-1$
ADD $2$ ; ADD $1$ ; ADD $4$ at #4# ; STIR for @2@ ; CONCENTRATE ; ADD $3$ ; WASH with ether ; COLLECTLAYER aqueous ; PH with HCl to pH basic ; EXTRACT with ethyl acetate ; COLLECTLAYER organic ; WASH with brine ; DRYSOLUTION over Na2SO4 ; CONCENTRATE ; YIELD $-1$
ADD $2$ ; ADD $1$ ; ADD $3$ ; ADD $4$ at #4# ; STIR for @3@ ; CONCENTRATE ; ADD $3$ ; WASH with ether ; COLLECTLAYER aqueous ; PH with citric acid to pH acidic ; EXTRACT with ethyl acetate ; COLLECTLAYER organic ; WASH with brine ; DRYSOLUTION over Na2SO4 ; CONCENTRATE ; YIELD $-1$
ADD $2$ ; ADD $1$ ; ADD $3$ ; ADD $4$ at #4# ; STIR for @3@ ; CONCENTRATE ; ADD $3$ ; WASH with ether ; COLLECTLAYER aqueous ; PH with citric acid to pH basic ; EXTRACT with ethyl acetate ; COLLECTLAYER organic ; WASH with brine ; DRYSOLUTION over Na2SO4 ; CONCENTRATE ; YIELD $-1$
ADD $2$ ; ADD $1$ ; ADD $3$ ; ADD $4$ at #4# ; STIR for @2@ ; CONCENTRATE ; ADD $3$ ; WASH with ether ; COLLECTLAYER aqueous ; PH with HCl to pH basic ; EXTRACT with ethyl acetate ; COLLECTLAYER organic ; WASH with brine ; DRYSOLUTION over Na2SO4 ; CONCENTRATE ; YIELD $-1$

C1COCCO1.CC(=O)O.CC(=O)[O-]~[Na+].CN(C)C=NC=[N+](C)C~[Cl-].COc1cc(C(N)=O)c(N)cc1OCc1ccccc1>>COc1cc2c(=O)[nH]cnc2cc1OCc1ccccc1
ADD $5$ ; ADD $4$ ; ADD $1$ ; REFLUX for @4@ ; ADD $3$ ; ADD $2$ ; STIR for @3@ ; CONCENTRATE ; ADD water ; FILTER keep precipitate ; WASH with water ; DRYSOLUTION over MgSO4 ; RECRYSTALLIZE from $2$ ; YIELD $-1$
ADD $5$ ; ADD $4$ ; ADD $1$ ; REFLUX for @4@ ; ADD $3$ ; ADD $2$ ; STIR for @3@ ; CONCENTRATE ; ADD water ; FILTER keep precipitate ; WASH with water ; DRYSOLUTION ; YIELD $-1$
ADD $5$ ; ADD $4$ ; ADD $1$ ; REFLUX for @4@ ; ADD $3$ ; ADD $2$ ; REFLUX for @3@ ; CONCENTRATE ; ADD water ; FILTER keep precipitate ; WASH with water ; DRYSOLUTION ; RECRYSTALLIZE from $2$ ; YIELD $-1$
ADD $5$ ; ADD $4$ ; ADD $1$ ; REFLUX for @4@ ; ADD $3$ ; ADD $2$ ; STIR for @3@ ; CONCENTRATE ; ADD water ; FILTER keep precipitate ; WASH with water ; DRYSOLUTION ; RECRYSTALLIZE from $2$ ; YIELD $-1$
ADD $5$ ; ADD $4$ ; ADD $1$ ; REFLUX for @4@ ; ADD $3$ ; ADD $2$ ; REFLUX for @3@ ; CONCENTRATE ; ADD water ; FILTER keep precipitate ; WASH with water ; DRYSOLUTION ; YIELD $-1$
ADD $5$ ; ADD $4$ ; ADD $1$ ; REFLUX for @4@ ; ADD $3$ ; ADD $2$ ; STIR for @3@ ; CONCENTRATE ; ADD water ; FILTER keep precipitate ; WASH with water ; DRYSOLUTION over MgSO4 ; YIELD $-1$

Br[Cu]Br.CCOC(=O)C(=O)CC.CCOC(C)=O.ClC(Cl)Cl>>CCOC(=O)C(=O)C(C)Br
ADD $1$ ; ADD $3$ ; MAKESOLUTION with $2$ and $4$ ; ADD SLN ; STIR for @4@ at #6# ; SETTEMPERATURE #4# ; FILTER keep filtrate ; CONCENTRATE ; YIELD $-1$
ADD $2$ ; ADD $3$ ; MAKESOLUTION with $1$ and $4$ ; ADD SLN ; REFLUX for @3@ ; WAIT for @3@ ; SETTEMPERATURE #4# ; PURIFY ; YIELD $-1$
ADD $1$ ; ADD $3$ ; MAKESOLUTION with $2$ and $4$ ; ADD SLN ; REFLUX for @4@ ; SETTEMPERATURE #4# ; FILTER keep filtrate ; CONCENTRATE ; YIELD $-1$
ADD $1$ ; ADD $3$ ; ADD $2$ ; ADD $4$ at #4# ; REFLUX for @4@ ; FILTER keep filtrate ; CONCENTRATE ; PURIFY ; YIELD $-1$
ADD $1$ ; ADD $3$ ; MAKESOLUTION with $2$ and $4$ ; ADD SLN ; REFLUX for @4@ ; SETTEMPERATURE #4# ; FILTER keep filtrate ; CONCENTRATE ; PURIFY ; YIELD $-1$

CO.O=C(O)c1n[nH]cc1[N+](=O)[O-].O=S(Cl)Cl>>COC(=O)c1n[nH]cc1[N+](=O)[O-]
ADD $2$ ; ADD $1$ ; SETTEMPERATURE #3# ; ADD $3$ at #3# ; STIR for @4@ at #4# ; CONCENTRATE ; ADD toluene ; CONCENTRATE ; YIELD $-1$
ADD $2$ ; ADD $1$ ; STIR ; SETTEMPERATURE #3# ; ADD $3$ over @3@ ; STIR for @4@ at #4# ; CONCENTRATE ; ADD toluene ; CONCENTRATE ; YIELD $-1$
ADD $2$ ; ADD $1$ ; ADD $3$ ; STIR for @4@ at #4# ; CONCENTRATE ; ADD ethyl acetate ; WASH with water ; WASH with brine ; DRYSOLUTION over magnesium sulfate ; CONCENTRATE ; YIELD $-1$
ADD $2$ ; ADD $1$ ; ADD $3$ at #4# ; STIR for @4@ ; CONCENTRATE ; DRYSOLID ; YIELD $-1$
ADD $2$ ; ADD $1$ ; STIR ; SETTEMPERATURE #3# ; ADD $3$ over @3@ ; STIR for @4@ at #4# ; WAIT for @4@ ; CONCENTRATE ; ADD toluene ; CONCENTRATE ; YIELD $-1$
ADD $2$ at #3# ; ADD $1$ at #3# ; ADD $3$ at #3# ; STIR for @2@ at #4# ; CONCENTRATE ; ADD ethyl acetate ; WASH with NaHCO3 ; DRYSOLUTION over sodium sulfate ; CONCENTRATE ; YIELD $-1$

CN(C)C=O.O=P(Cl)(Cl)Cl.O=[N+]([O-])c1cnc2cccnc2c1O>>O=[N+]([O-])c1cnc2cccnc2c1Cl
ADD $1$ ; ADD $2$ at #3# ; MAKESOLUTION with $3$ and $1$ ; ADD SLN ; STIR for @3@ at #4# ; ADD water ; FILTER keep precipitate ; PARTITION with dichloromethane and water ; PHASESEPARATION ; COLLECTLAYER organic ; DRYSOLUTION over magnesium sulfate ; FILTER keep filtrate ; CONCENTRATE ; YIELD $-1$
ADD $3$ ; ADD $1$ ; SETTEMPERATURE #4# ; ADD $2$ at #4# over @1@ ; WAIT for @3@ ; ADD ice water ; STIR ; FILTER keep precipitate ; DRYSOLID for @2@ ; ADD dichloromethane ; DRYSOLUTION over MgSO4 ; FILTER keep filtrate ; CONCENTRATE ; YIELD $-1$
ADD $3$ ; ADD $1$ ; STIR for @2@ at #4# ; ADD $2$ at #4# over @2@ ; ADD $1$ ; STIR for @4@ ; STIR for @1@ at #4# ; ADD water ; SETTEMPERATURE #3# ; ADD water at #2# ; STIR for @2@ at #4# ; FILTER keep precipitate ; WASH with water ; YIELD $-1$
ADD $3$ ; ADD $1$ ; ADD $2$ dropwise ; MAKESOLUTION with $3$ and $1$ ; ADD SLN ; SETTEMPERATURE #3# ; STIR for @3@ at #4# ; ADD ice water ; STIR for @2@ ; FILTER keep precipitate ; WASH with water ; ADD dichloromethane ; WASH with sodium bicarbonate ; PHASESEPARATION ; COLLECTLAYER organic ; DRYSOLUTION over magnesium sulfate ; FILTER keep filtrate ; CONCENTRATE ; YIELD $-1$
ADD $3$ ; ADD $1$ ; ADD $2$ at #4# ; STIR for @2@ at #4# ; ADD $2$ at #4# over @2@ ; ADD $1$ at #4# over @2@ ; STIR for @4@ ; STIR for @1@ at #4# ; ADD water at #4# ; SETTEMPERATURE #4# ; STIR for @2@ at #3# ; FILTER keep precipitate ; WASH with water ; YIELD $-1$

CO.O=C1CC[C@@H](C(=O)O)N1.O=S(Cl)Cl>>COC(=O)[C@@H]1CCC(=O)N1
ADD $2$ ; ADD $1$ ; ADD $3$ dropwise at #3# ; SETTEMPERATURE #4# ; STIR for @2@ ; CONCENTRATE ; ADD water ; ADD ethyl acetate ; PHASESEPARATION ; COLLECTLAYER organic ; WASH with brine ; DRYSOLUTION over Na2SO4 ; CONCENTRATE ; YIELD $-1$
ADD $2$ ; ADD $1$ ; SETTEMPERATURE #3# ; ADD $3$ dropwise ; STIR for @3@ at #4# ; ADD water ; ADD NaHCO3 ; CONCENTRATE ; EXTRACT with dichloromethane ; COLLECTLAYER organic ; WASH with brine ; DRYSOLUTION over MgSO4 ; FILTER keep filtrate ; CONCENTRATE ; YIELD $-1$
ADD $2$ ; ADD $1$ ; ADD $3$ dropwise at #3# ; SETTEMPERATURE #4# ; STIR for @2@ ; CONCENTRATE ; MAKESOLUTION with ethyl acetate / iodine / $1$ and water ; ADD potassium carbonate ; STIR for @2@ ; FILTER keep filtrate ; DRYSOLUTION over magnesium sulfate ; YIELD $-1$
ADD $2$ ; ADD $1$ ; ADD $3$ dropwise at #3# ; STIR for @2@ at #4# ; CONCENTRATE ; MAKESOLUTION with ethyl acetate and $1$ and water ; ADD SLN ; ADD potassium carbonate ; STIR for @2@ ; FILTER keep filtrate ; DRYSOLUTION over magnesium sulfate ; YIELD $-1$
ADD $2$ ; ADD $1$ ; ADD $3$ dropwise at #3# ; SETTEMPERATURE #4# ; STIR for @2@ ; CONCENTRATE ; MAKESOLUTION with ethyl acetate / iodine / $1$ and water ; ADD SLN ; ADD potassium carbonate ; STIR for @2@ ; FILTER keep filtrate ; DRYSOLUTION over magnesium sulfate ; YIELD $-1$

CO.O=C1CCC2(CC1)OCCO2.[BH4-]~[Na+]>>OC1CCC2(CC1)OCCO2
ADD $2$ ; ADD $1$ ; ADD $3$ at #3# over @1@ ; STIR for @3@ at #4# ; CONCENTRATE ; ADD ethyl acetate ; WASH with water ; WASH with brine ; DRYSOLUTION over magnesium sulfate ; CONCENTRATE ; PURIFY ; YIELD $-1$
ADD $2$ ; ADD $1$ ; ADD $3$ ; STIR for @2@ ; QUENCH with water ; STIR for @1@ ; CONCENTRATE ; ADD dichloromethane ; ADD water ; PHASESEPARATION ; COLLECTLAYER aqueous ; EXTRACT with dichloromethane ; COLLECTLAYER organic ; DRYSOLUTION over Na2SO4 ; CONCENTRATE ; YIELD $-1$
ADD $2$ ; ADD $1$ ; SETTEMPERATURE #4# ; ADD $3$ ; STIR for @1@ ; CONCENTRATE ; ADD NaOH ; EXTRACT with ethyl acetate ; COLLECTLAYER organic ; DRYSOLUTION over Na2SO4 ; FILTER keep filtrate ; CONCENTRATE ; YIELD $-1$
ADD $1$ ; ADD $2$ ; ADD $3$ at #3# ; STIR for @1@ at #3# ; STIR for @2@ at #4# ; CONCENTRATE ; PARTITION with ether and water ; PHASESEPARATION ; COLLECTLAYER organic ; DRYSOLUTION over Na2SO4 ; CONCENTRATE ; YIELD $-1$
ADD $2$ ; ADD $1$ ; ADD $3$ at #3# ; STIR for @3@ at #3# ; STIR for @3@ at #4# ; CONCENTRATE ; PURIFY ; COLLECTLAYER organic ; FILTER keep precipitate ; CONCENTRATE ; YIELD $-1$
ADD $2$ ; ADD $1$ ; ADD $3$ at #3# ; STIR for @3@ at #4# ; CONCENTRATE ; ADD brine ; EXTRACT with ethyl acetate ; DRYSOLUTION over Na2SO4 ; FILTER keep filtrate ; CONCENTRATE ; YIELD $-1$
ADD $2$ ; ADD $1$ ; ADD $3$ at #3# ; STIR for @4@ ; CONCENTRATE ; ADD ethyl acetate ; WASH with HCl ; WASH with brine ; DRYSOLUTION over sodium sulfate ; CONCENTRATE ; YIELD $-1$
ADD $2$ ; ADD $1$ ; SETTEMPERATURE #3# ; ADD $3$ ; SETTEMPERATURE #4# ; STIR for @2@ ; QUENCH with water ; EXTRACT with ethyl acetate ; COLLECTLAYER organic ; WASH with brine ; DRYSOLUTION over Na2SO4 ; CONCENTRATE ; YIELD $-1$
ADD $2$ ; ADD $1$ ; ADD $3$ at #4# ; SETTEMPERATURE #4# ; STIR for @2@ at #4# ; CONCENTRATE ; ADD ether / ethyl acetate ; WASH with ammonium chloride ; WASH with brine ; DRYSOLUTION over Na2SO4 ; FILTER keep filtrate ; CONCENTRATE ; YIELD $-1$
ADD $2$ ; ADD $1$ ; ADD $3$ at #3# over @1@ ; STIR for @2@ at #4# ; CONCENTRATE ; ADD water ; EXTRACT with ethyl acetate ; COLLECTLAYER organic ; DRYSOLUTION over sodium sulfate ; CONCENTRATE ; YIELD $-1$
ADD $2$ ; ADD $1$ ; ADD $3$ at #3# ; STIR for @4@ at #3# ; QUENCH with ammonium chloride ; CONCENTRATE ; ADD water ; EXTRACT with dichloromethane ; COLLECTLAYER organic ; DRYSOLUTION over sodium sulfate ; CONCENTRATE ; PURIFY ; YIELD $-1$

CCO.CCOC(=O)C(=O)CBr.NC(N)=S>>CCOC(=O)c1csc(N)n1
ADD $3$ ; ADD $2$ ; ADD $1$ ; REFLUX for @3@ ; CONCENTRATE ; YIELD $-1$
ADD $2$ ; ADD $3$ ; ADD $1$ ; REFLUX for @2@ ; STIR for @2@ at #4# ; CONCENTRATE ; ADD ice water ; PH with potassium carbonate to pH neutral ; FILTER keep precipitate ; WASH with water ; DRYSOLID ; YIELD $-1$
ADD $2$ ; ADD $3$ ; ADD $1$ ; FILTER keep precipitate ; WASH with $-1$ ; YIELD $-1$
ADD $2$ ; ADD $3$ ; ADD $1$ ; REFLUX for @4@ ; CONCENTRATE ; WASH with ether ; ADD sodium bicarbonate over @2@ ; FILTER keep precipitate ; WASH with water ; DRYSOLID ; YIELD $-1$
ADD $2$ ; ADD $1$ ; ADD $3$ ; REFLUX for @4@ ; CONCENTRATE ; EXTRACT with ethyl acetate ; WASH with brine ; DRYSOLUTION over Na2SO4 ; PURIFY ; YIELD $-1$

Cc1ccc(Br)nc1.ClC(Cl)(Cl)Cl.O=C(OOC(=O)c1ccccc1)c1ccccc1.O=C1CCC(=O)N1Br>>BrCc1ccc(Br)nc1
ADD $1$ ; ADD $2$ ; ADD $3$ ; ADD $4$ ; REFLUX for @4@ ; SETTEMPERATURE #3# ; FILTER keep filtrate ; CONCENTRATE ; YIELD $-1$
ADD $1$ ; ADD $2$ ; ADD $4$ ; ADD $3$ ; REFLUX for @3@ ; SETTEMPERATURE #4# ; FILTER keep filtrate ; CONCENTRATE ; YIELD $-1$
ADD $1$ ; ADD $2$ ; ADD $4$ ; ADD $3$ ; REFLUX for @4@ ; FILTER keep filtrate ; CONCENTRATE ; PURIFY ; YIELD $-1$
ADD $1$ ; ADD $2$ ; ADD $4$ ; ADD $3$ ; REFLUX for @4@ ; CONCENTRATE ; PURIFY ; YIELD $-1$
ADD $2$ ; ADD $1$ ; ADD $4$ ; ADD $3$ ; REFLUX for @4@ ; FILTER keep filtrate ; CONCENTRATE ; PURIFY ; YIELD $-1$
ADD $1$ ; ADD $4$ ; ADD $2$ ; ADD $3$ ; REFLUX for @3@ ; SETTEMPERATURE #4# ; FILTER ; WASH with NaHCO3 / water ; ADD silica gel ; PURIFY ; COLLECTLAYER organic ; CONCENTRATE ; YIELD $-1$
ADD $1$ ; ADD $4$ ; ADD $3$ ; ADD $2$ ; REFLUX for @3@ ; SETTEMPERATURE #4# ; PURIFY ; PURIFY ; YIELD $-1$

CCCCCCC(C)C(=O)O.O=S(Cl)Cl>>CCCCCCC(C)C(=O)Cl
ADD $1$ ; ADD $2$ ; SETTEMPERATURE #4# ; STIR for @1@ at #4# ; STIR for @1@ at #5# ; STIR for @2@ at #5# ; CONCENTRATE ; YIELD $-1$
ADD $2$ ; ADD $1$ at #4# ; STIR for @1@ at #4# ; STIR for @1@ at #4# ; STIR for @2@ at #5# ; CONCENTRATE ; YIELD $-1$
ADD $1$ ; ADD $2$ ; SETTEMPERATURE #4# ; STIR for @1@ at #4# ; STIR for @2@ at #5# ; STIR for @2@ at #5# ; CONCENTRATE ; YIELD $-1$
ADD $2$ ; ADD $1$ at #4# ; STIR for @1@ at #4# ; STIR for @1@ at #5# ; STIR for @2@ at #5# ; CONCENTRATE ; YIELD $-1$
ADD $2$ ; ADD $1$ dropwise at #4# ; STIR for @2@ at #4# ; STIR for @2@ at #6# ; PURIFY ; YIELD $-1$
ADD $2$ ; ADD $1$ dropwise at #4# over @1@ ; STIR for @2@ at #4# ; STIR for @2@ at #6# ; PURIFY ; YIELD $-1$

CCOC(=O)C=P(c1ccccc1)(c1ccccc1)c1ccccc1.ClCCl.O=C1COC1>>CCOC(=O)C=C1COC1
ADD $3$ ; ADD $2$ ; ADD $1$ at #3# ; SETTEMPERATURE #4# ; STIR for @1@ ; FILTER keep filtrate ; CONCENTRATE ; YIELD $-1$
ADD $3$ ; ADD $2$ ; ADD $1$ at #3# ; STIR for @4@ at #4# ; CONCENTRATE ; FILTER keep precipitate ; YIELD $-1$
ADD $1$ ; ADD $2$ ; MAKESOLUTION with $3$ and $2$ ; ADD SLN at #4# over @2@ ; STIR for @2@ at #4# ; SETTEMPERATURE #4# ; CONCENTRATE ; ADD heptane ; CONCENTRATE ; ADD heptane ; STIR for @2@ at #5# ; SETTEMPERATURE #3# ; STIR for @2@ at #3# ; FILTER keep precipitate ; WASH with heptane ; CONCENTRATE ; YIELD $-1$
ADD $3$ ; ADD $2$ ; ADD $1$ at #3# ; SETTEMPERATURE #4# ; STIR for @2@ ; QUENCH with water ; EXTRACT with $2$ ; COLLECTLAYER organic ; WASH with water ; WASH with brine ; DRYSOLUTION over MgSO4 ; FILTER keep filtrate ; CONCENTRATE ; PURIFY ; YIELD $-1$
ADD $3$ ; ADD $1$ ; ADD $2$ ; STIR for @2@ at #3# ; CONCENTRATE ; TRITURATE with petroleum ether ; FILTER keep filtrate ; CONCENTRATE ; YIELD $-1$

ClCCl.O=C(OCc1ccccc1)N1CC=CC1.O=C(OO)c1cccc(Cl)c1>>O=C(OCc1ccccc1)N1CC2OC2C1
ADD $2$ ; ADD $1$ ; ADD $3$ at #3# ; STIR for @4@ at #4# ; FILTER keep filtrate ; WASH with Na2CO3 ; WASH with brine ; PHASESEPARATION ; DRYSOLUTION over Na2SO4 ; FILTER keep filtrate ; YIELD $-1$
ADD $2$ at #3# ; ADD $1$ at #3# ; ADD $3$ at #3# ; STIR for @5@ at #4# ; FILTER keep precipitate ; WASH with sodium thiosulfate ; WASH with NaHCO3 ; WASH with brine ; COLLECTLAYER organic ; DRYSOLUTION over Na2SO4 ; PURIFY ; YIELD $-1$
ADD $2$ ; ADD $3$ ; ADD $1$ ; STIR for @4@ at #4# ; WASH with NaHCO3 ; WASH with brine ; DRYSOLUTION over MgSO4 ; YIELD $-1$
ADD $2$ ; ADD $1$ ; SETTEMPERATURE #3# ; ADD $3$ over @1@ ; STIR for @4@ at #4# ; STIR for @2@ at #2# ; FILTER keep filtrate ; WASH with $1$ ; WASH with NaOH ; WASH with water ; WASH with brine ; DRYSOLUTION over sodium sulfate ; CONCENTRATE ; YIELD $-1$
ADD $2$ ; ADD $1$ ; ADD $3$ ; STIR for @4@ at #4# ; QUENCH with NaHSO3 dropwise ; PHASESEPARATION ; COLLECTLAYER organic ; COLLECTLAYER aqueous ; EXTRACT with $1$ ; COLLECTLAYER organic ; WASH with NaHCO3 ; WASH with brine ; DRYSOLUTION over Na2SO4 ; CONCENTRATE ; YIELD $-1$
ADD $2$ ; ADD $1$ ; ADD $3$ at #3# ; STIR for @4@ at #4# ; FILTER keep precipitate ; WASH with NaHCO3 ; WASH with brine ; COLLECTLAYER organic ; DRYSOLUTION over Na2SO4 ; PURIFY ; YIELD $-1$

CO.O=C(O)Cc1ccc(Br)cc1.O=S(=O)(O)O>>COC(=O)Cc1ccc(Br)cc1
ADD $2$ ; ADD $1$ ; ADD $3$ ; REFLUX for @2@ ; SETTEMPERATURE #4# ; CONCENTRATE ; YIELD $-1$
ADD $2$ ; ADD $1$ ; ADD $3$ ; REFLUX for @2@ ; SETTEMPERATURE #4# ; CONCENTRATE ; ADD ether ; WASH with brine ; COLLECTLAYER organic ; DRYSOLUTION over magnesium sulfate ; FILTER keep filtrate ; CONCENTRATE ; YIELD $-1$
ADD $2$ ; ADD $1$ ; ADD $3$ ; REFLUX for @4@ ; CONCENTRATE ; ADD ethyl acetate ; WASH with sodium bicarbonate ; WASH with brine ; DRYSOLUTION over sodium sulfate ; FILTER keep filtrate ; CONCENTRATE ; YIELD $-1$
ADD $2$ ; ADD $1$ ; ADD $3$ ; REFLUX for @4@ ; CONCENTRATE ; PARTITION with ether and sodium bicarbonate ; COLLECTLAYER organic ; WASH with water ; WASH with brine ; DRYSOLUTION over magnesium sulfate ; FILTER keep filtrate ; CONCENTRATE ; YIELD $-1$
ADD $2$ ; ADD $1$ ; ADD $3$ ; STIR for @2@ at #5# ; CONCENTRATE ; ADD sodium bicarbonate ; EXTRACT with ethyl acetate ; WASH with brine ; DRYSOLUTION over magnesium sulfate ; FILTER keep filtrate ; CONCENTRATE ; YIELD $-1$
ADD $2$ ; ADD $1$ ; ADD $3$ at #3# ; STIR for @2@ at #4# ; CONCENTRATE ; ADD ethyl acetate ; WASH with water ; WASH with NaHCO3 ; WASH with sodium chloride ; DRYSOLUTION over sodium sulfate ; CONCENTRATE ; PURIFY ; YIELD $-1$
ADD $2$ ; ADD $1$ ; ADD $3$ ; REFLUX for @4@ ; CONCENTRATE ; ADD sodium bicarbonate ; EXTRACT with ethyl acetate ; COLLECTLAYER organic ; WASH with sodium chloride ; DRYSOLUTION over sodium sulfate ; FILTER keep filtrate ; CONCENTRATE ; YIELD $-1$

CC#N.O=C1CCC(=O)N1Br.O=C1Cc2ccccc2N1>>O=C1Cc2cc(Br)ccc2N1
ADD $3$ ; ADD $1$ ; SETTEMPERATURE #3# ; ADD $2$ ; STIR for @2@ at #3# ; FILTER keep precipitate ; WASH with water ; DRYSOLID ; YIELD $-1$
ADD $3$ ; ADD $1$ ; SETTEMPERATURE #3# ; ADD $2$ at #4# ; STIR for @2@ at #4# ; STIR for @2@ at #4# ; FILTER keep precipitate ; WASH with ethanol ; WASH with ethanol ; YIELD $-1$
ADD $3$ ; ADD $1$ ; SETTEMPERATURE #3# ; ADD $2$ ; STIR for @3@ at #3# ; FILTER keep precipitate ; WASH with water ; DRYSOLID ; YIELD $-1$
ADD $3$ ; ADD $1$ ; SETTEMPERATURE #3# ; ADD $2$ ; STIR for @2@ at #3# ; STIR for @2@ at #3# ; FILTER keep precipitate ; WASH with water ; DRYSOLID ; YIELD $-1$
ADD $3$ ; ADD $1$ ; ADD $2$ at #3# ; STIR for @4@ at #4# ; FILTER keep precipitate ; YIELD $-1$
ADD $3$ ; ADD $1$ ; SETTEMPERATURE #4# ; ADD $2$ ; STIR for @2@ at #3# ; FILTER keep precipitate ; WASH with water ; DRYSOLID ; YIELD $-1$
ADD $3$ ; ADD $1$ ; SETTEMPERATURE #4# ; ADD $2$ ; STIR for @2@ at #3# ; STIR for @2@ at #3# ; FILTER keep precipitate ; WASH with water ; DRYSOLID ; YIELD $-1$

CCN(C(C)C)C(C)C.CN(C)C=O.Cl~N=C(N)NN.S=C=Nc1ccc(C2CC2)c2ccccc12>>Nc1nnc(S)n1-c1ccc(C2CC2)c2ccccc12
ADD $3$ ; ADD $4$ ; ADD $1$ ; ADD $2$ ; STIR for @4@ at #5# ; CONCENTRATE ; ADD toluene ; CONCENTRATE ; ADD sodium hydroxide ; STIR for @5@ at #5# ; FILTER keep filtrate ; PH with HCl to pH neutral ; FILTER keep precipitate ; CONCENTRATE ; PURIFY ; YIELD $-1$
ADD $4$ ; ADD $2$ ; ADD $3$ ; ADD $1$ ; STIR for @4@ at #6# ; CONCENTRATE ; ADD sodium hydroxide ; STIR for @4@ at #5# ; SETTEMPERATURE #4# ; PH with HCl to pH neutral ; FILTER keep precipitate ; YIELD $-1$
ADD $3$ ; ADD $4$ ; ADD $1$ ; ADD $2$ ; STIR for @4@ at #5# ; CONCENTRATE ; ADD toluene ; CONCENTRATE ; ADD sodium hydroxide ; STIR for @5@ at #5# ; FILTER keep filtrate ; PH with HCl to pH neutral ; FILTER keep filtrate ; CONCENTRATE ; PURIFY ; YIELD $-1$
ADD $4$ ; ADD $2$ ; ADD $3$ ; ADD $1$ ; STIR for @4@ at #5# ; CONCENTRATE ; ADD sodium hydroxide ; STIR for @4@ at #5# ; SETTEMPERATURE #4# ; PH with HCl to pH neutral ; YIELD $-1$
ADD $4$ ; ADD $2$ ; ADD $3$ ; ADD $1$ ; STIR for @4@ at #5# ; CONCENTRATE ; ADD sodium hydroxide ; STIR for @4@ at #5# ; SETTEMPERATURE #4# ; PH with HCl to pH neutral ; FILTER keep precipitate ; YIELD $-1$

CC1CC(=O)CC(=O)C1.ClCCl.O=C([O-])[O-]~[Na+]~[Na+].O=S(=O)(OS(=O)(=O)C(F)(F)F)C(F)(F)F>>CC1CC(=O)C=C(OS(=O)(=O)C(F)(F)F)C1
ADD $1$ ; ADD $2$ ; ADD $3$ ; SETTEMPERATURE #3# ; MAKESOLUTION with $4$ and $2$ ; ADD SLN dropwise at #3# ; STIR for @2@ at #4# ; FILTER keep filtrate ; ADD NaHCO3 ; EXTRACT with brine ; DRYSOLUTION over Na2SO4 ; CONCENTRATE ; PURIFY ; YIELD $-1$
ADD $1$ ; ADD $2$ ; ADD $3$ ; SETTEMPERATURE #3# ; MAKESOLUTION with $4$ and $2$ ; ADD SLN dropwise at #3# ; STIR for @2@ at #4# ; FILTER keep filtrate ; QUENCH with NaHCO3 ; PHASESEPARATION ; COLLECTLAYER organic ; WASH with brine ; DRYSOLUTION over Na2SO4 ; FILTER keep filtrate ; CONCENTRATE ; DRYSOLID for @1@ under vacuum ; YIELD $-1$
ADD $1$ ; ADD $2$ ; ADD $3$ ; SETTEMPERATURE #3# ; MAKESOLUTION with $4$ and $2$ ; ADD SLN dropwise at #3# over @2@ ; STIR for @2@ at #4# ; FILTER keep filtrate ; QUENCH with NaHCO3 ; PHASESEPARATION ; COLLECTLAYER organic ; WASH with brine ; DRYSOLUTION over Na2SO4 ; FILTER keep filtrate ; CONCENTRATE ; DRYSOLID for @1@ under vacuum ; YIELD $-1$
ADD $1$ ; ADD $2$ ; ADD $3$ ; MAKESOLUTION with $4$ and $2$ ; ADD SLN ; STIR for @2@ at #3# ; STIR for @2@ at #3# ; FILTER keep filtrate ; QUENCH with NaHCO3 ; COLLECTLAYER organic ; WASH with water ; WASH with brine ; DRYSOLUTION over Na2SO4 ; CONCENTRATE ; YIELD $-1$
ADD $1$ ; ADD $2$ ; ADD $3$ ; SETTEMPERATURE #3# ; MAKESOLUTION with $4$ and $2$ ; ADD SLN dropwise at #3# over @2@ ; STIR for @2@ at #3# ; FILTER keep filtrate ; QUENCH with NaHCO3 ; COLLECTLAYER organic ; WASH with water ; WASH with brine ; DRYSOLUTION over Na2SO4 ; FILTER keep filtrate ; CONCENTRATE ; YIELD $-1$
ADD $1$ ; ADD $2$ ; ADD $3$ ; SETTEMPERATURE #3# ; MAKESOLUTION with $4$ and $2$ ; ADD SLN dropwise at #3# over @2@ ; STIR for @2@ at #4# ; FILTER keep filtrate ; ADD NaHCO3 ; EXTRACT with brine ; DRYSOLUTION over Na2SO4 ; CONCENTRATE ; PURIFY ; YIELD $-1$
ADD $1$ ; ADD $2$ ; ADD $3$ ; SETTEMPERATURE #3# ; MAKESOLUTION with $4$ and $2$ ; ADD SLN dropwise at #3# over @2@ ; STIR for @2@ at #3# ; FILTER keep filtrate ; QUENCH with NaHCO3 ; COLLECTLAYER organic ; WASH with water ; WASH with brine ; DRYSOLUTION over Na2SO4 ; CONCENTRATE ; YIELD $-1$
ADD $1$ ; ADD $2$ ; ADD $3$ at #3# ; MAKESOLUTION with $4$ and $2$ ; ADD SLN dropwise over @2@ ; STIR for @2@ at #4# ; QUENCH with sodium bicarbonate ; EXTRACT with $2$ ; COLLECTLAYER organic ; WASH with brine ; DRYSOLUTION over Na2SO4 ; CONCENTRATE ; PURIFY ; YIELD $-1$

CCO.Nc1ccc(S(=O)(=O)O)c2cc(S(=O)(=O)O)cc(S(=O)(=O)O)c12.O.[Na+]~[OH-]>>Nc1ccc(S(=O)(=O)[O-])c2cc(S(=O)(=O)[O-])cc(S(=O)(=O)[O-])c12~[Na+]~[Na+]~[Na+]
ADD $2$ ; ADD $3$ ; ADD $4$ ; ADD $1$ over @2@ ; SETTEMPERATURE #4# ; FILTER ; WASH with $1$ ; WASH with $1$ ; WASH with ether ; DRYSOLID for @4@ at #6# under vacuum ; YIELD $-1$
ADD $2$ ; ADD $3$ ; ADD $4$ ; ADD $1$ ; SETTEMPERATURE #4# ; FILTER ; WASH with $1$ ; WASH with $1$ ; WASH with ether ; DRYSOLID at #6# ; YIELD $-1$
ADD $2$ ; ADD $3$ ; ADD $4$ ; ADD $1$ ; SETTEMPERATURE #4# ; FILTER keep precipitate ; WASH with $1$ ; WASH with ether ; DRYSOLUTION ; YIELD $-1$
ADD $2$ ; ADD $3$ ; ADD $4$ ; ADD $1$ over @2@ ; SETTEMPERATURE #4# ; FILTER ; WASH with $1$ ; WASH with $1$ ; WASH with ether ; DRYSOLID for @4@ at #6# ; YIELD $-1$
ADD $2$ ; ADD $3$ ; ADD $4$ ; ADD $1$ ; SETTEMPERATURE #4# ; FILTER ; WASH with $1$ ; WASH with $1$ ; WASH with ether ; DRYSOLID for @4@ at #6# ; YIELD $-1$
ADD $2$ ; ADD $3$ ; ADD $4$ ; ADD $1$ ; STIR for @2@ ; FILTER keep precipitate ; WASH with $1$ ; WASH with ether ; DRYSOLID at #6# ; YIELD $-1$

CO.Cc1c(Br)cccc1C(=O)O.O=S(=O)(O)O>>COC(=O)c1cccc(Br)c1C
ADD $2$ ; ADD $1$ ; ADD $3$ at #4# ; REFLUX for @4@ ; CONCENTRATE ; ADD ether ; WASH with NaHCO3 ; WASH with brine ; DRYSOLUTION over Na2SO4 ; FILTER keep filtrate ; CONCENTRATE ; YIELD $-1$
ADD $2$ ; ADD $1$ ; ADD $3$ dropwise at #4# ; STIR for @4@ at #5# ; CONCENTRATE ; ADD ether ; WASH with water ; WASH with NaHCO3 ; WASH with brine ; CONCENTRATE ; PURIFY ; YIELD $-1$
ADD $2$ ; ADD $1$ ; ADD $3$ ; REFLUX for @4@ ; CONCENTRATE ; ADD water ; WASH with sodium bicarbonate ; WASH with brine ; DRYSOLUTION over Na2SO4 ; CONCENTRATE ; YIELD $-1$
ADD $2$ ; ADD $1$ ; ADD $3$ ; REFLUX for @3@ ; CONCENTRATE ; ADD chloroform ; ADD Na2CO3 ; PHASESEPARATION ; COLLECTLAYER organic ; WASH with brine ; DRYSOLUTION over Na2SO4 ; CONCENTRATE ; YIELD $-1$
ADD $2$ ; ADD $1$ ; CONCENTRATE ; ADD $3$ at #4# over @1@ ; STIR for @3@ at #6# ; SETTEMPERATURE #3# ; QUENCH with NaHCO3 ; EXTRACT with ethyl acetate ; COLLECTLAYER organic ; DRYSOLUTION over MgSO4 ; FILTER keep filtrate ; CONCENTRATE ; YIELD $-1$

CC(C)(C)OC(=O)N1CCC(O)CC1.CCN(CC)CC.CS(=O)(=O)Cl.ClCCl.O>>CC(C)(C)OC(=O)N1CCC(OS(C)(=O)=O)CC1
ADD $1$ ; ADD $2$ ; ADD $4$ ; MAKESOLUTION with $3$ and $4$ ; ADD SLN ; STIR for @3@ ; SETTEMPERATURE #4# ; ADD $5$ ; STIR for @2@ ; PHASESEPARATION ; COLLECTLAYER organic ; WASH with HCl ; WASH with NaHCO3 ; DRYSOLUTION over sodium sulfate ; CONCENTRATE ; MAKESOLUTION with ethyl acetate and hexane and ethyl acetate / hexane ; ADD SLN ; FILTER keep precipitate ; YIELD $-1$
ADD $1$ ; ADD $4$ ; ADD $2$ at #2# ; ADD $3$ dropwise ; STIR for @4@ at #4# ; ADD $4$ ; ADD $5$ ; PHASESEPARATION ; COLLECTLAYER organic ; COLLECTLAYER aqueous ; EXTRACT with $4$ ; COLLECTLAYER organic ; DRYSOLUTION over MgSO4 ; CONCENTRATE ; PURIFY ; YIELD $-1$
ADD $1$ ; ADD $4$ ; ADD $2$ at #3# ; ADD $3$ dropwise at #3# ; STIR for @2@ at #3# ; ADD $5$ ; PHASESEPARATION ; COLLECTLAYER organic ; WASH with HCl ; WASH with NaHCO3 ; WASH with brine ; DRYSOLUTION over Na2SO4 ; COLLECTLAYER organic ; CONCENTRATE ; YIELD $-1$
ADD $1$ ; ADD $4$ ; ADD $2$ ; SETTEMPERATURE #3# ; MAKESOLUTION with $3$ and $4$ ; ADD SLN dropwise ; STIR for @3@ at #4# ; ADD $5$ ; STIR for @2@ ; PHASESEPARATION ; COLLECTLAYER organic ; WASH with HCl ; WASH with NaHCO3 ; DRYSOLUTION over Na2SO4 ; FILTER keep filtrate ; CONCENTRATE ; YIELD $-1$
ADD $1$ ; ADD $4$ ; ADD $2$ ; MAKESOLUTION with $3$ and $4$ ; ADD SLN ; SETTEMPERATURE #3# ; MAKESOLUTION with $3$ and $4$ ; ADD SLN dropwise at #3# ; STIR for @3@ at #4# ; ADD $5$ ; STIR for @2@ ; PHASESEPARATION ; COLLECTLAYER organic ; WASH with HCl ; WASH with NaHCO3 ; DRYSOLUTION over Na2SO4 ; FILTER keep filtrate ; CONCENTRATE ; YIELD $-1$

CCOC(C)=O.CN(C)C=O.O=C(Cl)C(=O)Cl.O=C(O)c1cc(O)ncn1>>O=C(Cl)c1cc(Cl)ncn1
ADD $4$ ; ADD $1$ ; ADD $3$ dropwise ; STIR for @2@ at #4# ; ADD $2$ ; REFLUX for @4@ ; CONCENTRATE ; YIELD $-1$
ADD $4$ ; ADD $1$ ; ADD $3$ dropwise ; STIR for @2@ at #4# ; ADD $2$ ; STIR for @4@ at #6# ; CONCENTRATE ; YIELD $-1$ ; PURIFY ; YIELD $-1$
ADD $4$ ; ADD $3$ ; ADD $1$ ; ADD $2$ at #3# ; STIR for @4@ at #6# ; SETTEMPERATURE #4# ; CONCENTRATE ; YIELD $-1$
ADD $4$ ; ADD $1$ ; ADD $3$ ; STIR for @1@ at #4# ; ADD $2$ ; STIR for @4@ at #6# ; CONCENTRATE ; YIELD $-1$
ADD $4$ ; ADD $1$ ; ADD $3$ ; STIR for @2@ at #4# ; ADD $2$ ; STIR for @4@ at #6# ; CONCENTRATE ; YIELD $-1$ ; YIELD $-1$
ADD $4$ ; ADD $1$ ; ADD $3$ ; STIR for @2@ at #4# ; ADD $2$ ; STIR for @4@ at #6# ; CONCENTRATE ; YIELD $-1$ ; PURIFY ; YIELD $-1$

Cc1ccc(S(=O)(=O)Cl)cc1.ClCCl.OC[C@H]1CCCO1.c1ccncc1>>Cc1ccc(S(=O)(=O)OC[C@H]2CCCO2)cc1
ADD $3$ ; ADD $2$ ; ADD $4$ ; ADD $1$ over @1@ ; STIR for @3@ at #4# ; QUENCH with NaHCO3 ; PHASESEPARATION ; COLLECTLAYER aqueous ; EXTRACT with $2$ ; COLLECTLAYER organic ; DRYSOLUTION over Na2SO4 ; FILTER keep filtrate ; CONCENTRATE ; YIELD $-1$
ADD $3$ ; ADD $2$ ; ADD $4$ ; ADD $1$ ; STIR for @3@ at #4# ; QUENCH with NaHCO3 ; PHASESEPARATION ; COLLECTLAYER aqueous ; EXTRACT with $2$ ; COLLECTLAYER organic ; DRYSOLUTION over Na2SO4 ; FILTER keep filtrate ; CONCENTRATE ; YIELD $-1$
ADD $3$ ; ADD $2$ ; ADD $4$ ; ADD $1$ at #4# ; STIR for @4@ at #4# ; QUENCH with HCl ; PHASESEPARATION ; COLLECTLAYER aqueous ; EXTRACT with $2$ ; COLLECTLAYER organic ; DRYSOLUTION over Na2SO4 ; FILTER keep filtrate ; CONCENTRATE ; PURIFY ; YIELD $-1$
ADD $3$ ; ADD $2$ ; ADD $4$ ; ADD $1$ at #4# over @1@ ; STIR for @4@ at #4# ; QUENCH with HCl ; EXTRACT with $2$ ; COLLECTLAYER organic ; DRYSOLUTION over Na2SO4 ; FILTER keep filtrate ; CONCENTRATE ; PURIFY ; YIELD $-1$
ADD $3$ ; ADD $2$ ; ADD $4$ ; ADD $1$ at #3# over @1@ ; STIR for @3@ at #4# ; QUENCH with NaHCO3 ; PHASESEPARATION ; COLLECTLAYER aqueous ; EXTRACT with $2$ ; COLLECTLAYER organic ; DRYSOLUTION over Na2SO4 ; FILTER keep filtrate ; CONCENTRATE ; YIELD $-1$

Br~NCCCBr.CC(C)(C)OC(=O)OC(=O)OC(C)(C)C.CCN(CC)CC.ClCCl>>CC(C)(C)OC(=O)NCCCBr
ADD $1$ ; ADD $4$ ; ADD $2$ ; ADD $3$ ; STIR for @3@ at #4# ; CONCENTRATE ; WASH with petroleum ether ; FILTER keep filtrate ; CONCENTRATE ; YIELD $-1$
ADD $1$ ; ADD $4$ ; ADD $3$ at #3# ; ADD $2$ ; STIR for @2@ at #3# ; SETTEMPERATURE #4# ; STIR ; FILTER keep precipitate ; PURIFY ; YIELD $-1$
ADD $1$ ; ADD $3$ ; ADD $4$ ; ADD $2$ at #3# ; STIR for @2@ at #4# ; QUENCH with water ; COLLECTLAYER organic ; WASH with water ; WASH with brine ; DRYSOLUTION over sodium sulfate ; CONCENTRATE ; PURIFY ; YIELD $-1$
ADD $1$ ; ADD $4$ ; ADD $3$ at #4# ; ADD $2$ at #4# ; STIR for @2@ ; WASH with water ; WASH with brine ; DRYSOLUTION over MgSO4 ; FILTER keep filtrate ; CONCENTRATE ; YIELD $-1$
ADD $1$ ; ADD $4$ ; MAKESOLUTION with $2$ and $4$ ; ADD SLN ; ADD $3$ ; STIR for @2@ at #4# ; WASH with sodium bicarbonate ; WASH with sodium chloride ; COLLECTLAYER organic ; DRYSOLUTION over sodium sulfate ; FILTER keep filtrate ; CONCENTRATE ; YIELD $-1$

CC(C)(C)OC(=O)OC(=O)OC(C)(C)C.CCN(CC)CC.ClCCl.OC1CCNCC1>>CC(C)(C)OC(=O)N1CCC(O)CC1
ADD $4$ at #3# ; ADD $2$ at #3# ; ADD $3$ at #3# ; ADD $1$ ; SETTEMPERATURE #4# ; STIR for @3@ ; WASH with water ; DRYSOLUTION over sodium sulfate ; FILTER keep filtrate ; CONCENTRATE ; YIELD $-1$
ADD $4$ ; ADD $2$ ; ADD $3$ ; MAKESOLUTION with $1$ and $3$ ; ADD SLN over @2@ ; STIR for @4@ at #4# ; WASH with KHSO4 ; WASH with brine ; COLLECTLAYER organic ; DRYSOLUTION over magnesium sulfate ; FILTER keep filtrate ; CONCENTRATE ; YIELD $-1$
ADD $4$ ; ADD $2$ ; ADD $3$ ; ADD $1$ ; STIR for @4@ at #4# ; QUENCH with water at #4# ; WASH with NaHCO3 ; WASH with brine ; DRYSOLUTION over MgSO4 ; CONCENTRATE ; YIELD $-1$
ADD $4$ ; ADD $2$ ; ADD $3$ ; ADD $1$ ; STIR for @4@ at #4# ; ADD $3$ ; WASH with water ; DRYSOLUTION over MgSO4 ; FILTER keep filtrate ; CONCENTRATE ; YIELD $-1$
ADD $4$ ; ADD $2$ ; ADD $3$ ; ADD $1$ at #3# ; ADD $1$ ; STIR for @4@ at #4# ; CONCENTRATE ; WASH with water ; WASH with brine ; COLLECTLAYER organic ; DRYSOLUTION over sodium sulfate ; CONCENTRATE ; YIELD $-1$
ADD $4$ ; ADD $2$ ; ADD $3$ ; ADD $1$ at #3# ; STIR for @4@ at #4# ; WASH with water ; WASH with brine ; COLLECTLAYER organic ; DRYSOLUTION over sodium sulfate ; CONCENTRATE ; YIELD $-1$
ADD $4$ ; ADD $2$ ; ADD $1$ ; ADD $3$ ; STIR for @4@ at #4# ; WASH with HCl ; WASH with water ; COLLECTLAYER organic ; DRYSOLUTION over magnesium sulfate ; CONCENTRATE ; YIELD $-1$
ADD $4$ ; ADD $3$ ; ADD $1$ at #3# ; ADD $2$ dropwise ; STIR for @2@ at #3# ; STIR for @4@ at #4# ; WASH with water ; WASH with HCl ; WASH with water ; WASH with sodium bicarbonate ; DRYSOLUTION over MgSO4 ; CONCENTRATE ; YIELD $-1$

C1CCOC1.C=C1CC(=O)O1.Cl.N#CCC#N.[H-]~[Na+]>>Cc1cc(=O)c(C#N)c(N)o1
ADD $4$ ; ADD $1$ ; ADD $5$ at #3# ; STIR for @2@ ; ADD $2$ dropwise ; SETTEMPERATURE #4# ; STIR for @2@ ; PH with $3$ to pH neutral ; CONCENTRATE ; YIELD $-1$
ADD $5$ at #3# ; ADD $1$ at #3# ; ADD $4$ at #3# ; STIR for @1@ at #3# ; ADD $2$ at #3# over @1@ ; STIR for @2@ at #3# ; PH with $3$ to pH neutral ; CONCENTRATE ; YIELD $-1$
ADD $5$ ; ADD $1$ ; ADD $4$ at #3# ; STIR for @1@ at #3# ; ADD $2$ at #3# over @1@ ; STIR for @2@ at #3# ; PH with $3$ to pH neutral ; CONCENTRATE ; YIELD $-1$
ADD $4$ ; ADD $1$ ; ADD $5$ at #3# ; STIR for @2@ at #3# ; ADD $2$ dropwise ; SETTEMPERATURE #4# ; STIR for @2@ ; PH with $3$ to pH neutral ; CONCENTRATE ; YIELD $-1$
ADD $4$ ; ADD $1$ ; ADD $5$ at #3# ; ADD $5$ ; STIR for @2@ at #3# ; ADD $2$ dropwise ; SETTEMPERATURE #4# ; STIR for @2@ ; PH with $3$ to pH neutral ; CONCENTRATE ; YIELD $-1$

CI.CN(C)C=O.Cc1c(C(=O)O)cc(Br)cc1[N+](=O)[O-].O=C([O-])[O-]~[Na+]~[Na+]>>COC(=O)c1cc(Br)cc([N+](=O)[O-])c1C
ADD $3$ ; ADD $2$ ; ADD $1$ ; ADD $4$ ; STIR for @3@ at #5# ; FILTER keep precipitate ; WASH with ethyl acetate ; COLLECTLAYER organic ; CONCENTRATE ; ADD ethyl acetate ; WASH with sodium bicarbonate ; WASH with HCl ; COLLECTLAYER organic ; WASH with brine ; DRYSOLUTION over sodium sulfate ; CONCENTRATE ; YIELD $-1$
ADD $3$ ; ADD $2$ ; ADD $4$ at #4# ; ADD $1$ ; STIR for @3@ at #5# ; FILTER keep precipitate ; WASH with ethyl acetate ; WASH with water ; COLLECTLAYER aqueous ; EXTRACT with ethyl acetate ; COLLECTLAYER organic ; DRYSOLUTION over sodium sulfate ; FILTER keep filtrate ; CONCENTRATE ; YIELD $-1$
ADD $3$ ; ADD $2$ ; ADD $4$ ; ADD $1$ ; STIR for @3@ at #5# ; FILTER keep precipitate ; WASH with ether ; COLLECTLAYER organic ; DRYSOLUTION ; CONCENTRATE ; YIELD $-1$
ADD $3$ ; ADD $2$ ; ADD $4$ ; ADD $1$ at #4# ; STIR for @3@ at #5# ; FILTER keep filtrate ; WASH with ethyl acetate ; WASH with water ; COLLECTLAYER aqueous ; EXTRACT with ethyl acetate ; COLLECTLAYER organic ; DRYSOLUTION over sodium sulfate ; FILTER keep filtrate ; CONCENTRATE ; YIELD $-1$
ADD $3$ ; ADD $2$ ; ADD $1$ ; ADD $4$ ; STIR for @3@ at #5# ; FILTER keep precipitate ; WASH with ethyl acetate ; COLLECTLAYER organic ; CONCENTRATE ; ADD ethyl acetate ; WASH with sodium bicarbonate ; WASH with HCl ; COLLECTLAYER organic ; WASH with brine ; DRYSOLUTION over sodium sulfate ; FILTER keep filtrate ; CONCENTRATE ; YIELD $-1$
ADD $3$ ; ADD $2$ ; ADD $1$ ; ADD $4$ ; STIR for @3@ at #5# ; FILTER keep precipitate ; WASH with ethyl acetate ; CONCENTRATE ; ADD ethyl acetate ; WASH with sodium bicarbonate ; WASH with HCl ; COLLECTLAYER organic ; WASH with brine ; DRYSOLUTION over sodium sulfate ; CONCENTRATE ; YIELD $-1$
ADD $3$ ; ADD $2$ ; ADD $4$ ; ADD $1$ ; STIR for @4@ at #5# ; FILTER keep precipitate ; WASH with ether ; ADD water ; EXTRACT with ether ; COLLECTLAYER organic ; DRYSOLUTION over Na2SO4 ; CONCENTRATE ; PURIFY ; YIELD $-1$
ADD $3$ ; ADD $2$ ; ADD $4$ ; ADD $1$ ; STIR for @3@ at #5# ; SETTEMPERATURE #4# ; FILTER keep precipitate ; WASH with ether ; COLLECTLAYER organic ; DRYSOLUTION ; CONCENTRATE ; YIELD $-1$
ADD $3$ ; ADD $2$ ; ADD $4$ ; ADD $1$ at #4# ; STIR for @3@ at #5# ; FILTER keep precipitate ; WASH with ethyl acetate ; WASH with water ; COLLECTLAYER aqueous ; EXTRACT with ethyl acetate ; COLLECTLAYER organic ; DRYSOLUTION over Na2SO4 ; FILTER keep filtrate ; CONCENTRATE ; YIELD $-1$
ADD $3$ ; ADD $2$ ; ADD $4$ ; ADD $1$ ; STIR for @3@ at #5# ; FILTER keep precipitate ; WASH with ethyl acetate ; WASH with water ; COLLECTLAYER aqueous ; EXTRACT with ethyl acetate ; COLLECTLAYER organic ; DRYSOLUTION over sodium sulfate ; FILTER keep filtrate ; CONCENTRATE ; YIELD $-1$

CCO.CNC(=O)CC1=Cc2nn(Cc3ncc(C)c(OC)c3Cl)c3nc(N)nc(c23)SC1.Cl>>CNC(=O)CC1=Cc2nn(Cc3ncc(C)c(OC)c3Cl)c3nc(N)nc(c23)SC1~Cl
ADD $2$ ; ADD $1$ ; ADD $3$ at #4# over @2@ ; ADD $3$ over @2@ ; STIR for @2@ ; ADD $3$ over @1@ ; STIR for @2@ ; STIR for @2@ at #3# ; FILTER keep precipitate ; WASH with $1$ ; DRYSOLID for @2@ at #5# under vacuum ; YIELD $-1$
ADD $2$ ; ADD $1$ ; SETTEMPERATURE #4# ; ADD $3$ over @2@ ; ADD $3$ over @2@ ; STIR for @2@ ; ADD $3$ over @1@ ; STIR for @2@ ; STIR for @2@ at #3# ; FILTER keep precipitate ; WASH with $1$ ; DRYSOLID for @4@ at #5# under vacuum ; YIELD $-1$
ADD $2$ ; ADD $1$ ; ADD $3$ at #4# ; STIR for @1@ ; ADD $3$ over @1@ ; STIR for @1@ ; ADD $3$ over @1@ ; STIR for @1@ ; STIR for @2@ ; ADD $3$ ; STIR for @2@ ; STIR for @2@ at #4# ; FILTER keep precipitate ; WASH with $1$ ; DRYSOLID for @2@ at #5# under vacuum ; YIELD $-1$
ADD $2$ ; ADD $1$ ; SETTEMPERATURE #4# ; ADD $3$ over @1@ ; ADD $3$ over @2@ ; STIR for @2@ ; ADD $3$ over @1@ ; STIR for @2@ ; STIR for @2@ at #3# ; FILTER keep precipitate ; WASH with $1$ ; DRYSOLID for @2@ at #5# under vacuum ; YIELD $-1$
ADD $1$ ; ADD $2$ ; ADD $3$ ; STIR for @2@ at #4# ; FILTER keep precipitate ; WASH with $1$ ; DRYSOLID for @2@ at #5# under vacuum ; YIELD $-1$
ADD $2$ ; ADD $1$ ; ADD $3$ at #4# ; STIR for @2@ ; ADD $3$ over @1@ ; STIR for @1@ ; ADD $3$ ; STIR for @2@ ; ADD $3$ ; STIR for @3@ ; FILTER keep precipitate ; WASH with $1$ ; DRYSOLID for @2@ at #5# under vacuum ; YIELD $-1$
ADD $1$ ; ADD $2$ ; ADD $3$ dropwise at #4# ; STIR ; STIR for @3@ ; FILTER keep precipitate ; WASH with $1$ ; DRYSOLID for @2@ at #5# under vacuum ; YIELD $-1$
ADD $2$ ; ADD $1$ ; SETTEMPERATURE #4# ; ADD $3$ over @2@ ; ADD $3$ over @2@ ; STIR for @2@ ; ADD $3$ over @1@ ; STIR for @2@ ; STIR for @2@ at #3# ; FILTER keep precipitate ; WASH with $1$ ; DRYSOLID for @2@ at #5# under vacuum ; YIELD $-1$
ADD $2$ ; ADD $1$ ; SETTEMPERATURE #4# ; ADD $3$ over @2@ ; ADD $3$ over @1@ ; STIR for @2@ ; ADD $3$ over @1@ ; STIR for @2@ ; STIR for @2@ at #3# ; FILTER keep precipitate ; WASH with $1$ ; DRYSOLID for @2@ at #5# under vacuum ; YIELD $-1$
ADD $2$ ; ADD $1$ ; SETTEMPERATURE #4# ; ADD $3$ ; STIR for @1@ ; ADD $3$ over @1@ ; STIR for @1@ ; ADD $3$ over @1@ ; STIR for @1@ ; STIR for @2@ ; ADD $3$ ; STIR for @2@ ; STIR for @2@ at #4# ; FILTER keep precipitate ; WASH with $1$ ; DRYSOLID for @2@ at #5# under vacuum ; YIELD $-1$
ADD $2$ ; ADD $1$ ; ADD $3$ at #4# over @2@ ; ADD $3$ over @2@ ; STIR for @2@ ; ADD $3$ over @1@ ; STIR for @2@ ; STIR for @2@ at #3# ; FILTER keep precipitate ; WASH with $1$ ; DRYSOLID for @4@ at #5# under vacuum ; YIELD $-1$
ADD $3$ dropwise ; MAKESOLUTION with $1$ and $2$ ; ADD SLN ; SETTEMPERATURE #4# ; STIR for @2@ ; FILTER keep precipitate ; WASH with $1$ ; DRYSOLID for @2@ at #5# under vacuum ; YIELD $-1$
ADD $2$ ; ADD $1$ ; SETTEMPERATURE #4# ; ADD $3$ ; STIR for @1@ ; ADD $3$ over @1@ ; STIR for @1@ ; ADD $3$ ; STIR for @2@ ; ADD $3$ ; STIR for @2@ ; STIR for @2@ at #3# ; FILTER keep precipitate ; WASH with $1$ ; DRYSOLID for @2@ at #5# under vacuum ; YIELD $-1$
ADD $1$ ; ADD $2$ ; ADD $3$ dropwise at #4# ; STIR ; STIR for @2@ ; FILTER keep precipitate ; WASH with $1$ ; DRYSOLID for @2@ at #5# under vacuum ; YIELD $-1$
ADD $2$ ; ADD $1$ ; ADD $3$ at #4# ; STIR for @1@ ; ADD $3$ over @1@ ; STIR for @1@ ; ADD $3$ ; STIR for @2@ ; ADD $3$ ; STIR for @2@ ; STIR for @2@ at #3# ; FILTER keep precipitate ; WASH with $1$ ; DRYSOLID for @2@ at #5# under vacuum ; YIELD $-1$
ADD $2$ ; ADD $1$ ; ADD $3$ at #4# ; STIR for @3@ ; FILTER keep precipitate ; WASH with $1$ ; DRYSOLID for @2@ at #5# ; YIELD $-1$
ADD $2$ ; ADD $1$ ; ADD $3$ at #4# over @2@ ; ADD $3$ over @2@ ; ADD $3$ over @1@ ; STIR for @2@ ; STIR for @2@ at #3# ; FILTER keep precipitate ; WASH with $1$ ; DRYSOLID for @2@ at #5# under vacuum ; YIELD $-1$
ADD $2$ ; ADD $1$ ; SETTEMPERATURE #4# ; ADD $3$ ; STIR for @1@ ; ADD $3$ over @1@ ; STIR for @1@ ; ADD $3$ ; STIR for @2@ ; ADD $3$ over @1@ ; STIR for @2@ ; STIR for @2@ at #3# ; FILTER keep precipitate ; WASH with $1$ ; DRYSOLID for @2@ at #5# under vacuum ; YIELD $-1$
ADD $2$ ; ADD $1$ ; ADD $3$ at #4# ; STIR for @1@ ; ADD $3$ over @1@ ; STIR for @1@ ; ADD $3$ ; STIR for @2@ ; ADD $3$ over @1@ ; STIR for @2@ ; STIR for @2@ at #3# ; FILTER keep precipitate ; WASH with $1$ ; DRYSOLID for @2@ at #5# under vacuum ; YIELD $-1$
ADD $1$ ; ADD $2$ ; ADD $3$ ; SETTEMPERATURE #4# ; STIR for @2@ ; FILTER keep precipitate ; WASH with $1$ ; DRYSOLID for @2@ at #5# under vacuum ; YIELD $-1$
ADD $1$ ; ADD $2$ ; ADD $3$ at #4# ; STIR for @2@ ; FILTER keep precipitate ; WASH with $1$ ; DRYSOLID for @2@ at #5# under vacuum ; YIELD $-1$
ADD $1$ ; ADD $2$ ; ADD $3$ dropwise at #4# ; STIR ; STIR for @3@ ; FILTER keep precipitate ; WASH with $1$ ; DRYSOLID for @4@ at #5# under vacuum ; YIELD $-1$
ADD $2$ ; ADD $1$ ; ADD $3$ at #4# over @1@ ; ADD $3$ over @2@ ; STIR for @2@ ; ADD $3$ over @1@ ; STIR for @2@ ; STIR for @2@ at #3# ; FILTER keep precipitate ; WASH with $1$ ; DRYSOLID for @2@ at #5# under vacuum ; YIELD $-1$
ADD $2$ ; ADD $1$ ; SETTEMPERATURE #4# ; ADD $3$ ; STIR for @3@ ; FILTER keep precipitate ; WASH with $1$ ; DRYSOLID for @2@ at #5# under vacuum ; YIELD $-1$
ADD $2$ ; ADD $1$ ; SETTEMPERATURE #4# ; ADD $3$ over @2@ ; ADD $3$ over @2@ ; ADD $3$ over @1@ ; STIR for @2@ ; STIR for @2@ at #3# ; FILTER keep precipitate ; WASH with $1$ ; DRYSOLID for @2@ at #5# under vacuum ; YIELD $-1$
ADD $2$ ; ADD $1$ ; SETTEMPERATURE #4# ; ADD $3$ ; STIR for @2@ ; ADD $3$ over @1@ ; STIR for @1@ ; ADD $3$ ; STIR for @2@ ; ADD $3$ ; STIR for @3@ ; FILTER keep precipitate ; WASH with $1$ ; DRYSOLID for @2@ at #5# under vacuum ; YIELD $-1$
ADD $2$ ; ADD $1$ ; ADD $3$ at #4# over @2@ ; ADD $3$ over @1@ ; STIR for @2@ ; ADD $3$ over @1@ ; STIR for @2@ ; STIR for @2@ at #3# ; FILTER keep precipitate ; WASH with $1$ ; DRYSOLID for @2@ at #5# under vacuum ; YIELD $-1$

BrB(Br)Br.CCOC(=O)Cc1csc2cc(OC)ccc12.ClCCl>>CCOC(=O)Cc1csc2cc(O)ccc12
ADD $2$ ; ADD $3$ ; ADD $1$ at #2# ; ADD heptane at #2# ; STIR for @2@ at #4# ; QUENCH with ice water ; EXTRACT with $3$ ; DRYSOLUTION over sodium sulfate ; CONCENTRATE ; PURIFY ; YIELD $-1$
ADD $2$ ; ADD $3$ ; ADD $1$ at #1# ; STIR for @4@ at #4# ; SETTEMPERATURE #3# ; QUENCH with water ; PHASESEPARATION ; COLLECTLAYER organic ; COLLECTLAYER aqueous ; PH with ethyl acetate to pH basic ; COLLECTLAYER organic ; DRYSOLUTION over Na2SO4 ; FILTER keep filtrate ; CONCENTRATE ; PURIFY ; CONCENTRATE ; DRYSOLID under vacuum ; YIELD $-1$
ADD $2$ ; ADD $3$ ; ADD $1$ dropwise at #1# ; SETTEMPERATURE #4# ; STIR for @4@ ; SETTEMPERATURE #3# ; QUENCH with water ; PHASESEPARATION ; COLLECTLAYER organic ; COLLECTLAYER aqueous ; EXTRACT with ethyl acetate ; COLLECTLAYER organic ; DRYSOLUTION over Na2SO4 ; FILTER keep filtrate ; CONCENTRATE ; PURIFY ; COLLECTLAYER organic ; CONCENTRATE ; YIELD $-1$
ADD $2$ ; ADD $3$ ; ADD $1$ at #1# ; STIR for @4@ at #4# ; SETTEMPERATURE #3# ; QUENCH with water ; PHASESEPARATION ; COLLECTLAYER organic ; COLLECTLAYER aqueous ; EXTRACT with ethyl acetate ; COLLECTLAYER organic ; DRYSOLUTION over Na2SO4 ; FILTER keep filtrate ; CONCENTRATE ; PURIFY ; CONCENTRATE ; DRYSOLID under vacuum ; YIELD $-1$
ADD $2$ ; ADD $3$ ; ADD $1$ at #1# ; SETTEMPERATURE #4# ; STIR for @4@ ; SETTEMPERATURE #3# ; QUENCH with water ; PHASESEPARATION ; COLLECTLAYER organic ; COLLECTLAYER aqueous ; PH with ethyl acetate to pH basic ; COLLECTLAYER organic ; DRYSOLUTION over Na2SO4 ; FILTER keep filtrate ; CONCENTRATE ; PURIFY ; COLLECTLAYER organic ; CONCENTRATE ; YIELD $-1$

CI.CN(C)C=O.Nc1c(O)cccc1[N+](=O)[O-].O.O=C([O-])[O-]~[K+]~[K+]>>COc1cccc([N+](=O)[O-])c1N
ADD $3$ at #4# ; ADD $2$ at #4# ; ADD $5$ at #4# ; ADD $1$ at #4# ; STIR for @4@ at #4# ; ADD $4$ ; FILTER keep precipitate ; WASH with $4$ ; YIELD $-1$
ADD $3$ ; ADD $5$ ; ADD $2$ ; STIR for @2@ at #4# ; ADD $1$ ; STIR for @3@ at #4# ; ADD $4$ ; EXTRACT with ethyl acetate ; COLLECTLAYER organic ; WASH with $4$ ; DRYSOLUTION ; CONCENTRATE ; RECRYSTALLIZE from diisopropyl ether ; YIELD $-1$
ADD $3$ ; ADD $2$ ; ADD $5$ ; STIR for @1@ ; ADD $1$ ; STIR for @2@ at #4# ; ADD $4$ ; FILTER keep precipitate ; WASH with $4$ ; YIELD $-1$
ADD $3$ ; ADD $5$ ; ADD $2$ ; ADD $1$ at #4# ; STIR for @4@ ; ADD $4$ ; FILTER keep precipitate ; WASH with $4$ ; YIELD $-1$
ADD $3$ ; ADD $5$ ; ADD $2$ ; STIR for @2@ ; MAKESOLUTION with $1$ and $2$ ; ADD SLN dropwise ; STIR for @4@ ; ADD $4$ ; EXTRACT with ethyl acetate ; WASH with brine ; DRYSOLUTION over Na2SO4 ; FILTER keep filtrate ; CONCENTRATE ; PURIFY ; YIELD $-1$
ADD $3$ ; ADD $5$ ; ADD $2$ ; ADD $1$ ; STIR for @2@ at #4# ; ADD $4$ at #4# ; FILTER keep precipitate ; WASH with $4$ ; WASH with hexane ; YIELD $-1$

CO.O=C(O)Cc1ccc(S)cc1.O=S(=O)(O)O>>COC(=O)Cc1ccc(S)cc1
ADD $2$ ; ADD $3$ ; ADD $1$ ; REFLUX for @2@ ; CONCENTRATE ; ADD dichloromethane ; WASH with water ; WASH with NaHCO3 ; DRYSOLUTION over MgSO4 ; CONCENTRATE ; YIELD $-1$
ADD $2$ ; ADD $1$ ; ADD $3$ ; REFLUX for @2@ ; CONCENTRATE ; ADD chloroform ; WASH with sodium bicarbonate ; COLLECTLAYER organic ; DRYSOLUTION over magnesium sulfate ; FILTER keep filtrate ; CONCENTRATE ; YIELD $-1$
ADD $2$ ; ADD $1$ ; ADD $3$ at #4# ; STIR for @4@ at #4# ; CONCENTRATE ; PARTITION with ether and water ; COLLECTLAYER aqueous ; EXTRACT with ether ; COLLECTLAYER organic ; WASH with brine ; DRYSOLUTION over MgSO4 ; FILTER keep filtrate ; CONCENTRATE ; PURIFY ; YIELD $-1$
ADD $2$ ; ADD $1$ ; ADD $3$ ; REFLUX for @2@ ; CONCENTRATE ; ADD ethyl acetate ; WASH with water ; WASH with sodium bicarbonate ; WASH with brine ; DRYSOLUTION over sodium sulfate ; FILTER keep filtrate ; CONCENTRATE ; YIELD $-1$
ADD $2$ ; ADD $1$ ; ADD $3$ dropwise ; STIR for @3@ at #5# ; CONCENTRATE ; PH with NaHCO3 to pH neutral ; EXTRACT with ethyl acetate ; WASH with brine ; DRYSOLUTION over sodium sulfate ; FILTER keep filtrate ; CONCENTRATE ; PURIFY ; YIELD $-1$

CN(C)C=O.COc1ccc(CCl)cc1.O=C([O-])[O-]~[K+]~[K+].O=c1cc(CO)occ1O>>COc1ccc(COc2coc(CO)cc2=O)cc1
ADD $4$ ; ADD $1$ ; ADD $3$ ; ADD $2$ at #3# ; STIR for @3@ at #6# ; SETTEMPERATURE #4# ; ADD water ; STIR ; FILTER keep precipitate ; DRYSOLID under vacuum ; YIELD $-1$
ADD $4$ ; ADD $1$ ; ADD $3$ ; ADD $2$ at #3# ; SETTEMPERATURE #4# ; STIR for @3@ at #6# ; SETTEMPERATURE #4# ; ADD water ; STIR ; FILTER keep precipitate ; DRYSOLID under vacuum ; YIELD $-1$
ADD $4$ ; ADD $1$ ; ADD $3$ ; ADD $2$ ; STIR for @2@ at #5# ; CONCENTRATE ; ADD water at #3# ; FILTER keep precipitate ; WASH with water ; WASH with ethyl acetate ; DRYSOLID ; YIELD $-1$
ADD $4$ ; ADD $1$ ; ADD $3$ at #4# ; ADD $2$ at #4# ; STIR for @2@ at #6# ; CONCENTRATE ; ADD ice water ; FILTER keep precipitate ; TRITURATE with ethyl acetate ; FILTER ; YIELD $-1$
ADD $4$ ; ADD $2$ ; ADD $3$ ; ADD $1$ ; STIR for @4@ at #5# ; EXTRACT with ethyl acetate ; WASH with brine ; DRYSOLUTION over sodium sulfate ; FILTER keep filtrate ; CONCENTRATE ; PURIFY ; YIELD $-1$

CO.O=C(O)Cc1cccc(O)c1.O=S(=O)(O)O>>COC(=O)Cc1cccc(O)c1
ADD $2$ ; ADD $1$ ; ADD $3$ ; REFLUX for @4@ ; CONCENTRATE ; ADD water ; EXTRACT with ethyl acetate ; COLLECTLAYER organic ; DRYSOLUTION over sodium sulfate ; CONCENTRATE ; YIELD $-1$
ADD $2$ ; ADD $1$ ; ADD $3$ ; REFLUX for @2@ ; CONCENTRATE ; WASH with water ; EXTRACT with ethyl acetate ; COLLECTLAYER organic ; DRYSOLUTION over Na2SO4 ; FILTER keep filtrate ; CONCENTRATE ; YIELD $-1$
ADD $2$ ; ADD $1$ ; ADD $3$ ; STIR for @4@ at #4# ; CONCENTRATE ; ADD ethyl acetate ; WASH with water ; WASH with NaHCO3 ; WASH with brine ; COLLECTLAYER organic ; DRYSOLUTION over Na2SO4 ; CONCENTRATE ; YIELD $-1$
ADD $2$ ; ADD $1$ ; ADD $3$ ; REFLUX for @3@ ; CONCENTRATE ; ADD ethyl acetate ; WASH with water ; WASH with brine ; DRYSOLUTION ; CONCENTRATE ; YIELD $-1$
ADD $2$ ; ADD $1$ ; ADD $3$ ; REFLUX for @2@ ; SETTEMPERATURE #4# ; CONCENTRATE ; ADD K2CO3 ; PH with ethyl acetate to pH basic ; COLLECTLAYER organic ; DRYSOLUTION over MgSO4 ; FILTER keep filtrate ; CONCENTRATE ; YIELD $-1$
ADD $2$ ; ADD $1$ ; ADD $3$ ; REFLUX for @3@ ; CONCENTRATE ; ADD ethyl acetate ; WASH with water ; WASH with brine ; DRYSOLUTION over MgSO4 ; CONCENTRATE ; YIELD $-1$

CO.COC(=O)c1cnn(C(C)(C)C)c1C.[Na+]~[OH-]>>Cc1c(C(=O)O)cnn1C(C)(C)C
ADD $2$ ; ADD $1$ ; ADD $3$ at #4# over @4@ ; CONCENTRATE ; ADD water ; PH with HCl to pH basic ; FILTER keep precipitate ; WASH with water ; DRYSOLID under vacuum ; YIELD $-1$
ADD $2$ ; ADD $1$ ; SETTEMPERATURE #3# ; ADD $3$ dropwise ; SETTEMPERATURE #4# ; STIR for @4@ at #4# ; CONCENTRATE ; ADD water ; EXTRACT with ethyl acetate ; COLLECTLAYER aqueous ; PH with HCl to pH acidic ; FILTER keep precipitate ; WASH with water ; WASH with hexanes ; DRYSOLID under vacuum ; YIELD $-1$
ADD $2$ ; ADD $1$ ; ADD $3$ at #4# over @4@ ; CONCENTRATE ; ADD water ; PH with HCl to pH ˜ ; FILTER keep precipitate ; WASH with water ; DRYSOLID under vacuum ; YIELD $-1$
ADD $2$ ; ADD $1$ ; ADD $3$ at #4# over @4@ ; CONCENTRATE ; ADD water ; PH with HCl to pH acidic ; FILTER keep precipitate ; WASH with water ; DRYSOLID under vacuum ; YIELD $-1$
ADD $2$ ; ADD $1$ ; SETTEMPERATURE #3# ; ADD $3$ dropwise ; STIR for @4@ at #4# ; CONCENTRATE ; ADD water ; EXTRACT with ethyl acetate ; COLLECTLAYER aqueous ; PH with HCl to pH acidic ; FILTER keep precipitate ; WASH with water ; WASH with hexanes ; DRYSOLID under vacuum ; YIELD $-1$

CC#N.COC(=O)c1ncc(F)cc1N.O=C1CCC(=O)N1Br>>COC(=O)c1nc(Br)c(F)cc1N
ADD $2$ ; ADD $1$ ; ADD $3$ ; STIR for @4@ at #4# ; CONCENTRATE ; PARTITION with ethyl acetate and ice water ; COLLECTLAYER organic ; WASH with brine ; DRYSOLUTION over Na2SO4 ; FILTER keep filtrate ; CONCENTRATE ; PURIFY ; YIELD $-1$
ADD $2$ ; ADD $1$ ; ADD $3$ at #4# over @1@ ; QUENCH with water ; EXTRACT with ethyl acetate ; PURIFY ; YIELD $-1$
ADD $2$ ; ADD $1$ ; ADD $3$ ; STIR for @4@ at #4# ; PARTITION with ethyl acetate and water ; PHASESEPARATION ; COLLECTLAYER organic ; DRYSOLUTION ; CONCENTRATE ; PURIFY ; YIELD $-1$
ADD $2$ ; ADD $1$ ; ADD $3$ at #4# over @1@ ; WAIT for @4@ ; QUENCH with water ; EXTRACT with ethyl acetate ; WASH with water ; WASH with brine ; DRYSOLUTION over Na2SO4 ; FILTER keep filtrate ; CONCENTRATE ; PURIFY ; YIELD $-1$
ADD $2$ ; ADD $3$ ; ADD $1$ ; STIR for @4@ at #4# ; CONCENTRATE ; PURIFY ; YIELD $-1$
ADD $2$ ; ADD $3$ ; ADD $1$ ; STIR for @3@ at #4# ; CONCENTRATE ; PURIFY ; YIELD $-1$

CC(=O)N(C)C.COC(=O)c1ccc(Cl)nc1.OCC(F)(F)C(F)(F)F.[H-]~[Na+].[Na+]~[OH-]>>COC(=O)c1ccc(OCC(F)(F)C(F)(F)F)nc1
ADD $4$ ; ADD $1$ ; ADD $3$ dropwise at #3# ; STIR for @1@ at #3# ; MAKESOLUTION with $2$ and $1$ ; ADD SLN dropwise at #3# ; STIR for @2@ at #4# ; STIR for @2@ at #6# ; SETTEMPERATURE #4# ; ADD $5$ ; EXTRACT with hexane / ethyl acetate ; COLLECTLAYER organic ; WASH with water ; WASH with brine ; DRYSOLUTION over sodium sulfate ; CONCENTRATE ; YIELD $-1$
ADD $4$ ; ADD $1$ ; ADD $3$ dropwise at #3# ; STIR for @1@ ; MAKESOLUTION with $2$ and $1$ ; ADD SLN dropwise at #3# ; STIR for @2@ at #4# ; STIR for @2@ at #6# ; SETTEMPERATURE #4# ; ADD $5$ ; EXTRACT with hexane / ethyl acetate ; COLLECTLAYER organic ; WASH with water ; WASH with brine ; DRYSOLUTION over sodium sulfate ; CONCENTRATE ; PURIFY ; YIELD $-1$
ADD $4$ ; ADD $1$ ; ADD $3$ dropwise at #3# ; STIR for @1@ at #3# ; MAKESOLUTION with $2$ and $1$ ; ADD SLN dropwise at #3# ; STIR for @2@ at #4# ; STIR for @2@ at #6# ; SETTEMPERATURE #4# ; ADD $5$ ; EXTRACT with hexane / ethyl acetate ; COLLECTLAYER organic ; WASH with water ; WASH with brine ; DRYSOLUTION over sodium sulfate ; CONCENTRATE ; PURIFY ; YIELD $-1$
ADD $4$ ; ADD $1$ ; ADD $3$ dropwise at #3# ; STIR for @1@ at #3# ; MAKESOLUTION with $2$ and $1$ ; ADD SLN dropwise at #3# ; STIR for @2@ at #4# ; STIR for @2@ at #6# ; SETTEMPERATURE #4# ; ADD $5$ ; EXTRACT with hexane / ethyl acetate ; COLLECTLAYER organic ; WASH with water ; WASH with brine ; DRYSOLUTION over sodium sulfate ; FILTER keep filtrate ; CONCENTRATE ; YIELD $-1$
ADD $4$ ; ADD $1$ ; ADD $3$ dropwise at #3# ; STIR for @1@ ; MAKESOLUTION with $2$ and $1$ ; ADD SLN dropwise at #3# ; STIR for @2@ at #4# ; STIR for @2@ at #6# ; SETTEMPERATURE #4# ; ADD $5$ ; EXTRACT with hexane / ethyl acetate ; COLLECTLAYER organic ; WASH with water ; WASH with brine ; DRYSOLUTION over sodium sulfate ; CONCENTRATE ; YIELD $-1$

O=C(O)c1cc(Cl)ccn1.O=S(Cl)Cl>>CCOC(=O)c1cc(Cl)ccn1
ADD $1$ ; ADD $2$ at #4# ; STIR for @3@ at #6# ; CONCENTRATE ; ADD ethanol dropwise at #3# ; STIR for @3@ at #4# ; CONCENTRATE ; ADD ethyl acetate ; COLLECTLAYER organic ; WASH with water ; WASH with sodium bicarbonate ; WASH with brine ; COLLECTLAYER organic ; DRYSOLUTION over sodium sulfate ; CONCENTRATE ; YIELD $-1$
ADD $1$ ; ADD $2$ ; STIR for @3@ at #6# ; SETTEMPERATURE #4# ; CONCENTRATE ; ADD ethanol at #3# ; STIR for @4@ at #4# ; CONCENTRATE ; ADD ethyl acetate ; WASH with water ; WASH with sodium bicarbonate ; WASH with brine ; DRYSOLUTION over Na2SO4 ; FILTER keep filtrate ; CONCENTRATE ; YIELD $-1$
ADD $1$ ; ADD $2$ ; SETTEMPERATURE #4# ; STIR for @3@ at #6# ; SETTEMPERATURE #4# ; CONCENTRATE ; PURIFY ; ADD ethanol ; SETTEMPERATURE #3# ; STIR for @4@ at #4# ; CONCENTRATE ; ADD NaHCO3 ; EXTRACT with ethyl acetate ; COLLECTLAYER organic ; WASH with brine ; DRYSOLUTION over sodium sulfate ; COLLECTLAYER organic ; CONCENTRATE ; YIELD $-1$
ADD $1$ ; ADD $2$ ; STIR for @3@ at #6# ; SETTEMPERATURE #4# ; CONCENTRATE ; CONCENTRATE ; ADD ethanol ; SETTEMPERATURE #3# ; STIR for @4@ at #4# ; CONCENTRATE ; ADD NaHCO3 ; EXTRACT with ethyl acetate ; COLLECTLAYER organic ; WASH with brine ; DRYSOLUTION over sodium sulfate ; CONCENTRATE ; YIELD $-1$
ADD $1$ ; ADD $2$ ; SETTEMPERATURE #6# ; STIR for @3@ at #6# ; SETTEMPERATURE #4# ; CONCENTRATE ; CONCENTRATE ; ADD ethanol ; STIR ; STIR for @4@ at #4# ; CONCENTRATE ; ADD NaHCO3 ; EXTRACT with ethyl acetate ; COLLECTLAYER organic ; WASH with brine ; DRYSOLUTION over sodium sulfate ; COLLECTLAYER organic ; CONCENTRATE ; YIELD $-1$
ADD $1$ ; ADD $2$ ; SETTEMPERATURE #6# ; STIR for @3@ at #6# ; SETTEMPERATURE #4# ; CONCENTRATE ; CONCENTRATE ; ADD ethanol ; SETTEMPERATURE #3# ; STIR for @4@ at #4# ; CONCENTRATE ; ADD NaHCO3 ; EXTRACT with ethyl acetate ; COLLECTLAYER organic ; WASH with brine ; DRYSOLUTION over sodium sulfate ; CONCENTRATE ; YIELD $-1$

CCCCn1ccc(O)c(Cl)c1=O.ClCCl.O=S(=O)(OS(=O)(=O)C(F)(F)F)C(F)(F)F.c1ccncc1>>CCCCn1ccc(OS(=O)(=O)C(F)(F)F)c(Cl)c1=O
ADD $1$ ; ADD $2$ ; ADD $4$ at #1# ; STIR for @1@ at #1# ; ADD $2$ ; ADD $3$ at #1# over @1@ ; STIR for @3@ at #1# ; SETTEMPERATURE #4# ; QUENCH with ammonium chloride ; ADD water ; EXTRACT with $2$ ; COLLECTLAYER organic ; DRYSOLUTION over Na2SO4 ; FILTER keep filtrate ; CONCENTRATE ; YIELD $-1$
ADD $1$ ; ADD $2$ ; ADD $4$ at #1# ; STIR for @1@ ; ADD $3$ ; STIR for @3@ at #1# ; SETTEMPERATURE #4# ; QUENCH with ammonium chloride ; ADD water ; EXTRACT with $2$ ; COLLECTLAYER organic ; DRYSOLUTION over Na2SO4 ; FILTER keep filtrate ; CONCENTRATE ; YIELD $-1$
ADD $1$ ; ADD $2$ ; ADD $4$ at #1# ; STIR for @1@ ; ADD $3$ ; STIR for @3@ at #1# ; SETTEMPERATURE #4# ; QUENCH with ammonium chloride ; ADD water ; EXTRACT with $2$ ; DRYSOLUTION over Na2SO4 ; CONCENTRATE ; YIELD $-1$
ADD $1$ ; ADD $2$ ; ADD $4$ at #5# ; STIR for @1@ ; ADD $3$ ; STIR for @3@ at #1# ; SETTEMPERATURE #4# ; QUENCH with ammonium chloride ; ADD water ; EXTRACT with $2$ ; DRYSOLUTION over Na2SO4 ; CONCENTRATE ; YIELD $-1$
ADD $1$ ; ADD $2$ ; SETTEMPERATURE #1# ; ADD $4$ ; STIR for @1@ ; ADD $3$ ; STIR for @3@ at #1# ; SETTEMPERATURE #4# ; QUENCH with ammonium chloride ; ADD water ; EXTRACT with $2$ ; DRYSOLUTION over Na2SO4 ; CONCENTRATE ; YIELD $-1$

CC(C)(C)OC(=O)OC(=O)OC(C)(C)C.ClCCl.NCCN>>CC(C)(C)OC(=O)NCCN
ADD $3$ ; ADD $2$ ; MAKESOLUTION with $1$ and $2$ ; ADD SLN at #4# ; WAIT for @4@ ; WASH with water ; WASH with brine ; DRYSOLUTION over Na2SO4 ; FILTER keep filtrate ; CONCENTRATE ; YIELD $-1$
ADD $3$ ; ADD $2$ ; MAKESOLUTION with $1$ and $2$ ; ADD SLN dropwise at #3# over @3@ ; STIR for @4@ at #4# ; CONCENTRATE ; ADD sodium carbonate ; EXTRACT with $2$ ; COLLECTLAYER organic ; WASH with sodium carbonate ; DRYSOLUTION over MgSO4 ; CONCENTRATE ; YIELD $-1$
ADD $3$ ; ADD $2$ ; MAKESOLUTION with $1$ and $2$ ; ADD SLN dropwise ; WAIT for @4@ ; FILTER keep filtrate ; CONCENTRATE ; YIELD $-1$
ADD $3$ ; ADD $2$ ; MAKESOLUTION with $1$ and $2$ ; ADD SLN at #4# over @3@ ; WAIT for @4@ ; WASH with water ; WASH with brine ; DRYSOLUTION over Na2SO4 ; FILTER keep filtrate ; CONCENTRATE ; YIELD $-1$
ADD $3$ ; ADD $2$ ; MAKESOLUTION with $1$ and $2$ ; ADD SLN dropwise at #3# over @2@ ; PHASESEPARATION ; SETTEMPERATURE #4# ; STIR for @2@ ; CONCENTRATE ; ADD water ; FILTER keep filtrate ; EXTRACT with $2$ ; COLLECTLAYER organic ; DRYSOLUTION over MgSO4 ; CONCENTRATE ; YIELD $-1$
ADD $3$ ; MAKESOLUTION with $1$ and $2$ ; ADD SLN dropwise at #3# ; SETTEMPERATURE #4# ; STIR for @4@ ; ADD $2$ ; WASH with sodium carbonate ; WASH with sodium chloride ; DRYSOLUTION over sodium sulfate ; FILTER keep filtrate ; CONCENTRATE ; YIELD $-1$
ADD $3$ ; ADD $1$ at #3# ; ADD $2$ at #3# ; SETTEMPERATURE #4# ; STIR for @4@ ; ADD $2$ ; WASH with sodium carbonate ; WASH with sodium chloride ; DRYSOLUTION over sodium sulfate ; FILTER keep filtrate ; CONCENTRATE ; YIELD $-1$

CO.C[O-]~[Na+].O=[N+]([O-])c1cc(Br)cnc1Cl>>COc1ncc(Br)cc1[N+](=O)[O-]
ADD $2$ ; ADD $1$ ; ADD $3$ at #3# ; STIR for @2@ at #3# ; SETTEMPERATURE #4# ; STIR for @4@ ; QUENCH with water ; PH with HCl to pH neutral ; FILTER ; PHASESEPARATION ; COLLECTLAYER organic ; CONCENTRATE ; YIELD $-1$
ADD $3$ at #3# ; ADD $1$ at #3# ; MAKESOLUTION with $2$ and $1$ and $1$ ; ADD SLN dropwise at #4# over @1@ ; STIR for @2@ at #3# ; SETTEMPERATURE #4# ; STIR for @4@ ; CONCENTRATE ; ADD ice water ; FILTER keep precipitate ; WASH with water ; DRYSOLID under vacuum ; YIELD $-1$
ADD $3$ ; ADD $1$ ; ADD $2$ dropwise at #3# over @1@ ; SETTEMPERATURE #4# ; STIR for @4@ ; FILTER keep precipitate ; ADD water ; STIR for @2@ ; FILTER keep precipitate ; WASH with water ; DRYSOLID at #5# ; YIELD $-1$ ; CONCENTRATE ; ADD water ; ADD ammonium chloride ; STIR for @2@ ; FILTER keep precipitate ; WASH with water ; DRYSOLID at #5#
ADD $3$ ; ADD $1$ ; ADD $2$ ; REFLUX for @2@ ; CONCENTRATE ; ADD water ; FILTER keep precipitate ; WASH with water ; DRYSOLID under vacuum ; YIELD $-1$
ADD $3$ ; ADD $1$ ; MAKESOLUTION with $2$ and $1$ ; ADD SLN ; STIR for @4@ at #4# ; QUENCH with water ; CONCENTRATE ; EXTRACT with ethyl acetate ; DRYSOLUTION over Na2SO4 ; FILTER keep filtrate ; YIELD $-1$
ADD $3$ at #3# ; ADD $1$ at #3# ; MAKESOLUTION with $2$ and $1$ and $1$ ; ADD SLN dropwise at #3# over @1@ ; STIR for @2@ at #3# ; SETTEMPERATURE #4# ; STIR for @4@ ; CONCENTRATE ; ADD ice water ; FILTER keep precipitate ; WASH with water ; DRYSOLID under vacuum ; YIELD $-1$

C=Cc1cccc2c1CN(Cc1ccccc1)C2.CC(Cl)OC(=O)Cl.ClCCCl>>C=Cc1cccc2c1CNC2
ADD $1$ ; ADD $3$ ; MAKESOLUTION with $2$ and $3$ ; ADD SLN ; SETTEMPERATURE #3# ; REFLUX for @2@ ; SETTEMPERATURE #4# ; CONCENTRATE ; ADD methanol ; REFLUX for @2@ ; SETTEMPERATURE #4# ; CONCENTRATE ; ADD water ; WASH with ethyl acetate ; COLLECTLAYER aqueous ; PH with sodium hydroxide to pH basic ; EXTRACT with dichloromethane ; COLLECTLAYER organic ; DRYSOLUTION over sodium sulfate ; FILTER keep filtrate ; CONCENTRATE ; PURIFY ; YIELD $-1$
ADD $1$ ; ADD $3$ ; MAKESOLUTION with $2$ and $3$ ; ADD SLN at #3# over @1@ ; WAIT for @1@ at #3# ; SETTEMPERATURE #4# ; REFLUX for @2@ ; SETTEMPERATURE #4# ; CONCENTRATE ; ADD methanol ; REFLUX for @2@ ; SETTEMPERATURE #4# ; CONCENTRATE ; ADD water ; WASH with ethyl acetate ; COLLECTLAYER aqueous ; PH with sodium hydroxide to pH basic ; EXTRACT with dichloromethane ; COLLECTLAYER organic ; DRYSOLUTION over Na2SO4 ; FILTER keep filtrate ; CONCENTRATE ; PURIFY ; YIELD $-1$
ADD $1$ ; ADD $3$ ; MAKESOLUTION with $2$ and $3$ ; ADD SLN at #3# over @1@ ; REFLUX for @2@ ; SETTEMPERATURE #4# ; CONCENTRATE ; ADD methanol ; REFLUX for @2@ ; SETTEMPERATURE #4# ; CONCENTRATE ; ADD water ; WASH with ethyl acetate ; COLLECTLAYER aqueous ; PH with sodium hydroxide to pH basic ; EXTRACT with dichloromethane ; COLLECTLAYER organic ; DRYSOLUTION over Na2SO4 ; FILTER keep filtrate ; CONCENTRATE ; PURIFY ; YIELD $-1$
ADD $1$ ; ADD $3$ ; MAKESOLUTION with $2$ and $3$ ; ADD SLN ; SETTEMPERATURE #3# ; ADD water ; REFLUX for @2@ ; SETTEMPERATURE #4# ; CONCENTRATE ; ADD methanol ; REFLUX for @2@ ; SETTEMPERATURE #4# ; CONCENTRATE ; ADD water ; WASH with ethyl acetate ; COLLECTLAYER aqueous ; PH with NaOH to pH basic ; EXTRACT with dichloromethane ; COLLECTLAYER organic ; DRYSOLUTION over Na2SO4 ; FILTER keep filtrate ; CONCENTRATE ; PURIFY ; YIELD $-1$
ADD $1$ ; ADD $3$ ; MAKESOLUTION with $2$ and $3$ ; ADD SLN at #3# over @1@ ; WAIT for @1@ at #4# ; SETTEMPERATURE #4# ; REFLUX for @2@ ; SETTEMPERATURE #4# ; CONCENTRATE ; ADD methanol ; REFLUX for @2@ ; SETTEMPERATURE #4# ; CONCENTRATE ; ADD water ; WASH with ethyl acetate ; COLLECTLAYER aqueous ; PH with sodium hydroxide to pH basic ; EXTRACT with dichloromethane ; COLLECTLAYER organic ; DRYSOLUTION over Na2SO4 ; FILTER keep filtrate ; CONCENTRATE ; PURIFY ; YIELD $-1$
ADD $1$ ; ADD $3$ ; MAKESOLUTION with $2$ and $3$ ; ADD SLN ; SETTEMPERATURE #3# ; ADD water ; REFLUX for @2@ ; SETTEMPERATURE #4# ; CONCENTRATE ; ADD methanol ; REFLUX for @2@ ; SETTEMPERATURE #4# ; CONCENTRATE ; ADD water ; WASH with ethyl acetate ; COLLECTLAYER aqueous ; PH with sodium hydroxide to pH basic ; EXTRACT with dichloromethane ; COLLECTLAYER organic ; DRYSOLUTION over sodium sulfate ; FILTER keep filtrate ; CONCENTRATE ; PURIFY ; YIELD $-1$

CC(C)=O.COc1ccc(CCl)cc1.O=C([O-])[O-]~[K+]~[K+].Oc1cnc(Cl)nc1Cl.[I-]~[Na+]>>COc1ccc(COc2cnc(Cl)nc2Cl)cc1
ADD $4$ ; ADD $1$ ; ADD $5$ ; ADD $3$ ; ADD $2$ ; STIR for @4@ at #4# ; CONCENTRATE ; PURIFY ; YIELD $-1$
ADD $4$ ; ADD $1$ ; ADD $5$ at #4# ; ADD $3$ at #4# ; ADD $2$ at #4# ; STIR for @4@ at #4# ; CONCENTRATE ; PURIFY ; YIELD $-1$
ADD $4$ ; ADD $1$ ; ADD $2$ at #4# ; ADD $3$ at #4# ; ADD $5$ at #4# ; STIR for @4@ ; ADD water ; EXTRACT with ethyl acetate ; COLLECTLAYER organic ; DRYSOLUTION over sodium sulfate ; FILTER keep filtrate ; CONCENTRATE ; PURIFY ; YIELD $-1$
ADD $4$ ; ADD $3$ ; ADD $5$ ; ADD $1$ ; ADD $2$ at #4# ; STIR for @4@ ; PARTITION with ethyl acetate and water ; PHASESEPARATION ; EXTRACT with ethyl acetate ; COLLECTLAYER organic ; DRYSOLUTION over Na2SO4 ; FILTER keep filtrate ; CONCENTRATE ; PURIFY ; YIELD $-1$
ADD $4$ ; ADD $1$ ; ADD $5$ ; ADD $3$ ; ADD $2$ ; STIR for @4@ ; CONCENTRATE ; PURIFY ; YIELD $-1$

C=C1CC(C#N)(c2ncccc2F)C1.CC#N.ClCCl.O.O~[Cl-]~[Cl-]~[Cl-]~[Ru+3]>>N#CC1(c2ncccc2F)CC(=O)C1
ADD $1$ ; ADD $5$ ; ADD $3$ ; ADD $2$ ; ADD $4$ ; ADD sodium periodate at #4# ; STIR for @2@ at #4# ; FILTER keep precipitate ; WASH with $3$ ; COLLECTLAYER organic ; WASH with $4$ ; WASH with brine ; DRYSOLUTION over Na2SO4 ; CONCENTRATE ; YIELD $-1$
ADD $1$ ; ADD $5$ ; ADD $3$ ; ADD $2$ ; ADD $4$ ; ADD sodium periodate ; STIR for @2@ at #4# ; STIR for @4@ at #4# ; FILTER keep precipitate ; WASH with $3$ ; COLLECTLAYER organic ; WASH with $4$ ; WASH with brine ; DRYSOLUTION over Na2SO4 ; CONCENTRATE ; YIELD $-1$
ADD $1$ ; ADD $5$ ; ADD $3$ ; ADD $2$ ; ADD $4$ ; ADD MgSO4 at #4# ; STIR for @2@ at #4# ; STIR for @4@ at #4# ; FILTER keep precipitate ; WASH with $3$ ; COLLECTLAYER organic ; WASH with $4$ ; WASH with brine ; DRYSOLUTION over Na2SO4 ; CONCENTRATE ; YIELD $-1$
ADD $1$ ; ADD $5$ ; ADD $3$ ; ADD $2$ ; ADD $4$ ; ADD sodium periodate at #4# ; STIR for @2@ at #4# ; STIR for @4@ at #4# ; FILTER keep precipitate ; WASH with $3$ ; COLLECTLAYER organic ; WASH with $4$ ; WASH with brine ; DRYSOLUTION over Na2SO4 ; CONCENTRATE ; YIELD $-1$
ADD $1$ ; ADD $5$ ; ADD $3$ ; ADD $2$ ; ADD $4$ ; ADD MgSO4 at #4# ; STIR for @2@ at #4# ; FILTER keep precipitate ; WASH with $3$ ; COLLECTLAYER organic ; WASH with $4$ ; WASH with brine ; DRYSOLUTION over Na2SO4 ; CONCENTRATE ; YIELD $-1$

O=S(=O)(O)O.O=[N+]([O-])O.Oc1cncc(Cl)c1>>O=[N+]([O-])c1ncc(Cl)cc1O
ADD $3$ ; ADD $1$ ; CONCENTRATE ; ADD $2$ ; STIR for @3@ at #4# ; SETTEMPERATURE #3# ; FILTER keep precipitate ; WASH with water ; DRYSOLID at #5# under vacuum ; YIELD $-1$
ADD $3$ ; ADD $1$ ; ADD $2$ at #3# ; STIR for @3@ at #4# ; SETTEMPERATURE #3# ; FILTER keep precipitate ; WASH with water ; DRYSOLID at #5# under vacuum ; YIELD $-1$
ADD $3$ at #3# ; ADD $1$ at #3# ; ADD $2$ ; STIR for @4@ at #4# ; ADD water ; STIR for @2@ ; FILTER keep precipitate ; WASH with water ; DRYSOLID ; YIELD $-1$
ADD $3$ at #3# ; ADD $1$ at #3# ; ADD $2$ ; STIR for @3@ at #4# ; ADD ice water ; FILTER keep precipitate ; WASH with water ; DRYSOLID for @4@ at #5# under vacuum ; YIELD $-1$
ADD $3$ at #3# ; ADD $1$ at #3# ; ADD $2$ at #3# ; STIR for @3@ at #4# ; ADD ice water ; FILTER keep precipitate ; WASH with water ; DRYSOLID for @4@ at #5# under vacuum ; YIELD $-1$
ADD $3$ at #3# ; ADD $1$ at #3# ; ADD $2$ at #3# ; STIR for @4@ at #4# ; ADD water ; STIR for @2@ ; FILTER keep precipitate ; WASH with water ; DRYSOLID ; YIELD $-1$

CC(C)(C)OC(=O)c1cc[nH]n1.CCN(CC)CC.ClCCl.O=C(Cl)Oc1ccc([N+](=O)[O-])cc1>>CC(C)(C)OC(=O)c1ccn(C(=O)Oc2ccc([N+](=O)[O-])cc2)n1
ADD $1$ ; ADD $3$ ; ADD $2$ ; ADD $4$ at #3# ; STIR for @3@ at #4# ; CONCENTRATE ; YIELD $-1$
ADD $4$ ; ADD $1$ ; ADD $3$ ; ADD $2$ ; ADD $-1$ ; YIELD $-1$
ADD $1$ ; ADD $3$ ; ADD $2$ ; ADD $4$ at #3# ; STIR for @2@ at #4# ; CONCENTRATE ; YIELD $-1$
ADD $1$ ; ADD $3$ ; ADD $4$ ; ADD $2$ ; STIR for @3@ at #4# ; CONCENTRATE ; YIELD $-1$
ADD $1$ ; ADD $3$ ; ADD $4$ ; ADD $2$ ; ADD $-1$ ; YIELD $-1$
ADD $1$ ; ADD $3$ ; ADD $2$ ; ADD $4$ at #3# ; YIELD $-1$
ADD $1$ ; ADD $4$ ; ADD $2$ ; ADD $3$ ; STIR for @2@ at #4# ; CONCENTRATE ; YIELD $-1$
ADD $1$ ; ADD $4$ ; ADD $2$ ; ADD $3$ ; ADD $-1$ ; YIELD $-1$

CCOc1cc(Br)cnc1Cl.CN(C)C=O.COc1ccc(CO)cc1.[H-]~[Na+]>>CCOc1cc(Br)cnc1OCc1ccc(OC)cc1
ADD $3$ ; ADD $2$ ; ADD $4$ dropwise at #3# ; STIR for @2@ ; MAKESOLUTION with $1$ and $2$ ; ADD SLN ; STIR for @4@ at #6# ; QUENCH with water at #6# ; EXTRACT with dichloromethane ; DRYSOLUTION over Na2SO4 ; FILTER keep filtrate ; CONCENTRATE ; PURIFY ; COLLECTLAYER organic ; CONCENTRATE ; YIELD $-1$
ADD $3$ ; ADD $2$ ; ADD $4$ at #3# ; STIR for @2@ ; ADD $1$ ; STIR for @4@ at #6# ; QUENCH with water ; EXTRACT with dichloromethane ; DRYSOLUTION over Na2SO4 ; FILTER keep filtrate ; CONCENTRATE ; PURIFY ; COLLECTLAYER organic ; CONCENTRATE ; YIELD $-1$
ADD $3$ ; ADD $2$ ; ADD $4$ at #3# ; STIR for @2@ at #3# ; ADD $1$ ; STIR for @4@ at #6# ; QUENCH with water ; EXTRACT with dichloromethane ; DRYSOLUTION over Na2SO4 ; FILTER keep filtrate ; CONCENTRATE ; PURIFY ; COLLECTLAYER organic ; CONCENTRATE ; YIELD $-1$
ADD $3$ ; ADD $2$ ; ADD $4$ at #3# ; STIR for @2@ at #3# ; ADD $1$ ; STIR for @4@ at #6# ; QUENCH with water ; EXTRACT with dichloromethane ; DRYSOLUTION over Na2SO4 ; CONCENTRATE ; PURIFY ; COLLECTLAYER organic ; CONCENTRATE ; YIELD $-1$
ADD $3$ ; ADD $2$ ; ADD $4$ dropwise at #3# ; STIR for @2@ ; MAKESOLUTION with $1$ and $2$ ; ADD SLN ; STIR for @4@ at #6# ; QUENCH with water ; EXTRACT with dichloromethane ; DRYSOLUTION over Na2SO4 ; FILTER keep filtrate ; CONCENTRATE ; PURIFY ; COLLECTLAYER organic ; CONCENTRATE ; YIELD $-1$
ADD $3$ ; ADD $2$ ; ADD $4$ at #3# ; STIR for @2@ at #6# ; ADD $1$ ; STIR for @4@ at #6# ; QUENCH with water ; EXTRACT with dichloromethane ; DRYSOLUTION over Na2SO4 ; CONCENTRATE ; PURIFY ; YIELD $-1$

Brc1ccc2[nH]ncc2c1.CC#N.CC(C)(C)OC(=O)OC(=O)OC(C)(C)C.CCN(CC)CC.CN(C)c1ccncc1>>CC(C)(C)OC(=O)n1ncc2cc(Br)ccc21
ADD $1$ ; ADD $5$ ; ADD $4$ ; ADD $2$ ; MAKESOLUTION with $3$ and $2$ ; ADD SLN at #3# over @1@ ; SETTEMPERATURE #4# ; STIR for @4@ ; CONCENTRATE ; PURIFY ; YIELD $-1$
ADD $2$ ; ADD $1$ ; ADD $5$ at #4# ; ADD $4$ at #4# ; ADD $3$ at #4# ; STIR for @4@ at #3# ; CONCENTRATE ; ADD ethyl acetate ; WASH with water ; WASH with NaHSO4 ; DRYSOLUTION over MgSO4 ; CONCENTRATE ; PURIFY ; YIELD $-1$
ADD $1$ ; ADD $5$ ; ADD $4$ ; ADD $2$ ; MAKESOLUTION with $3$ and $2$ ; ADD SLN ; STIR for @1@ at #3# ; STIR for @4@ at #4# ; CONCENTRATE ; PURIFY ; YIELD $-1$
ADD $1$ ; ADD $5$ ; ADD $4$ ; ADD $2$ ; MAKESOLUTION with $3$ and $2$ ; ADD SLN dropwise at #3# ; STIR for @4@ at #4# ; PURIFY ; YIELD $-1$
ADD $1$ ; ADD $2$ ; ADD $5$ ; ADD $3$ ; ADD $4$ ; STIR for @4@ at #4# ; CONCENTRATE ; ADD ethyl acetate ; WASH with water ; COLLECTLAYER organic ; DRYSOLUTION over magnesium sulfate ; CONCENTRATE ; PURIFY ; YIELD $-1$

CS(=O)(=O)O.ClCCl.O=C1CCc2cc(F)ccc21.[N-]=[N+]=[N-]~[Na+].[Na+]~[OH-]>>O=C1NCCc2cc(F)ccc21
ADD $3$ ; ADD $1$ ; ADD $2$ ; ADD $4$ at #3# ; STIR for @4@ at #4# ; SETTEMPERATURE #3# ; PH with $5$ to pH neutral ; PHASESEPARATION ; COLLECTLAYER aqueous ; EXTRACT with $2$ ; COLLECTLAYER organic ; DRYSOLUTION over Na2SO4 ; CONCENTRATE ; YIELD $-1$
ADD $3$ ; ADD $1$ ; ADD $2$ ; ADD $4$ at #4# ; STIR for @4@ ; SETTEMPERATURE #3# ; PH with $5$ to pH basic ; PHASESEPARATION ; COLLECTLAYER organic ; EXTRACT with $2$ ; COLLECTLAYER organic ; WASH with water ; WASH with brine ; DRYSOLUTION over MgSO4 ; CONCENTRATE ; PURIFY ; YIELD $-1$
ADD $3$ ; ADD $1$ ; SETTEMPERATURE #3# ; ADD $4$ ; WAIT for @2@ ; PH with $5$ to pH basic ; PARTITION with $2$ and water ; COLLECTLAYER organic ; DRYSOLUTION over magnesium sulfate ; CONCENTRATE ; PURIFY ; YIELD $-1$
ADD $3$ ; ADD $2$ ; ADD $1$ ; SETTEMPERATURE #3# ; ADD $4$ over @1@ ; STIR for @2@ at #3# ; ADD $5$ dropwise over @2@ ; PHASESEPARATION ; COLLECTLAYER organic ; DRYSOLUTION over MgSO4 ; CONCENTRATE ; PURIFY ; YIELD $-1$
ADD $3$ ; ADD $2$ ; ADD $1$ ; SETTEMPERATURE #3# ; ADD $4$ ; WAIT for @2@ ; PH with $5$ to pH basic ; PARTITION with $2$ and water ; COLLECTLAYER organic ; DRYSOLUTION over magnesium sulfate ; CONCENTRATE ; PURIFY ; YIELD $-1$
ADD $3$ ; ADD $1$ ; ADD $2$ ; ADD $4$ ; STIR for @4@ at #4# ; SETTEMPERATURE #3# ; PH with $5$ to pH neutral ; PHASESEPARATION ; COLLECTLAYER organic ; COLLECTLAYER aqueous ; WASH with $2$ ; COLLECTLAYER organic ; WASH with water ; WASH with brine ; DRYSOLUTION over sodium sulfate ; CONCENTRATE ; PURIFY ; YIELD $-1$

CCO.O=C(O)Cc1cccc(O)c1.O=S(=O)(O)O>>CCOC(=O)Cc1cccc(O)c1
ADD $2$ ; ADD $1$ ; ADD $3$ ; STIR for @4@ at #6# ; CONCENTRATE ; DRYSOLID under vacuum ; YIELD $-1$
ADD $2$ ; ADD $1$ ; ADD $3$ ; REFLUX for @4@ ; CONCENTRATE ; ADD ether ; WASH with water ; WASH with sodium bicarbonate ; DRYSOLUTION over magnesium sulfate ; CONCENTRATE ; YIELD $-1$
ADD $2$ ; ADD $3$ ; ADD $1$ ; STIR for @2@ at #5# ; YIELD $-1$
ADD $2$ ; ADD $1$ ; ADD $3$ ; REFLUX for @3@ ; SETTEMPERATURE #4# ; CONCENTRATE ; ADD ethyl acetate ; COLLECTLAYER organic ; WASH with NaHCO3 ; WASH with brine ; DRYSOLUTION over MgSO4 ; CONCENTRATE ; YIELD $-1$
ADD $2$ ; ADD $3$ ; ADD $1$ ; REFLUX for @3@ ; SETTEMPERATURE #4# ; CONCENTRATE ; ADD sodium bicarbonate ; ADD ether ; COLLECTLAYER organic ; DRYSOLUTION over magnesium sulfate ; CONCENTRATE ; YIELD $-1$

CC(C)(C)OC(=O)N1CC=CC1.ClCCl.O=C(OO)c1cccc(Cl)c1>>CC(C)(C)OC(=O)N1CC2OC2C1
ADD $1$ ; ADD $2$ ; ADD $3$ at #4# ; WAIT for @4@ ; WASH with NaHCO3 ; DRYSOLUTION over Na2SO4 ; PURIFY ; YIELD $-1$
ADD $1$ ; ADD $2$ ; ADD $3$ ; REFLUX for @3@ ; SETTEMPERATURE #4# ; FILTER keep filtrate ; ADD $2$ ; COLLECTLAYER organic ; WASH with sodium sulfite ; WASH with NaHCO3 ; WASH with brine ; DRYSOLUTION over MgSO4 ; FILTER keep filtrate ; CONCENTRATE ; YIELD $-1$
ADD $1$ ; ADD $2$ ; ADD $3$ ; STIR for @4@ ; WASH with water ; WASH with sodium bicarbonate ; DRYSOLUTION over Na2SO4 ; FILTER keep filtrate ; CONCENTRATE ; PURIFY ; YIELD $-1$
ADD $1$ ; ADD $2$ ; SETTEMPERATURE #3# ; ADD $3$ at #3# ; STIR for @4@ at #4# ; CONCENTRATE ; FILTER ; COLLECTLAYER organic ; WASH with NaOH ; DRYSOLUTION over Na2SO4 ; PURIFY ; YIELD $-1$
ADD $1$ ; ADD $2$ ; ADD $3$ ; STIR for @4@ at #4# ; QUENCH with Na2SO3 ; STIR for @2@ ; EXTRACT with $2$ ; COLLECTLAYER organic ; WASH with brine ; DRYSOLUTION over Na2SO4 ; FILTER keep filtrate ; CONCENTRATE ; PURIFY ; YIELD $-1$
ADD $1$ ; ADD $2$ ; ADD $3$ at #4# ; WAIT for @4@ ; QUENCH with sodium sulfite ; WASH with sodium hydroxide ; DRYSOLUTION over sodium sulfate ; FILTER keep filtrate ; CONCENTRATE ; PURIFY ; YIELD $-1$
ADD $1$ ; ADD $2$ ; ADD $3$ at #3# ; STIR for @4@ at #4# ; FILTER keep precipitate ; WASH with Na2SO3 ; WASH with NaHCO3 ; WASH with brine ; COLLECTLAYER organic ; DRYSOLUTION over Na2SO4 ; PURIFY ; YIELD $-1$
ADD $1$ ; ADD $2$ ; ADD $3$ at #3# ; STIR for @4@ at #4# ; FILTER keep precipitate ; WASH with Na2SO3 ; WASH with NaHCO3 ; WASH with brine ; CONCENTRATE ; PURIFY ; YIELD $-1$

CC(C)(C)OC(=O)N1CCC(=O)CC1.CCOC(=O)C=[N+]=[N-].CCOCC.CCOCC~FB(F)F>>CCOC(=O)C1CCN(C(=O)OC(C)(C)C)CCC1=O
ADD $1$ ; ADD $3$ ; ADD $4$ at #2# ; MAKESOLUTION with $2$ and $3$ ; ADD SLN at #2# ; STIR for @2@ ; ADD ice water ; PHASESEPARATION ; COLLECTLAYER organic ; WASH with sodium carbonate ; DRYSOLUTION ; CONCENTRATE ; YIELD $-1$
ADD $1$ ; ADD $3$ ; ADD $2$ at #1# ; ADD $4$ at #1# ; STIR for @2@ at #1# ; QUENCH with Na2CO3 ; EXTRACT with ethyl acetate ; COLLECTLAYER organic ; WASH with sodium chloride ; DRYSOLUTION over Na2SO4 ; CONCENTRATE ; PURIFY ; YIELD $-1$
ADD $1$ at #4# ; ADD $3$ at #4# ; MAKESOLUTION with $4$ and $3$ ; ADD SLN dropwise at #4# ; STIR for @2@ at #2# ; MAKESOLUTION with $2$ and $3$ ; ADD SLN dropwise at #2# ; STIR for @2@ at #2# ; SETTEMPERATURE #4# ; STIR for @2@ ; QUENCH with potassium carbonate ; EXTRACT with ethyl acetate ; COLLECTLAYER organic ; WASH with brine ; DRYSOLUTION over sodium sulfate ; CONCENTRATE ; PURIFY ; YIELD $-1$
ADD $1$ at #2# ; ADD $3$ at #2# ; MAKESOLUTION with $4$ and $3$ ; ADD SLN dropwise at #2# ; STIR for @2@ at #2# ; MAKESOLUTION with $2$ and $3$ ; ADD SLN dropwise at #2# ; STIR for @2@ at #2# ; SETTEMPERATURE #4# ; STIR for @2@ ; QUENCH with potassium carbonate ; EXTRACT with ethyl acetate ; COLLECTLAYER organic ; WASH with brine ; DRYSOLUTION over sodium sulfate ; CONCENTRATE ; PURIFY ; YIELD $-1$
ADD $1$ ; ADD $3$ ; MAKESOLUTION with $4$ and $3$ ; ADD SLN dropwise at #2# ; STIR for @2@ at #2# ; MAKESOLUTION with $2$ and $3$ ; ADD SLN dropwise at #2# ; STIR for @2@ at #2# ; STIR for @2@ at #4# ; QUENCH with potassium carbonate ; EXTRACT with ethyl acetate ; COLLECTLAYER organic ; WASH with brine ; DRYSOLUTION over sodium sulfate ; FILTER keep filtrate ; CONCENTRATE ; PURIFY ; YIELD $-1$
ADD $1$ ; ADD $3$ ; ADD $4$ at #2# ; MAKESOLUTION with $2$ and $3$ ; ADD SLN at #2# ; STIR for @2@ ; ADD ice water ; COLLECTLAYER organic ; WASH with sodium carbonate ; DRYSOLUTION ; CONCENTRATE ; YIELD $-1$

CO.Cc1cc(Br)ccc1C(=O)O.O=S(=O)(O)O>>COC(=O)c1ccc(Br)cc1C
ADD $2$ ; ADD $3$ ; ADD $1$ ; REFLUX for @3@ ; SETTEMPERATURE #4# ; CONCENTRATE ; ADD ethyl acetate ; WASH with water ; WASH with Na2CO3 ; WASH with water ; WASH with brine ; COLLECTLAYER organic ; DRYSOLUTION over Na2SO4 ; CONCENTRATE ; PURIFY ; YIELD $-1$
ADD $2$ ; ADD $1$ ; ADD $3$ ; REFLUX for @4@ ; SETTEMPERATURE #4# ; CONCENTRATE ; ADD water ; EXTRACT with ethyl acetate ; COLLECTLAYER organic ; WASH with water ; WASH with NaHCO3 ; WASH with brine ; DRYSOLUTION over sodium sulfate ; CONCENTRATE ; YIELD $-1$
ADD $2$ ; ADD $3$ ; ADD $1$ ; STIR for @4@ at #5# ; CONCENTRATE ; ADD ethyl acetate ; WASH with sodium bicarbonate ; WASH with water ; WASH with brine ; DRYSOLUTION over sodium sulfate ; CONCENTRATE ; DRYSOLID under vacuum ; YIELD $-1$
ADD $2$ ; ADD $1$ ; ADD $3$ dropwise over @1@ ; REFLUX for @3@ ; SETTEMPERATURE #4# ; QUENCH with NaHCO3 ; EXTRACT with dichloromethane ; COLLECTLAYER organic ; WASH with brine / NaHCO3 ; DRYSOLUTION over Na2SO4 ; CONCENTRATE ; YIELD $-1$
ADD $2$ ; ADD $1$ ; ADD $3$ ; REFLUX for @3@ ; CONCENTRATE ; ADD ether ; WASH with water ; WASH with sodium bicarbonate ; WASH with brine ; DRYSOLUTION over magnesium sulfate ; FILTER keep filtrate ; CONCENTRATE ; YIELD $-1$
ADD $2$ ; ADD $1$ ; ADD $3$ dropwise ; REFLUX for @4@ ; SETTEMPERATURE #4# ; CONCENTRATE ; ADD ether ; WASH with water ; WASH with NaHCO3 ; WASH with brine ; DRYSOLUTION over Na2SO4 ; CONCENTRATE ; YIELD $-1$
ADD $2$ ; ADD $1$ ; ADD $3$ ; REFLUX for @3@ ; CONCENTRATE ; ADD ether ; WASH with water ; COLLECTLAYER organic ; DRYSOLUTION over magnesium sulfate ; FILTER keep filtrate ; CONCENTRATE ; YIELD $-1$
ADD $2$ ; ADD $1$ ; ADD $3$ ; REFLUX for @4@ ; SETTEMPERATURE #4# ; CONCENTRATE ; ADD ethyl acetate ; WASH with NaOH ; WASH with water ; WASH with brine ; DRYSOLUTION over MgSO4 ; CONCENTRATE ; YIELD $-1$
ADD $2$ ; ADD $1$ ; ADD $3$ ; REFLUX for @4@ ; SETTEMPERATURE #4# ; CONCENTRATE ; ADD ethyl acetate ; COLLECTLAYER organic ; WASH with NaHCO3 ; WASH with Na2CO3 ; WASH with water ; COLLECTLAYER organic ; DRYSOLUTION over Na2SO4 ; CONCENTRATE ; YIELD $-1$
ADD $2$ ; ADD $3$ ; ADD $1$ ; REFLUX for @3@ ; CONCENTRATE ; ADD dichloromethane ; WASH with water ; WASH with NaOH ; WASH with brine ; DRYSOLUTION over MgSO4 ; FILTER keep filtrate ; CONCENTRATE ; YIELD $-1$
ADD $2$ ; ADD $1$ ; ADD $3$ ; REFLUX for @5@ ; CONCENTRATE ; ADD ethyl acetate ; WASH with NaHCO3 ; WASH with brine ; DRYSOLUTION over Na2SO4 ; FILTER keep filtrate ; CONCENTRATE ; YIELD $-1$

CCOC(C)=O.O.O=N[O-]~[Na+].c1ccc2c(C3CC3)cccc2c1>>O=[N+]([O-])c1ccc(C2CC2)c2ccccc12
ADD $4$ ; ADD $3$ ; STIR for @2@ at #3# ; STIR for @2@ at #3# ; ADD $2$ ; ADD $2$ ; ADD $1$ ; COLLECTLAYER organic ; WASH with sodium hydroxide ; WASH with $2$ ; DRYSOLUTION over sodium sulfate ; FILTER keep filtrate ; CONCENTRATE ; PURIFY ; YIELD $-1$
ADD $4$ ; ADD $3$ at #3# over @2@ ; STIR at #3# ; STIR for @2@ at #3# ; ADD $2$ ; ADD $2$ ; ADD $1$ ; COLLECTLAYER organic ; WASH with sodium hydroxide ; WASH with $2$ ; DRYSOLUTION over sodium sulfate ; FILTER keep filtrate ; CONCENTRATE ; PURIFY ; YIELD $-1$
ADD $4$ ; ADD $3$ ; STIR for @2@ at #3# ; ADD $2$ ; ADD $2$ ; ADD $1$ ; COLLECTLAYER organic ; WASH with NaOH ; WASH with $2$ ; DRYSOLUTION over sodium sulfate ; FILTER keep filtrate ; CONCENTRATE ; PURIFY ; YIELD $-1$
ADD $4$ ; ADD $3$ at #3# over @2@ ; STIR at #3# ; STIR for @2@ at #3# ; ADD $2$ ; ADD $2$ ; ADD $1$ ; COLLECTLAYER organic ; WASH with NaOH ; WASH with $2$ ; DRYSOLUTION over sodium sulfate ; FILTER keep filtrate ; CONCENTRATE ; PURIFY ; YIELD $-1$
ADD $4$ ; ADD $3$ ; STIR for @2@ at #3# ; STIR for @2@ at #3# ; ADD $2$ ; ADD $1$ ; COLLECTLAYER organic ; WASH with sodium hydroxide ; WASH with $2$ ; DRYSOLUTION over sodium sulfate ; FILTER keep filtrate ; CONCENTRATE ; PURIFY ; YIELD $-1$

CCN(CC)CC.CCO/C=C/C(=O)C(Cl)(Cl)Cl.Cc1ccccc1.Nc1nc2ccccc2[nH]1>>ClC(Cl)(Cl)c1ccn2c(n1)nc1ccccc12
ADD $4$ ; ADD $3$ ; ADD $1$ ; ADD $2$ at #4# ; STIR for @2@ at #6# ; CONCENTRATE ; YIELD $-1$
ADD $2$ ; ADD $4$ ; ADD $3$ ; ADD $1$ at #4# ; STIR for @3@ at #6# ; SETTEMPERATURE #4# ; CONCENTRATE ; YIELD $-1$
ADD $4$ ; ADD $2$ ; ADD $3$ ; ADD $1$ ; STIR for @2@ at #6# ; SETTEMPERATURE #4# ; CONCENTRATE ; ADD water ; SONICATE ; FILTER ; ADD dichloromethane ; WASH with sodium hydroxide ; COLLECTLAYER organic ; CONCENTRATE ; YIELD $-1$
ADD $4$ ; ADD $1$ ; ADD $3$ ; ADD $2$ ; STIR for @2@ at #6# ; SETTEMPERATURE #4# ; CONCENTRATE ; ADD water ; FILTER ; COLLECTLAYER organic ; DRYSOLUTION ; YIELD $-1$
ADD $4$ ; ADD $1$ ; ADD $3$ ; ADD $2$ ; STIR for @2@ at #6# ; SETTEMPERATURE #4# ; CONCENTRATE ; ADD water ; FILTER ; FILTER keep precipitate ; DRYSOLID under vacuum ; YIELD $-1$

CC(C)(C)OC(=O)N1CCC(CO)CC1.CCN(CC)CC.CS(=O)(=O)Cl.ClCCl>>CC(C)(C)OC(=O)N1CCC(COS(C)(=O)=O)CC1
ADD $1$ ; ADD $4$ ; ADD $2$ ; ADD $3$ dropwise at #3# ; STIR for @2@ at #4# ; ADD $4$ ; COLLECTLAYER organic ; WASH with water ; ADD HCl ; ADD brine ; DRYSOLUTION over Na2SO4 ; CONCENTRATE ; YIELD $-1$
ADD $1$ ; ADD $4$ ; ADD $2$ at #3# ; ADD $3$ at #3# ; STIR for @4@ at #4# ; QUENCH with water ; EXTRACT with $4$ ; COLLECTLAYER organic ; DRYSOLUTION over sodium sulfate ; FILTER keep filtrate ; CONCENTRATE ; YIELD $-1$
ADD $1$ ; ADD $4$ ; SETTEMPERATURE #3# ; ADD $2$ ; ADD $3$ ; SETTEMPERATURE #4# ; STIR for @2@ ; EXTRACT with $4$ ; EXTRACT with water ; COLLECTLAYER organic ; WASH with citric acid ; DRYSOLUTION over magnesium sulfate ; CONCENTRATE ; YIELD $-1$
ADD $1$ ; ADD $2$ ; ADD $4$ ; ADD $3$ at #3# ; STIR for @2@ at #3# ; ADD $4$ ; WASH with NaH2PO4 ; WASH with brine ; COLLECTLAYER organic ; DRYSOLUTION over Na2SO4 ; FILTER keep filtrate ; CONCENTRATE ; YIELD $-1$
ADD $1$ ; ADD $4$ ; ADD $2$ ; ADD $3$ at #3# ; STIR for @3@ at #4# ; QUENCH with water ; EXTRACT with $4$ ; DRYSOLUTION over Na2SO4 ; CONCENTRATE ; YIELD $-1$
ADD $1$ ; ADD $2$ ; ADD $4$ ; ADD $3$ at #3# over @1@ ; STIR for @4@ at #4# ; WASH with HCl ; WASH with water ; WASH with brine ; COLLECTLAYER organic ; DRYSOLUTION over sodium sulfate ; FILTER keep filtrate ; CONCENTRATE ; YIELD $-1$
ADD $1$ ; ADD $3$ ; ADD $4$ ; ADD $2$ at #3# ; STIR for @2@ at #4# ; EXTRACT with $4$ ; COLLECTLAYER organic ; WASH with brine ; DRYSOLUTION over Na2SO4 ; FILTER keep filtrate ; CONCENTRATE ; YIELD $-1$

COC(=O)c1ccc(Br)cc1C.ClC(Cl)(Cl)Cl.O=C(OOC(=O)c1ccccc1)c1ccccc1.O=C1CCC(=O)N1Br>>COC(=O)c1ccc(Br)cc1CBr
ADD $1$ ; ADD $2$ ; ADD $4$ ; ADD $3$ ; REFLUX for @2@ ; CONCENTRATE ; PURIFY ; YIELD $-1$
ADD $1$ ; ADD $4$ ; ADD $2$ ; ADD $3$ at #4# over @3@ ; SETTEMPERATURE #4# ; FILTER keep filtrate ; CONCENTRATE ; YIELD $-1$
ADD $1$ ; ADD $2$ ; ADD $4$ ; ADD $3$ ; STIR for @3@ at #4# ; MICROWAVE for @3@ at #4# ; FILTER keep filtrate ; WASH with NaOH ; WASH with water ; DRYSOLUTION over Na2SO4 ; CONCENTRATE ; YIELD $-1$
ADD $1$ ; ADD $4$ ; ADD $3$ ; ADD $2$ ; REFLUX for @4@ ; SETTEMPERATURE #4# ; WASH with brine ; DRYSOLUTION over Na2SO4 ; CONCENTRATE ; PURIFY ; YIELD $-1$
ADD $1$ ; ADD $2$ ; ADD $4$ ; ADD $3$ ; STIR for @3@ at #6# ; SETTEMPERATURE #4# ; FILTER ; WASH with dichloromethane ; CONCENTRATE ; PURIFY ; YIELD $-1$
ADD $1$ ; ADD $4$ ; ADD $3$ ; ADD $2$ ; REFLUX for @2@ ; SETTEMPERATURE #4# ; FILTER ; WASH with ether ; CONCENTRATE ; PURIFY ; YIELD $-1$

CCO.CCOC(=S)c1cnc(C)nc1Cl.CN.ClCCl.O>>CCOC(=S)c1cnc(C)nc1NC
ADD $2$ ; ADD $4$ ; SETTEMPERATURE #3# ; MAKESOLUTION with $3$ and $1$ ; ADD SLN ; STIR for @2@ ; ADD $5$ ; PHASESEPARATION ; COLLECTLAYER organic ; DRYSOLUTION over magnesium sulfate ; FILTER keep filtrate ; CONCENTRATE ; YIELD $-1$
ADD $2$ ; ADD $4$ ; MAKESOLUTION with $3$ and $1$ ; ADD SLN at #3# ; STIR for @2@ ; ADD $5$ ; PHASESEPARATION ; COLLECTLAYER organic ; DRYSOLUTION over MgSO4 ; FILTER keep filtrate ; CONCENTRATE ; YIELD $-1$
ADD $2$ ; ADD $4$ ; SETTEMPERATURE #3# ; ADD $3$ ; ADD $1$ ; STIR for @2@ ; ADD $5$ ; PHASESEPARATION ; COLLECTLAYER organic ; DRYSOLUTION over magnesium sulfate ; FILTER keep filtrate ; CONCENTRATE ; YIELD $-1$
ADD $2$ ; ADD $4$ ; MAKESOLUTION with $3$ and $1$ ; ADD SLN at #3# ; STIR for @2@ ; ADD $5$ ; PHASESEPARATION ; COLLECTLAYER organic ; DRYSOLUTION over magnesium sulfate ; FILTER keep filtrate ; CONCENTRATE ; YIELD $-1$
ADD $2$ ; ADD $4$ ; SETTEMPERATURE #3# ; MAKESOLUTION with $3$ and $1$ ; ADD SLN ; ADD $5$ ; STIR for @2@ ; ADD $5$ ; PHASESEPARATION ; COLLECTLAYER organic ; DRYSOLUTION over magnesium sulfate ; FILTER keep filtrate ; CONCENTRATE ; YIELD $-1$

O=P(Cl)(Cl)Cl.O=[N+]([O-])c1cnc2ccc(Cl)cc2c1O>>O=[N+]([O-])c1cnc2ccc(Cl)cc2c1Cl
ADD $2$ ; ADD $1$ ; REFLUX for @3@ ; ADD $-1$ ; PHASESEPARATION ; STIR for @1@ ; FILTER keep precipitate ; WASH with water ; ADD ethyl acetate ; COLLECTLAYER organic ; WASH with water ; WASH with sodium hydroxide ; WASH with water ; DRYSOLUTION over MgSO4 ; CONCENTRATE ; ADD hexane ; FILTER keep precipitate
ADD $2$ ; ADD $1$ ; REFLUX for @3@ ; ADD $-1$ ; PHASESEPARATION ; STIR for @1@ at #3# ; FILTER keep precipitate ; WASH with water ; ADD ethyl acetate ; COLLECTLAYER organic ; WASH with water ; WASH with sodium hydroxide ; WASH with water ; DRYSOLUTION over MgSO4 ; CONCENTRATE ; ADD hexane ; FILTER keep precipitate
ADD $2$ ; ADD $1$ ; REFLUX for @3@ ; ADD ice water ; PHASESEPARATION ; STIR for @1@ ; FILTER keep precipitate ; WASH with water ; ADD ethyl acetate ; COLLECTLAYER organic ; WASH with water ; WASH with sodium hydroxide ; WASH with water ; DRYSOLUTION over MgSO4 ; CONCENTRATE ; ADD hexane ; FILTER keep precipitate ; YIELD $-1$
ADD $2$ ; ADD $1$ ; STIR for @2@ at #6# ; STIR for @2@ at #6# ; ADD ice water ; FILTER keep precipitate ; WASH with water ; ADD dichloromethane ; COLLECTLAYER organic ; WASH with brine ; DRYSOLUTION over Na2SO4 ; CONCENTRATE ; YIELD $-1$
ADD $2$ ; ADD $1$ ; STIR for @2@ at #6# ; SETTEMPERATURE #4# ; ADD ice water ; FILTER keep precipitate ; WASH with water ; ADD dichloromethane ; COLLECTLAYER organic ; WASH with brine ; DRYSOLUTION over Na2SO4 ; CONCENTRATE ; YIELD $-1$

CN1CCCC1=O.Cl~ClCCN1CCOCC1.O.O=C([O-])[O-]~[K+]~[K+].O=[N+]([O-])c1ccc(O)c2ccccc12.[Na+]~[OH-]>>O=[N+]([O-])c1ccc(OCCN2CCOCC2)c2ccccc12
ADD $5$ ; ADD $2$ ; ADD $6$ ; ADD $4$ ; ADD $1$ ; STIR for @3@ at #6# ; STIR for @4@ at #4# ; ADD $3$ ; STIR for @2@ ; ADD $3$ ; FILTER keep precipitate ; WASH with $3$ ; DRYSOLID under vacuum ; YIELD $-1$
ADD $5$ ; ADD $2$ ; ADD $6$ ; ADD $4$ ; ADD $1$ ; STIR for @2@ at #6# ; SETTEMPERATURE #5# ; ADD $3$ ; SETTEMPERATURE #3# ; STIR for @3@ at #3# ; FILTER keep precipitate ; WASH with $3$ ; WASH with cyclohexane ; DRYSOLID under vacuum ; YIELD $-1$
ADD $5$ ; ADD $2$ ; ADD $6$ ; ADD $4$ ; ADD $1$ ; STIR for @2@ at #6# ; SETTEMPERATURE #5# ; ADD $3$ ; SETTEMPERATURE #3# ; STIR for @3@ ; FILTER keep precipitate ; WASH with $3$ ; WASH with cyclohexane ; DRYSOLID under vacuum ; YIELD $-1$
ADD $5$ ; ADD $2$ ; ADD $6$ ; ADD $4$ ; ADD $1$ ; STIR for @3@ at #6# ; WAIT for @3@ at #6# ; SETTEMPERATURE #3# ; ADD $3$ ; FILTER keep precipitate ; YIELD $-1$
ADD $5$ ; ADD $2$ ; ADD $6$ ; ADD $4$ ; ADD $1$ ; STIR for @3@ at #6# ; SETTEMPERATURE #3# ; ADD $3$ ; STIR ; FILTER keep precipitate ; YIELD $-1$

BrBr.CC(=O)O.COC(=O)c1ccc(C(C)=O)cc1>>COC(=O)c1ccc(C(=O)CBr)cc1
ADD $3$ ; ADD $2$ ; STIR ; ADD $1$ dropwise ; STIR at #4# ; SETTEMPERATURE #4# ; FILTER keep precipitate ; WASH with methanol ; DRYSOLID ; YIELD $-1$
ADD $3$ ; ADD $2$ ; ADD $1$ ; STIR for @2@ at #4# ; FILTER keep precipitate ; WASH with methanol / water ; YIELD $-1$
ADD $3$ ; ADD $2$ ; ADD $1$ dropwise ; STIR for @2@ at #4# ; SETTEMPERATURE #3# ; FILTER ; WASH with methanol / water ; DRYSOLID ; YIELD $-1$
ADD $3$ ; ADD $2$ ; ADD $1$ dropwise ; STIR for @2@ at #4# ; SETTEMPERATURE #3# ; FILTER ; WASH with methanol / water ; YIELD $-1$
ADD $3$ ; ADD $2$ ; ADD $1$ at #4# over @1@ ; STIR for @2@ ; FILTER keep precipitate ; WASH with ethanol ; WASH with water ; DRYSOLUTION ; YIELD $-1$

CN(C)C=O.Fc1ccccn1.O.OCc1ccc(CO)cc1.[H-]~[Na+]>>OCc1ccc(COc2ccccn2)cc1
ADD $4$ ; ADD $2$ ; ADD $1$ ; ADD $5$ at #3# ; STIR for @1@ at #4# ; ADD $3$ ; EXTRACT with ethyl acetate ; COLLECTLAYER organic ; WASH with sodium chloride ; CONCENTRATE ; PURIFY ; YIELD $-1$
ADD $4$ ; ADD $2$ ; ADD $1$ ; ADD $5$ at #3# ; STIR for @1@ at #5# ; STIR for @2@ at #5# ; ADD $3$ ; EXTRACT with ethyl acetate ; COLLECTLAYER organic ; WASH with brine ; CONCENTRATE ; PURIFY ; YIELD $-1$
ADD $4$ ; ADD $2$ ; ADD $1$ ; ADD $5$ at #3# ; STIR for @1@ at #4# ; ADD $3$ ; EXTRACT with ethyl acetate ; COLLECTLAYER organic ; WASH with brine ; CONCENTRATE ; PURIFY ; YIELD $-1$
ADD $4$ ; ADD $2$ ; ADD $1$ ; ADD $5$ at #3# ; STIR for @1@ at #5# ; ADD $3$ ; EXTRACT with ethyl acetate ; COLLECTLAYER organic ; WASH with sodium chloride ; CONCENTRATE ; PURIFY ; YIELD $-1$
ADD $4$ ; ADD $2$ ; ADD $1$ ; ADD $5$ at #3# ; STIR for @1@ at #5# ; ADD $3$ ; EXTRACT with ethyl acetate ; COLLECTLAYER organic ; WASH with brine ; CONCENTRATE ; PURIFY ; YIELD $-1$

CC(C)(C)[O-]~[K+].CCOC(C)=O.CN(C)C=O.Fc1ccccn1.O.OCc1ccc(Br)cc1>>Brc1ccc(COc2ccccn2)cc1
ADD $3$ ; ADD $6$ ; ADD $1$ at #4# ; STIR for @1@ at #5# ; ADD $4$ at #5# ; STIR for @2@ at #5# ; STIR for @2@ at #4# ; ADD $5$ ; ADD $2$ ; COLLECTLAYER aqueous ; EXTRACT with $2$ ; COLLECTLAYER organic ; WASH with $5$ ; WASH with brine ; DRYSOLUTION over magnesium sulfate ; FILTER keep filtrate ; CONCENTRATE ; ADD ether ; CONCENTRATE ; YIELD $-1$
ADD $6$ ; ADD $3$ ; ADD $1$ at #4# ; STIR for @1@ at #5# ; ADD $4$ at #5# ; STIR for @2@ at #5# ; SETTEMPERATURE #4# ; ADD $5$ ; ADD $2$ ; COLLECTLAYER aqueous ; EXTRACT with $2$ ; COLLECTLAYER organic ; WASH with $5$ ; WASH with brine ; DRYSOLUTION over magnesium sulfate ; FILTER keep filtrate ; CONCENTRATE ; ADD ether ; CONCENTRATE ; YIELD $-1$
ADD $3$ ; ADD $6$ ; ADD $1$ at #4# ; STIR for @1@ at #5# ; ADD $4$ ; STIR for @2@ at #5# ; SETTEMPERATURE #4# ; ADD $5$ ; ADD $2$ ; PHASESEPARATION ; COLLECTLAYER aqueous ; EXTRACT with $2$ ; COLLECTLAYER organic ; WASH with $5$ ; WASH with brine ; DRYSOLUTION over magnesium sulfate ; FILTER keep filtrate ; CONCENTRATE ; ADD ether ; CONCENTRATE ; YIELD $-1$
ADD $6$ ; ADD $3$ ; ADD $1$ at #4# ; STIR for @1@ at #5# ; ADD $4$ at #5# ; STIR for @2@ at #5# ; STIR for @2@ at #4# ; ADD $5$ ; ADD $2$ ; COLLECTLAYER aqueous ; EXTRACT with $2$ ; COLLECTLAYER organic ; WASH with $5$ ; WASH with brine ; DRYSOLUTION over magnesium sulfate ; FILTER keep filtrate ; CONCENTRATE ; ADD ether ; CONCENTRATE ; YIELD $-1$
ADD $6$ ; ADD $3$ ; ADD $1$ at #4# ; STIR for @1@ at #5# ; ADD $4$ at #5# ; STIR for @2@ at #5# ; SETTEMPERATURE #4# ; ADD $5$ ; ADD $2$ ; PHASESEPARATION ; COLLECTLAYER aqueous ; EXTRACT with $2$ ; COLLECTLAYER organic ; WASH with $5$ ; WASH with brine ; DRYSOLUTION over magnesium sulfate ; FILTER keep filtrate ; CONCENTRATE ; ADD ether ; CONCENTRATE ; YIELD $-1$

CCOC(=O)c1c(C)nc(O)c([N+](=O)[O-])c1O.O=P(Cl)(Cl)Cl>>CCOC(=O)c1c(C)nc(Cl)c([N+](=O)[O-])c1Cl
ADD $1$ ; ADD $2$ ; STIR for @5@ at #6# ; ADD ice water ; FILTER keep precipitate ; RECRYSTALLIZE from petroleum ether ; YIELD $-1$
ADD $1$ ; ADD $2$ ; STIR for @5@ at #6# ; ADD $2$ ; ADD ice water ; FILTER keep precipitate ; RECRYSTALLIZE from petroleum ether ; YIELD $-1$
ADD $1$ ; ADD $2$ ; STIR for @3@ at #6# ; CONCENTRATE ; ADD ice water ; ADD chloroform ; FILTER keep filtrate ; PHASESEPARATION ; COLLECTLAYER organic ; EXTRACT with chloroform ; DRYSOLUTION over calcium chloride ; FILTER keep filtrate ; CONCENTRATE ; RECRYSTALLIZE from petroleum ether ; YIELD $-1$
ADD $1$ ; ADD $2$ ; STIR for @3@ at #6# ; CONCENTRATE ; ADD ice water ; ADD chloroform ; FILTER keep filtrate ; PHASESEPARATION ; COLLECTLAYER organic ; COLLECTLAYER aqueous ; EXTRACT with chloroform ; DRYSOLUTION over calcium chloride ; FILTER keep filtrate ; CONCENTRATE ; RECRYSTALLIZE from petroleum ether ; YIELD $-1$
ADD $1$ ; ADD $2$ ; STIR for @5@ at #6# ; CONCENTRATE ; ADD ice water ; FILTER keep precipitate ; RECRYSTALLIZE from petroleum ether ; YIELD $-1$

COC(C)(C)C.CS(C)=O.FC1(F)Oc2ccc(CCl)cc2O1.O.[C-]#N~[Na+]>>N#CCc1ccc2c(c1)OC(F)(F)O2
ADD $5$ ; ADD $2$ ; MAKESOLUTION with $3$ and $2$ ; ADD SLN at #5# ; STIR for @2@ ; ADD $4$ ; ADD $1$ ; STIR for @2@ ; PHASESEPARATION ; COLLECTLAYER aqueous ; EXTRACT with $1$ ; COLLECTLAYER organic ; WASH with $4$ ; DRYSOLUTION over Na2SO4 ; FILTER keep filtrate ; CONCENTRATE ; YIELD $-1$
ADD $5$ ; ADD $2$ ; MAKESOLUTION with $3$ and $2$ ; ADD SLN at #5# ; STIR for @2@ at #5# ; ADD $4$ ; ADD $1$ ; STIR for @2@ ; PHASESEPARATION ; COLLECTLAYER aqueous ; EXTRACT with $1$ ; COLLECTLAYER organic ; WASH with $4$ ; DRYSOLUTION over Na2SO4 ; FILTER keep filtrate ; CONCENTRATE ; YIELD $-1$
ADD $5$ ; ADD $2$ ; MAKESOLUTION with $3$ and $2$ ; ADD SLN at #4# ; STIR for @2@ at #4# ; ADD $4$ ; ADD $1$ ; STIR for @2@ ; PHASESEPARATION ; COLLECTLAYER aqueous ; EXTRACT with $1$ ; COLLECTLAYER organic ; WASH with $4$ ; DRYSOLUTION over Na2SO3 ; FILTER keep filtrate ; CONCENTRATE ; YIELD $-1$
ADD $5$ ; ADD $2$ ; MAKESOLUTION with $3$ and $2$ ; ADD SLN at #4# ; STIR for @2@ at #4# ; ADD $4$ ; ADD $1$ ; STIR for @2@ ; PHASESEPARATION ; COLLECTLAYER aqueous ; EXTRACT with $1$ ; COLLECTLAYER organic ; WASH with $4$ ; DRYSOLUTION over Na2SO4 ; FILTER keep filtrate ; CONCENTRATE ; YIELD $-1$
ADD $5$ ; ADD $2$ ; MAKESOLUTION with $3$ and $2$ ; ADD SLN at #4# ; STIR for @2@ ; ADD $4$ ; ADD $1$ ; STIR for @2@ ; PHASESEPARATION ; COLLECTLAYER aqueous ; EXTRACT with $1$ ; COLLECTLAYER organic ; WASH with $4$ ; DRYSOLUTION over Na2SO4 ; FILTER keep filtrate ; CONCENTRATE ; YIELD $-1$

C#CCO.C1CCOC1.CCCC[Sn](Cl)(CCCC)CCCC.CCOCC.[AlH4-]~[Li+]>>CCCC[Sn](/C=C\CO)(CCCC)CCCC
ADD $5$ ; ADD $2$ ; ADD $2$ ; ADD $1$ at #1# ; SETTEMPERATURE #4# ; STIR for @4@ ; SETTEMPERATURE #1# ; MAKESOLUTION with $3$ and $4$ ; ADD SLN ; STIR for @3@ ; STIR for @3@ at #4# ; SETTEMPERATURE #3# ; QUENCH with water ; QUENCH with sodium hydroxide ; SETTEMPERATURE #4# ; ADD ethyl acetate ; STIR for @2@ ; FILTER keep filtrate ; CONCENTRATE ; PURIFY ; WASH with triethylamine / acetonitrile ; PURIFY ; YIELD $-1$
ADD $5$ ; ADD $2$ ; ADD $2$ ; ADD $1$ at #1# ; SETTEMPERATURE #1# ; STIR for @4@ ; SETTEMPERATURE #1# ; MAKESOLUTION with $3$ and $4$ ; ADD SLN ; STIR for @3@ at #4# ; STIR for @3@ at #4# ; SETTEMPERATURE #3# ; QUENCH with water ; QUENCH with sodium hydroxide ; SETTEMPERATURE #4# ; ADD ethyl acetate ; STIR for @2@ ; FILTER keep filtrate ; CONCENTRATE ; PURIFY ; WASH with triethylamine / acetonitrile ; PURIFY ; YIELD $-1$
ADD $5$ ; ADD $2$ ; ADD $2$ ; ADD $1$ at #1# ; SETTEMPERATURE #4# ; STIR for @4@ ; SETTEMPERATURE #1# ; MAKESOLUTION with $3$ and $4$ ; ADD SLN ; STIR for @3@ at #4# ; SETTEMPERATURE #3# ; QUENCH with water ; QUENCH with sodium hydroxide ; SETTEMPERATURE #4# ; ADD ethyl acetate ; STIR for @2@ ; FILTER keep filtrate ; CONCENTRATE ; PURIFY ; WASH with triethylamine / acetonitrile ; PURIFY ; YIELD $-1$
ADD $5$ ; ADD $2$ ; ADD $2$ ; ADD $1$ at #1# ; STIR for @4@ at #4# ; SETTEMPERATURE #1# ; MAKESOLUTION with $3$ and $4$ ; ADD SLN ; STIR for @3@ at #4# ; SETTEMPERATURE #3# ; QUENCH with water ; QUENCH with sodium hydroxide ; SETTEMPERATURE #4# ; ADD ethyl acetate ; STIR for @2@ ; FILTER keep filtrate ; CONCENTRATE ; PURIFY ; WASH with triethylamine / acetonitrile ; PURIFY ; YIELD $-1$
ADD $5$ ; ADD $2$ ; ADD $2$ ; ADD $1$ at #1# ; SETTEMPERATURE #1# ; STIR for @4@ ; SETTEMPERATURE #1# ; MAKESOLUTION with $3$ and $4$ ; ADD SLN ; STIR for @3@ ; STIR for @3@ at #4# ; SETTEMPERATURE #3# ; QUENCH with water ; QUENCH with sodium hydroxide ; SETTEMPERATURE #4# ; ADD ethyl acetate ; STIR for @2@ ; FILTER keep filtrate ; CONCENTRATE ; PURIFY ; WASH with triethylamine / acetonitrile ; PURIFY ; YIELD $-1$

CN1CCCC1=O.COC(=O)CS.N#Cc1ccc(C(F)(F)F)cc1[N+](=O)[O-].O.O~[Li+]~[OH-]>>COC(=O)c1sc2cc(C(F)(F)F)ccc2c1N
ADD $3$ ; ADD $2$ ; ADD $1$ ; SETTEMPERATURE #3# ; ADD $5$ at #4# over @2@ ; STIR for @2@ at #4# ; ADD $4$ ; STIR for @2@ ; SETTEMPERATURE #4# ; FILTER keep precipitate ; WASH with $4$ ; DRYSOLID at #4# ; YIELD $-1$
ADD $5$ ; ADD $3$ ; ADD $2$ ; ADD $1$ ; SETTEMPERATURE #3# ; STIR for @2@ at #3# ; ADD $4$ ; STIR for @2@ ; SETTEMPERATURE #4# ; FILTER keep precipitate ; WASH with $4$ ; DRYSOLID at #4# ; YIELD $-1$
ADD SLN ; ADD $3$ ; ADD $2$ ; ADD $1$ ; SETTEMPERATURE #3# ; ADD $5$ at #4# over @2@ ; STIR for @2@ at #4# ; ADD $4$ ; STIR for @2@ ; SETTEMPERATURE #4# ; FILTER keep precipitate ; WASH with $4$ ; DRYSOLID at #4# ; YIELD $-1$
ADD $3$ ; ADD $2$ ; ADD $1$ ; SETTEMPERATURE #3# ; ADD $5$ dropwise at #4# over @2@ ; STIR for @2@ at #4# ; ADD $4$ ; STIR for @2@ ; SETTEMPERATURE #4# ; FILTER keep precipitate ; WASH with $4$ ; DRYSOLID at #4# ; YIELD $-1$
ADD $3$ ; ADD $2$ ; ADD $1$ ; SETTEMPERATURE #3# ; ADD $5$ over @2@ ; ADD $4$ over @2@ ; STIR for @2@ at #4# ; ADD $4$ ; STIR for @2@ ; SETTEMPERATURE #4# ; FILTER keep precipitate ; WASH with $4$ ; DRYSOLID at #4# ; YIELD $-1$
ADD $3$ ; ADD $2$ ; ADD $1$ ; SETTEMPERATURE #3# ; ADD $5$ at #4# over @2@ ; ADD $4$ at #4# over @2@ ; STIR for @2@ at #4# ; ADD $4$ ; STIR for @2@ ; SETTEMPERATURE #4# ; FILTER keep precipitate ; WASH with $4$ ; DRYSOLID at #4# ; YIELD $-1$

CO.Nc1ccc(CCC(=O)O)cc1.O=S(Cl)Cl>>COC(=O)CCc1ccc(N)cc1
ADD $1$ ; ADD $3$ dropwise at #3# ; WAIT for @1@ ; ADD $2$ ; STIR for @4@ at #4# ; CONCENTRATE ; ADD ethyl acetate ; WASH with NaHCO3 ; WASH with water ; WASH with brine ; COLLECTLAYER organic ; DRYSOLUTION over Na2SO4 ; CONCENTRATE ; YIELD $-1$
ADD $1$ ; ADD $3$ dropwise at #3# ; WAIT for @1@ ; ADD $2$ ; STIR for @4@ at #4# ; CONCENTRATE ; WASH with NaHCO3 ; WASH with water ; WASH with brine ; COLLECTLAYER organic ; DRYSOLUTION over Na2SO4 ; CONCENTRATE ; YIELD $-1$
ADD $1$ ; ADD $3$ dropwise at #3# ; STIR for @1@ ; ADD $2$ ; STIR for @4@ at #4# ; CONCENTRATE ; ADD water ; ADD NaHCO3 ; EXTRACT with ethyl acetate ; WASH with brine ; DRYSOLUTION over sodium sulfate ; CONCENTRATE ; WASH with hexane ; YIELD $-1$
ADD $1$ ; ADD $3$ at #3# over @1@ ; WAIT for @1@ at #3# ; ADD $2$ ; STIR for @4@ at #4# ; CONCENTRATE ; ADD ethyl acetate ; WASH with NaHCO3 ; WASH with water ; WASH with sodium chloride ; DRYSOLUTION over Na2SO4 ; CONCENTRATE ; YIELD $-1$
ADD $3$ dropwise at #3# ; ADD $1$ dropwise at #3# ; MAKESOLUTION with $2$ and $1$ ; ADD SLN dropwise at #3# ; STIR for @2@ at #4# ; SETTEMPERATURE #4# ; STIR for @4@ ; CONCENTRATE ; EXTRACT with ethyl acetate ; COLLECTLAYER organic ; WASH with NaHCO3 ; WASH with ammonium chloride ; WASH with brine ; COLLECTLAYER organic ; DRYSOLUTION ; CONCENTRATE ; YIELD $-1$

CO.N[C@H]1CC[C@H](C(=O)O)CC1.O=S(Cl)Cl>>COC(=O)[C@H]1CC[C@H](N)CC1~Cl
ADD $2$ ; ADD $1$ ; ADD $3$ at #3# ; STIR for @4@ at #4# ; CONCENTRATE ; WASH with hexane ; YIELD $-1$
ADD $2$ ; ADD $1$ ; ADD $3$ dropwise at #3# ; STIR for @3@ at #4# ; CONCENTRATE ; ADD diisopropyl ether ; FILTER keep precipitate ; YIELD $-1$
ADD $2$ ; ADD $1$ ; ADD $3$ at #3# ; ADD $3$ ; STIR for @4@ at #3# ; CONCENTRATE ; WASH with hexane ; YIELD $-1$
ADD $2$ ; ADD $1$ ; SETTEMPERATURE #3# ; ADD $3$ dropwise at #3# ; STIR for @1@ ; STIR for @1@ at #4# ; REFLUX for @2@ ; SETTEMPERATURE #4# ; CONCENTRATE ; YIELD $-1$
ADD $2$ ; ADD $1$ ; SETTEMPERATURE #3# ; ADD $3$ dropwise ; STIR for @1@ ; STIR for @1@ at #4# ; REFLUX for @2@ ; SETTEMPERATURE #4# ; CONCENTRATE ; YIELD $-1$

CC(C)(C)OC(=O)OC(=O)OC(C)(C)C.C[C@H]1CNC[C@@H](C)N1.ClCCl>>C[C@H]1CN(C(=O)OC(C)(C)C)C[C@@H](C)N1
ADD $2$ ; ADD $3$ ; ADD $1$ over @2@ ; STIR for @4@ ; WASH with water ; WASH with brine ; DRYSOLUTION over sodium sulfate ; CONCENTRATE ; YIELD $-1$
ADD $2$ ; ADD triethylamine ; ADD $3$ ; MAKESOLUTION with $1$ and $3$ ; ADD SLN dropwise at #3# ; STIR for @3@ at #3# ; CONCENTRATE ; PARTITION with water and ether ; COLLECTLAYER organic ; DRYSOLUTION over Na2SO4 ; CONCENTRATE ; PURIFY ; YIELD $-1$
ADD $2$ ; ADD $3$ ; MAKESOLUTION with $1$ and $3$ ; ADD SLN dropwise at #3# ; STIR for @4@ at #4# ; ADD $3$ ; WASH with Na2CO3 ; COLLECTLAYER aqueous ; EXTRACT with $3$ ; COLLECTLAYER organic ; WASH with brine ; DRYSOLUTION over MgSO4 ; CONCENTRATE ; YIELD $-1$
ADD $2$ ; ADD triethylamine ; ADD $3$ ; MAKESOLUTION with $1$ and $3$ ; ADD SLN dropwise at #3# ; STIR for @3@ at #4# ; CONCENTRATE ; PARTITION with water and ether ; COLLECTLAYER organic ; DRYSOLUTION over Na2SO4 ; CONCENTRATE ; PURIFY ; YIELD $-1$
ADD $2$ ; ADD $3$ ; SETTEMPERATURE #3# ; MAKESOLUTION with $1$ and $3$ ; ADD SLN ; SETTEMPERATURE #4# ; STIR for @4@ ; ADD $3$ ; WASH with potassium carbonate ; WASH with brine ; COLLECTLAYER organic ; DRYSOLUTION over sodium sulfate ; FILTER keep filtrate ; CONCENTRATE ; YIELD $-1$
ADD $2$ ; ADD $3$ ; ADD $1$ over @2@ ; STIR for @2@ ; WASH with water ; WASH with brine ; DRYSOLUTION over sodium sulfate ; CONCENTRATE ; YIELD $-1$

CC(=O)O.CC(C)(C)c1cc(C=O)cc(C(C)(C)C)c1O.CCO.O.O=C1CSC(=S)N1>>CC(C)(C)c1cc(C=C2SC(=S)NC2=O)cc(C(C)(C)C)c1O
ADD $2$ ; ADD $5$ ; ADD $-1$ ; ADD $1$ ; REFLUX ; STIR for @4@ ; SETTEMPERATURE #4# ; ADD $3$ ; ADD $4$ ; ADD $4$ ; STIR for @2@ ; FILTER keep precipitate ; PH with ethyl acetate to pH acidic ; FILTER ; ADD $3$ ; SETTEMPERATURE #4# ; ADD $4$ dropwise ; SETTEMPERATURE #4# ; FILTER keep precipitate
ADD $2$ ; ADD $5$ ; ADD $-1$ ; ADD $1$ ; REFLUX ; STIR for @4@ ; SETTEMPERATURE #4# ; ADD $3$ ; ADD $4$ ; STIR for @2@ ; FILTER keep precipitate ; PH with ethyl acetate to pH acidic ; FILTER ; ADD $3$ ; SETTEMPERATURE #4# ; ADD $4$ dropwise ; SETTEMPERATURE #4# ; FILTER keep precipitate
ADD $2$ ; ADD $5$ ; ADD $-1$ ; ADD $1$ ; REFLUX ; STIR for @4@ ; SETTEMPERATURE #4# ; ADD $3$ ; ADD $4$ ; ADD $4$ ; STIR for @2@ ; FILTER keep precipitate ; PH with ethyl acetate to pH acidic ; FILTER ; ADD $3$ ; SETTEMPERATURE #4# ; ADD $4$ ; FILTER keep precipitate
ADD $2$ ; ADD $5$ ; ADD $-1$ ; ADD $1$ ; REFLUX ; STIR for @4@ ; SETTEMPERATURE #4# ; ADD $3$ ; ADD $4$ ; STIR for @2@ ; FILTER keep precipitate ; PH with ethyl acetate to pH acidic ; FILTER ; ADD $3$ ; SETTEMPERATURE #4# ; ADD $4$ ; FILTER keep precipitate
ADD $2$ ; ADD $5$ ; ADD $-1$ ; ADD $1$ ; REFLUX ; STIR for @4@ ; SETTEMPERATURE #4# ; ADD $3$ ; ADD $4$ ; ADD $4$ ; STIR for @2@ ; FILTER keep precipitate ; PH with ethyl acetate to pH acidic ; FILTER ; ADD $3$ ; SETTEMPERATURE #4# ; ADD $4$ ; SETTEMPERATURE #4# ; FILTER keep precipitate

CC(C)(C)OC(=O)N1CCC(O)(CN(Cc2ccccc2)Cc2ccccc2)CC1.CCN(CC)S(F)(F)F.ClCCl>>CC(C)(C)OC(=O)N1CCC(F)(CN(Cc2ccccc2)Cc2ccccc2)CC1
ADD $1$ ; ADD $3$ ; ADD $2$ at #5# ; STIR for @4@ at #4# ; QUENCH with water ; PH with ammonia to pH basic ; EXTRACT with $3$ ; COLLECTLAYER organic ; WASH with water ; WASH with brine ; DRYSOLUTION over Na2SO4 ; CONCENTRATE ; PURIFY ; YIELD $-1$
ADD $1$ ; ADD $3$ ; ADD $2$ at #5# ; STIR for @4@ at #5# ; QUENCH with water ; PH with ammonia to pH basic ; EXTRACT with $3$ ; COLLECTLAYER organic ; WASH with water ; WASH with brine ; DRYSOLUTION over Na2SO4 ; CONCENTRATE ; PURIFY ; YIELD $-1$
ADD $1$ ; ADD $3$ ; ADD $2$ at #2# ; STIR for @4@ at #4# ; QUENCH with water ; PH with ammonia to pH basic ; EXTRACT with $3$ ; COLLECTLAYER organic ; WASH with water ; WASH with brine ; DRYSOLUTION over Na2SO4 ; CONCENTRATE ; PURIFY ; YIELD $-1$
ADD $1$ ; ADD $3$ ; ADD $2$ at #2# ; STIR for @4@ at #2# ; QUENCH with water ; PH with ammonia to pH basic ; EXTRACT with $3$ ; COLLECTLAYER organic ; WASH with water ; WASH with brine ; DRYSOLUTION over Na2SO4 ; CONCENTRATE ; PURIFY ; YIELD $-1$
ADD $1$ ; ADD $3$ ; ADD $2$ at #2# ; STIR for @4@ at #2# ; PURIFY ; QUENCH with water ; PH with ammonia to pH basic ; EXTRACT with $3$ ; COLLECTLAYER organic ; WASH with water ; WASH with brine ; DRYSOLUTION over Na2SO4 ; CONCENTRATE ; PURIFY ; YIELD $-1$

O=S(=O)(O)O.O=[N+]([O-])O.Oc1ncccc1C(F)(F)F>>O=[N+]([O-])c1cnc(O)c(C(F)(F)F)c1
ADD $3$ ; ADD $2$ at #3# ; ADD $1$ at #3# ; STIR for @4@ at #4# ; STIR for @3@ at #5# ; SETTEMPERATURE #4# ; ADD water ; EXTRACT with ethyl acetate ; WASH with water ; COLLECTLAYER organic ; COLLECTLAYER organic ; WASH with brine ; DRYSOLUTION over Na2SO4 ; CONCENTRATE ; YIELD $-1$
ADD $3$ ; ADD $2$ ; ADD $1$ at #3# ; STIR for @4@ at #4# ; STIR for @3@ at #5# ; SETTEMPERATURE #4# ; ADD water ; EXTRACT with ethyl acetate ; WASH with water ; COLLECTLAYER organic ; COLLECTLAYER organic ; WASH with brine ; DRYSOLUTION over Na2SO4 ; CONCENTRATE ; YIELD $-1$
ADD $3$ ; ADD $1$ ; ADD $2$ at #3# ; STIR for @3@ at #4# ; ADD water ; FILTER keep precipitate ; DRYSOLID for @4@ under vacuum ; YIELD $-1$
ADD $1$ ; ADD $3$ at #3# ; STIR for @1@ at #3# ; ADD $2$ dropwise ; STIR for @2@ at #4# ; STIR for @3@ at #5# ; SETTEMPERATURE #4# ; ADD water ; EXTRACT with ethyl acetate ; COLLECTLAYER organic ; WASH with brine ; DRYSOLUTION over MgSO4 ; FILTER keep filtrate ; CONCENTRATE ; YIELD $-1$
ADD $1$ ; ADD $3$ at #3# ; STIR for @1@ at #3# ; ADD $2$ dropwise over @1@ ; STIR for @2@ at #5# ; STIR for @3@ ; SETTEMPERATURE #4# ; ADD water ; EXTRACT with ethyl acetate ; WASH with brine ; DRYSOLUTION over magnesium sulfate ; CONCENTRATE ; WASH with diisopropyl ether ; YIELD $-1$
ADD $3$ ; ADD $2$ ; ADD $1$ at #3# ; STIR for @4@ at #4# ; STIR for @3@ at #5# ; SETTEMPERATURE #4# ; ADD water ; EXTRACT with ethyl acetate ; WASH with water ; COLLECTLAYER organic ; COLLECTLAYER organic ; WASH with brine ; DRYSOLUTION over Na2SO4 ; FILTER keep filtrate ; CONCENTRATE ; YIELD $-1$
ADD $2$ ; ADD $3$ ; ADD $1$ dropwise at #3# ; STIR for @4@ at #5# ; QUENCH with water ; EXTRACT with ether ; COLLECTLAYER organic ; DRYSOLUTION ; CONCENTRATE ; YIELD $-1$
ADD $1$ ; ADD $3$ at #3# ; STIR for @1@ at #3# ; ADD $2$ dropwise over @1@ ; STIR for @2@ at #4# ; STIR for @3@ at #5# ; SETTEMPERATURE #4# ; ADD water ; EXTRACT with ethyl acetate ; COLLECTLAYER organic ; WASH with brine ; DRYSOLUTION over MgSO4 ; FILTER keep filtrate ; CONCENTRATE ; YIELD $-1$

C1COCCO1.COC(=O)c1ccc2c(n1)NC(=O)CS2.O.[Na+]~[OH-]>>O=C1CSc2ccc(C(=O)O)nc2N1
ADD $2$ ; ADD $1$ ; ADD $3$ ; ADD $4$ dropwise over @2@ ; STIR for @4@ ; CONCENTRATE ; ADD $3$ ; PH with HCl to pH acidic ; FILTER keep precipitate ; WASH with $3$ ; DRYSOLID under vacuum ; YIELD $-1$
ADD $2$ ; ADD $1$ ; ADD $4$ dropwise over @2@ ; STIR for @4@ ; PH with $3$ to pH approx ; FILTER keep precipitate ; WASH with $3$ ; DRYSOLID under vacuum ; YIELD $-1$
ADD $2$ ; ADD $1$ ; ADD $3$ ; ADD $4$ over @2@ ; STIR for @4@ at #4# ; CONCENTRATE ; PH with HCl to pH acidic ; FILTER keep precipitate ; WASH with $3$ ; DRYSOLID for @4@ under vacuum ; YIELD $-1$
ADD $2$ ; ADD $1$ ; ADD $3$ ; ADD $4$ dropwise over @2@ ; STIR for @4@ at #4# ; CONCENTRATE ; ADD $3$ ; PH with HCl to pH acidic ; FILTER keep filtrate ; DRYSOLUTION ; YIELD $-1$
ADD $2$ ; ADD $1$ ; ADD $3$ ; ADD $4$ dropwise over @2@ ; STIR for @4@ ; PH with $3$ to pH acidic ; FILTER keep precipitate ; WASH with $3$ ; DRYSOLID under vacuum ; YIELD $-1$
ADD $2$ ; ADD $1$ ; ADD $3$ ; ADD $4$ dropwise over @2@ ; STIR for @4@ ; PH with $3$ to pH approx ; FILTER keep precipitate ; WASH with $3$ ; DRYSOLID under vacuum ; YIELD $-1$
ADD $2$ ; ADD $1$ ; ADD $3$ ; ADD $4$ dropwise over @2@ ; STIR for @4@ at #4# ; CONCENTRATE ; ADD $3$ ; PH with HCl to pH acidic ; FILTER keep precipitate ; WASH with $3$ ; DRYSOLID for @4@ under vacuum ; YIELD $-1$

BrCCBr.COC(=O)c1cccc(CC#N)c1.CS(C)=O.O.[H-]~[Na+]>>COC(=O)c1cccc(C2(C#N)CC2)c1
ADD $2$ ; ADD $3$ ; ADD $5$ at #4# ; STIR for @2@ at #4# ; SETTEMPERATURE #4# ; ADD $1$ ; STIR for @4@ at #4# ; ADD $4$ ; EXTRACT with ethyl acetate ; COLLECTLAYER organic ; WASH with brine ; DRYSOLUTION over sodium sulfate ; FILTER keep filtrate ; CONCENTRATE ; PURIFY ; COLLECTLAYER organic ; CONCENTRATE ; YIELD $-1$
ADD $2$ ; ADD $3$ ; ADD $5$ at #4# ; SETTEMPERATURE #4# ; STIR for @2@ at #4# ; ADD $1$ ; STIR for @4@ at #4# ; ADD $4$ ; EXTRACT with ethyl acetate ; COLLECTLAYER organic ; WASH with brine ; DRYSOLUTION over sodium sulfate ; FILTER keep filtrate ; CONCENTRATE ; PURIFY ; COLLECTLAYER organic ; CONCENTRATE ; YIELD $-1$
ADD $2$ ; ADD $3$ ; ADD $5$ ; SETTEMPERATURE #4# ; STIR for @2@ at #4# ; ADD $1$ ; STIR for @4@ at #4# ; ADD $4$ ; EXTRACT with ethyl acetate ; COLLECTLAYER organic ; WASH with brine ; DRYSOLUTION over sodium sulfate ; FILTER keep filtrate ; CONCENTRATE ; PURIFY ; CONCENTRATE ; YIELD $-1$
ADD $2$ ; ADD $3$ ; ADD $5$ ; SETTEMPERATURE #4# ; STIR for @2@ at #4# ; ADD $1$ ; STIR for @4@ at #4# ; ADD $4$ ; EXTRACT with ethyl acetate ; COLLECTLAYER organic ; WASH with brine ; DRYSOLUTION over sodium sulfate ; FILTER keep filtrate ; CONCENTRATE ; PURIFY ; COLLECTLAYER organic ; CONCENTRATE ; YIELD $-1$
ADD $2$ ; ADD $3$ ; ADD $5$ at #4# ; STIR for @2@ at #4# ; SETTEMPERATURE #4# ; ADD $1$ ; STIR for @4@ at #4# ; ADD $4$ ; EXTRACT with ethyl acetate ; COLLECTLAYER organic ; WASH with brine ; DRYSOLUTION over Na2SO4 ; CONCENTRATE ; PURIFY ; YIELD $-1$

C1COCCN1.Cc1ccccc1.ClCCCBr>>ClCCCN1CCOCC1
ADD $1$ ; ADD $3$ ; ADD $2$ ; STIR for @3@ at #5# ; FILTER keep filtrate ; CONCENTRATE ; FILTER keep filtrate ; CONCENTRATE ; YIELD $-1$
ADD $1$ ; ADD $3$ ; ADD $2$ ; STIR for @4@ at #4# ; ADD $3$ ; STIR for @2@ ; FILTER keep filtrate ; CONCENTRATE ; YIELD $-1$
ADD $1$ ; ADD $3$ ; ADD $2$ ; STIR for @3@ at #5# ; FILTER keep filtrate ; CONCENTRATE ; PURIFY ; YIELD $-1$
ADD $1$ ; ADD $2$ ; ADD $3$ ; STIR for @3@ at #5# ; FILTER keep filtrate ; CONCENTRATE ; PURIFY ; YIELD $-1$
ADD $3$ ; ADD $2$ ; ADD $1$ ; REFLUX for @2@ ; FILTER ; WASH with water ; COLLECTLAYER organic ; DRYSOLUTION ; CONCENTRATE ; CONCENTRATE ; YIELD $-1$

CC(C)=O.CCN1CCC(=O)CC1.CI>>CC[N+]1(C)CCC(=O)CC1~[I-]
ADD $2$ ; ADD $1$ ; ADD $3$ ; STIR for @3@ at #4# ; FILTER keep precipitate ; WASH with $1$ ; DRYSOLID under vacuum ; YIELD $-1$
ADD $2$ ; ADD $1$ ; ADD $3$ at #4# ; ADD $-1$ ; STIR for @3@
ADD $2$ ; ADD $1$ ; ADD $3$ at #4# ; FILTER keep precipitate ; WASH with $1$ ; DRYSOLID ; YIELD $-1$
ADD $2$ ; ADD $1$ ; SETTEMPERATURE #4# ; ADD $3$ dropwise at #4# ; STIR for @3@ at #4# ; FILTER keep precipitate ; WASH with $1$ ; DRYSOLID ; YIELD $-1$
ADD $2$ ; ADD $1$ ; SETTEMPERATURE #4# ; MAKESOLUTION with $3$ and $1$ ; ADD SLN dropwise ; STIR for @4@ at #4# ; FILTER keep precipitate ; WASH with $1$ ; DRYSOLID under vacuum ; YIELD $-1$
ADD $2$ ; ADD $1$ ; ADD $3$ at #4# ; ADD $-1$ ; STIR for @3@ ; FILTER keep precipitate ; WASH with $1$

CC#N.Nc1cc(Cl)ccn1.O=C1CCC(=O)N1Br>>Nc1cc(Cl)c(Br)cn1
ADD $2$ ; ADD $1$ ; MAKESOLUTION with $3$ and $1$ ; ADD SLN dropwise ; STIR for @2@ at #4# ; CONCENTRATE ; ADD water ; EXTRACT with dichloromethane ; COLLECTLAYER organic ; DRYSOLUTION over Na2SO4 ; FILTER keep filtrate ; CONCENTRATE ; PURIFY ; YIELD $-1$
ADD $2$ ; ADD $1$ ; ADD $3$ at #4# ; STIR for @4@ ; CONCENTRATE ; ADD water ; EXTRACT with ethyl acetate ; COLLECTLAYER organic ; WASH with water ; WASH with brine ; DRYSOLUTION over sodium sulfate ; CONCENTRATE ; YIELD $-1$
ADD $2$ ; ADD $1$ ; MAKESOLUTION with $3$ and $1$ ; ADD SLN dropwise ; STIR for @4@ at #4# ; CONCENTRATE ; PURIFY ; YIELD $-1$
ADD $2$ ; ADD $1$ ; ADD $3$ at #4# ; STIR for @3@ ; CONCENTRATE ; PURIFY ; YIELD $-1$
ADD $2$ ; ADD $1$ ; ADD $3$ at #4# ; STIR for @4@ ; CONCENTRATE ; SETTEMPERATURE #4# ; ADD ethyl acetate ; ADD water ; EXTRACT with ethyl acetate ; COLLECTLAYER organic ; WASH with water ; WASH with brine ; DRYSOLUTION over Na2SO4 ; CONCENTRATE ; YIELD $-1$

BrP(Br)Br.ClC(Cl)Cl.ClCCl.O=C([O-])O~[Na+].O=[N+]([O-])c1cc(CO)n(CCBr)n1>>O=[N+]([O-])c1cc(CBr)n(CCBr)n1
ADD $5$ ; ADD $2$ ; ADD $1$ dropwise ; STIR for @2@ at #3# ; SETTEMPERATURE #3# ; ADD $3$ ; PH with $4$ to pH basic ; PHASESEPARATION ; COLLECTLAYER organic ; EXTRACT with $3$ ; COLLECTLAYER organic ; WASH with brine ; DRYSOLUTION over Na2SO4 ; FILTER keep filtrate ; CONCENTRATE ; PURIFY ; YIELD $-1$
ADD $5$ ; ADD $2$ ; SETTEMPERATURE #3# ; ADD $1$ dropwise at #3# ; SETTEMPERATURE #4# ; STIR for @2@ ; SETTEMPERATURE #3# ; ADD $3$ ; PH with $4$ to pH basic ; PHASESEPARATION ; COLLECTLAYER aqueous ; EXTRACT with $3$ ; COLLECTLAYER organic ; WASH with brine ; DRYSOLUTION over magnesium sulfate ; FILTER keep filtrate ; CONCENTRATE ; YIELD $-1$
ADD $5$ ; ADD $2$ ; SETTEMPERATURE #3# ; ADD $1$ dropwise ; SETTEMPERATURE #4# ; STIR for @2@ ; SETTEMPERATURE #3# ; ADD $3$ ; PH with $4$ to pH basic ; PHASESEPARATION ; COLLECTLAYER aqueous ; EXTRACT with $3$ ; COLLECTLAYER organic ; WASH with brine ; DRYSOLUTION over magnesium sulfate ; FILTER keep filtrate ; CONCENTRATE ; PURIFY ; YIELD $-1$
ADD $5$ ; ADD $2$ ; SETTEMPERATURE #3# ; ADD $1$ dropwise at #3# ; SETTEMPERATURE #4# ; STIR for @2@ ; SETTEMPERATURE #3# ; ADD $3$ ; PH with $4$ to pH basic ; PHASESEPARATION ; COLLECTLAYER aqueous ; EXTRACT with $3$ ; COLLECTLAYER organic ; WASH with brine ; DRYSOLUTION over magnesium sulfate ; FILTER keep filtrate ; CONCENTRATE ; PURIFY ; YIELD $-1$
ADD $5$ ; ADD $2$ ; SETTEMPERATURE #3# ; ADD $1$ ; SETTEMPERATURE #4# ; STIR for @2@ ; SETTEMPERATURE #3# ; ADD $3$ ; PH with $4$ to pH basic ; PHASESEPARATION ; COLLECTLAYER aqueous ; EXTRACT with $3$ ; COLLECTLAYER organic ; WASH with brine ; DRYSOLUTION over magnesium sulfate ; FILTER keep filtrate ; CONCENTRATE ; PURIFY ; YIELD $-1$
ADD $5$ ; ADD $2$ ; SETTEMPERATURE #3# ; ADD $1$ dropwise at #3# ; SETTEMPERATURE #4# ; STIR for @2@ ; SETTEMPERATURE #3# ; ADD $3$ ; PH with $4$ to pH basic ; PHASESEPARATION ; COLLECTLAYER aqueous ; EXTRACT with $3$ ; COLLECTLAYER organic ; WASH with brine ; FILTER keep filtrate ; CONCENTRATE ; YIELD $-1$

CCC=CCC=CCC=CCC=CCC=CCCCC(=O)O.ClC(Cl)Cl.O=C(Cl)C(=O)Cl>>CCC=CCC=CCC=CCC=CCC=CCCCC(=O)Cl
ADD $1$ ; ADD $2$ ; ADD $3$ at #4# ; STIR for @2@ ; CONCENTRATE ; ADD $2$ ; YIELD $-1$
ADD $1$ ; ADD $2$ ; ADD $3$ at #4# ; STIR for @2@ ; CONCENTRATE ; ADD $-1$ ; ADD $2$
ADD $1$ ; ADD $2$ ; ADD $3$ at #4# ; STIR for @2@ ; CONCENTRATE ; ADD $-1$ ; ADD $2$ ; YIELD $-1$
ADD $1$ ; ADD $2$ ; ADD $3$ at #4# ; STIR for @2@ ; CONCENTRATE ; ADD $-1$ ; CONCENTRATE ; YIELD $-1$
ADD $1$ ; ADD $2$ ; ADD $3$ at #4# ; STIR for @2@ ; CONCENTRATE ; ADD $3$ ; YIELD $-1$
ADD $1$ ; ADD $2$ ; ADD $3$ at #4# ; STIR for @2@ ; CONCENTRATE ; YIELD $-1$

CS(=O)[O-]~[Na+].CS(C)=O.O=Cc1ccc(F)c(F)c1>>CS(=O)(=O)c1ccc(C=O)cc1F
ADD $3$ ; ADD $2$ ; ADD $1$ at #5# over @2@ ; WAIT for @2@ at #5# ; ADD ice water ; FILTER keep precipitate ; WASH with water ; ADD chloroform ; WASH with water ; DRYSOLUTION over MgSO4 ; FILTER keep filtrate ; CONCENTRATE ; YIELD $-1$
ADD $3$ ; ADD $2$ ; ADD $1$ at #5# over @2@ ; WAIT for @2@ at #5# ; ADD ice water ; FILTER keep precipitate ; WASH with water ; ADD chloroform ; WASH with water ; DRYSOLUTION over MgSO4 ; CONCENTRATE ; YIELD $-1$
ADD $3$ ; ADD $2$ ; ADD $1$ ; STIR for @3@ at #5# ; ADD ice water ; FILTER keep precipitate ; WASH with water ; ADD chloroform ; COLLECTLAYER organic ; WASH with water ; DRYSOLUTION over MgSO4 ; FILTER keep filtrate ; CONCENTRATE ; YIELD $-1$
ADD $3$ ; ADD $2$ ; ADD $1$ at #5# ; WAIT for @2@ ; ADD ice water ; FILTER keep precipitate ; WASH with water ; ADD chloroform ; WASH with water ; DRYSOLUTION over MgSO4 ; FILTER keep filtrate ; CONCENTRATE ; YIELD $-1$
ADD $3$ ; ADD $2$ ; ADD $1$ at #5# ; WAIT for @2@ ; ADD ice water ; FILTER keep precipitate ; WASH with water ; ADD chloroform ; COLLECTLAYER organic ; WASH with water ; DRYSOLUTION over MgSO4 ; CONCENTRATE ; YIELD $-1$

C1CCOC1~CN1CCCN(C)C1=O.CC(C)[N-]C(C)C~[Li+].CN1CCCN(C)C1=O.ICC1CCCC1.O=C(O)Cc1ccc(F)c(C(F)(F)F)c1>>O=C(O)C(CC1CCCC1)c1ccc(F)c(C(F)(F)F)c1
ADD $2$ ; SETTEMPERATURE #1# ; MAKESOLUTION with $5$ and $1$ ; ADD SLN ; STIR for @2@ at #1# ; MAKESOLUTION with $4$ and $3$ ; ADD SLN ; STIR for @3@ at #1# ; SETTEMPERATURE #4# ; STIR for @4@ at #4# ; QUENCH with HCl dropwise ; EXTRACT with ethyl acetate ; EXTRACT with ether ; COLLECTLAYER organic ; DRYSOLUTION over magnesium sulfate ; FILTER keep filtrate ; CONCENTRATE ; PURIFY ; YIELD $-1$
ADD $2$ ; SETTEMPERATURE #1# ; MAKESOLUTION with $5$ and $1$ ; ADD SLN ; STIR for @2@ at #1# ; MAKESOLUTION with $4$ and $3$ ; ADD SLN ; STIR for @3@ at #1# ; SETTEMPERATURE #4# ; STIR for @4@ at #4# ; QUENCH with HCl ; EXTRACT with ethyl acetate ; EXTRACT with ether ; DRYSOLUTION over magnesium sulfate ; FILTER keep filtrate ; CONCENTRATE ; PURIFY ; YIELD $-1$
ADD $2$ ; SETTEMPERATURE #1# ; MAKESOLUTION with $5$ and $1$ ; ADD SLN ; STIR for @2@ at #1# ; ADD $4$ ; ADD $3$ ; STIR for @3@ at #1# ; SETTEMPERATURE #4# ; STIR for @4@ at #4# ; QUENCH with HCl ; EXTRACT with ethyl acetate ; EXTRACT with ether ; COLLECTLAYER organic ; DRYSOLUTION over sodium sulfate ; FILTER keep filtrate ; CONCENTRATE ; PURIFY ; YIELD $-1$
ADD $2$ ; SETTEMPERATURE #1# ; MAKESOLUTION with $5$ and $1$ ; ADD SLN ; STIR for @2@ at #1# ; MAKESOLUTION with $4$ and $3$ ; ADD SLN ; STIR for @3@ at #1# ; SETTEMPERATURE #4# ; STIR for @4@ at #4# ; QUENCH with HCl dropwise ; EXTRACT with ethyl acetate ; EXTRACT with ether ; DRYSOLUTION over magnesium sulfate ; FILTER keep filtrate ; CONCENTRATE ; PURIFY ; YIELD $-1$
ADD $2$ ; SETTEMPERATURE #1# ; MAKESOLUTION with $5$ and $1$ ; ADD SLN ; STIR for @2@ at #1# ; MAKESOLUTION with $4$ and $3$ ; ADD SLN ; STIR for @3@ at #1# ; SETTEMPERATURE #4# ; STIR for @4@ at #4# ; QUENCH with HCl ; EXTRACT with ethyl acetate ; EXTRACT with ether ; COLLECTLAYER organic ; DRYSOLUTION over magnesium sulfate ; FILTER keep filtrate ; CONCENTRATE ; PURIFY ; YIELD $-1$
ADD $2$ ; SETTEMPERATURE #1# ; MAKESOLUTION with $5$ and $1$ ; ADD SLN ; STIR for @2@ at #1# ; ADD $4$ ; ADD $3$ ; STIR for @3@ at #1# ; SETTEMPERATURE #4# ; STIR for @4@ at #4# ; QUENCH with HCl ; EXTRACT with ethyl acetate ; EXTRACT with ether ; DRYSOLUTION over sodium sulfate ; FILTER keep filtrate ; CONCENTRATE ; PURIFY ; YIELD $-1$

Cc1cccs1.ClC(Cl)Cl.O=S(=O)(O)Cl>>Cc1ccc(S(=O)(=O)Cl)s1
ADD $3$ ; ADD $2$ ; MAKESOLUTION with $1$ and $2$ ; ADD SLN at #3# ; STIR for @3@ at #3# ; EXTRACT with water ; EXTRACT with $2$ ; COLLECTLAYER organic ; WASH with water ; WASH with brine ; DRYSOLUTION over Na2SO4 ; CONCENTRATE ; YIELD $-1$
ADD $3$ ; ADD $2$ ; MAKESOLUTION with $1$ and $2$ ; ADD SLN at #3# ; STIR for @3@ at #3# ; SETTEMPERATURE #3# ; EXTRACT with $2$ ; COLLECTLAYER organic ; WASH with water ; WASH with brine ; COLLECTLAYER organic ; DRYSOLUTION over Na2SO4 ; CONCENTRATE ; YIELD $-1$
ADD $3$ ; ADD $2$ ; MAKESOLUTION with $1$ and $2$ ; ADD SLN at #3# ; STIR for @3@ at #3# ; SETTEMPERATURE #3# ; EXTRACT with $2$ ; COLLECTLAYER organic ; WASH with water ; WASH with brine ; DRYSOLUTION over Na2SO4 ; CONCENTRATE ; YIELD $-1$
ADD $3$ ; ADD $2$ ; MAKESOLUTION with $1$ and $2$ ; ADD SLN at #3# ; STIR for @3@ at #3# ; EXTRACT with $2$ ; COLLECTLAYER organic ; WASH with water ; WASH with brine ; DRYSOLUTION over Na2SO4 ; CONCENTRATE ; YIELD $-1$
ADD $3$ ; ADD $2$ ; MAKESOLUTION with $1$ and $2$ ; ADD SLN at #3# ; STIR for @3@ at #3# ; EXTRACT with water ; EXTRACT with $2$ ; COLLECTLAYER organic ; WASH with water ; WASH with brine ; COLLECTLAYER organic ; DRYSOLUTION over Na2SO4 ; CONCENTRATE ; YIELD $-1$
ADD $3$ ; ADD $2$ ; MAKESOLUTION with $1$ and $2$ ; ADD SLN at #3# ; STIR for @3@ at #3# ; EXTRACT with $2$ ; COLLECTLAYER organic ; WASH with water ; WASH with brine ; COLLECTLAYER organic ; DRYSOLUTION over Na2SO4 ; CONCENTRATE ; YIELD $-1$

C1=CCC=CC1.CCO.COc1cc2c(Oc3ccc(NC(=O)C4(C(=O)Nc5ccc(F)cc5)CC4)cc3F)ccnc2cc1OCc1ccccc1.[Pd]>>COc1cc2c(Oc3ccc(NC(=O)C4(C(=O)Nc5ccc(F)cc5)CC4)cc3F)ccnc2cc1O
ADD $3$ ; ADD $2$ ; ADD $1$ ; ADD $4$ ; STIR for @3@ at #5# ; SETTEMPERATURE #4# ; FILTER keep filtrate ; WASH with methanol ; CONCENTRATE ; ADD ethyl acetate ; WASH with ethyl acetate ; WASH with water ; WASH with brine ; DRYSOLUTION over MgSO4 ; CONCENTRATE ; YIELD $-1$
ADD $3$ ; ADD $2$ ; ADD $1$ ; ADD $4$ ; STIR for @3@ at #5# ; SETTEMPERATURE #4# ; FILTER keep filtrate ; CONCENTRATE ; ADD ethyl acetate ; WASH with water ; WASH with brine ; DRYSOLUTION over MgSO4 ; CONCENTRATE ; YIELD $-1$
ADD $3$ ; ADD $2$ ; ADD $1$ ; ADD $4$ ; STIR for @3@ at #5# ; SETTEMPERATURE #4# ; FILTER keep filtrate ; WASH with methanol ; CONCENTRATE ; ADD ethyl acetate ; WASH with water ; WASH with brine ; DRYSOLUTION over MgSO4 ; CONCENTRATE ; YIELD $-1$
ADD $3$ ; ADD $2$ ; ADD $1$ ; ADD $4$ ; REFLUX for @2@ ; SETTEMPERATURE #4# ; FILTER keep filtrate ; WASH with methanol ; CONCENTRATE ; ADD ethyl acetate ; WASH with ethyl acetate ; WASH with water ; DRYSOLUTION over Na2SO4 ; CONCENTRATE ; YIELD $-1$
ADD $3$ ; ADD $2$ ; ADD $1$ ; ADD $4$ ; REFLUX for @2@ ; SETTEMPERATURE #4# ; FILTER keep filtrate ; WASH with methanol ; CONCENTRATE ; ADD ethyl acetate ; WASH with water ; DRYSOLUTION over Na2SO4 ; CONCENTRATE ; YIELD $-1$

C1N2CN3CN1CN(C2)C3.CC(=O)O.Clc1cnc2[nH]ccc2c1.O>>O=Cc1c[nH]c2ncc(Cl)cc12
ADD $3$ ; ADD $2$ ; ADD $4$ ; ADD $1$ ; REFLUX for @4@ ; ADD $4$ ; STIR for @2@ ; FILTER keep precipitate ; DRYSOLID ; YIELD $-1$
ADD $3$ ; ADD $2$ ; ADD $1$ ; ADD $4$ ; REFLUX for @4@ ; ADD $4$ ; WAIT for @2@ ; FILTER keep precipitate ; DRYSOLID ; YIELD $-1$
ADD $3$ at #4# ; ADD $2$ at #4# ; ADD $1$ at #4# ; REFLUX for @3@ ; SETTEMPERATURE #4# ; ADD $4$ ; EXTRACT with ethyl acetate ; COLLECTLAYER organic ; WASH with $4$ ; WASH with brine ; DRYSOLUTION over sodium sulfate ; CONCENTRATE ; PURIFY ; YIELD $-1$
ADD $3$ ; ADD $2$ ; ADD $1$ at #4# ; REFLUX for @3@ ; SETTEMPERATURE #4# ; ADD $4$ ; EXTRACT with ethyl acetate ; COLLECTLAYER organic ; WASH with $4$ ; WASH with brine ; DRYSOLUTION over sodium sulfate ; CONCENTRATE ; PURIFY ; YIELD $-1$
ADD $3$ ; ADD $1$ ; ADD $2$ ; ADD $4$ ; REFLUX for @4@ ; ADD $4$ ; WAIT for @2@ ; FILTER keep precipitate ; DRYSOLID ; YIELD $-1$

C1CCOC1.CC(C)O.Clc1cccnc1Cl.[H-]~[Na+]>>CC(C)Oc1ncccc1Cl
ADD $4$ ; ADD $1$ ; ADD $2$ dropwise at #3# over @2@ ; MAKESOLUTION with $4$ and $1$ ; ADD SLN ; STIR for @2@ at #4# ; ADD $3$ ; REFLUX for @4@ ; SETTEMPERATURE #3# ; QUENCH with brine / water ; QUENCH with water ; COLLECTLAYER aqueous ; EXTRACT with ethyl acetate ; COLLECTLAYER organic ; WASH with brine ; DRYSOLUTION over magnesium sulfate ; FILTER keep filtrate ; CONCENTRATE ; YIELD $-1$
ADD $2$ ; ADD $1$ ; ADD $4$ at #3# ; STIR for @2@ at #4# ; MAKESOLUTION with $3$ and $1$ ; ADD SLN ; STIR for @4@ at #6# ; QUENCH with water ; EXTRACT with ethyl acetate ; COLLECTLAYER organic ; DRYSOLUTION over Na2SO4 ; FILTER keep filtrate ; CONCENTRATE ; PURIFY ; YIELD $-1$
ADD $4$ ; ADD $1$ ; ADD $2$ dropwise at #3# over @2@ ; SETTEMPERATURE #4# ; STIR for @2@ ; ADD $3$ ; REFLUX for @4@ ; SETTEMPERATURE #3# ; QUENCH with brine ; QUENCH with water ; QUENCH with water ; COLLECTLAYER aqueous ; EXTRACT with ethyl acetate ; COLLECTLAYER organic ; WASH with brine ; DRYSOLUTION over magnesium sulfate ; FILTER keep filtrate ; CONCENTRATE ; YIELD $-1$
ADD $4$ ; ADD $1$ ; ADD $2$ dropwise at #3# over @2@ ; MAKESOLUTION with $4$ and $1$ ; ADD SLN ; STIR for @2@ at #3# ; ADD $3$ ; REFLUX for @4@ ; SETTEMPERATURE #3# ; QUENCH with brine ; QUENCH with water ; QUENCH with water ; COLLECTLAYER aqueous ; EXTRACT with ethyl acetate ; COLLECTLAYER organic ; WASH with brine ; DRYSOLUTION over magnesium sulfate ; FILTER keep filtrate ; CONCENTRATE ; YIELD $-1$
ADD $4$ ; ADD $1$ ; SETTEMPERATURE #3# ; ADD $2$ dropwise over @2@ ; SETTEMPERATURE #4# ; STIR for @2@ at #4# ; ADD $3$ ; REFLUX for @4@ ; SETTEMPERATURE #3# ; QUENCH with brine / water ; QUENCH with water ; COLLECTLAYER aqueous ; EXTRACT with ethyl acetate ; COLLECTLAYER organic ; WASH with brine ; DRYSOLUTION over MgSO4 ; FILTER keep filtrate ; CONCENTRATE ; YIELD $-1$

CI.CN(C)C=O.COC(=O)c1c[nH]c2ccc(Br)cc12.ClCCl.O=C([O-])[O-]~[K+]~[K+]>>COC(=O)c1cn(C)c2cc(Br)ccc12
ADD $3$ ; ADD $5$ ; ADD $2$ ; ADD $1$ at #4# ; WAIT for @2@ ; ADD $1$ ; STIR for @2@ ; ADD $4$ ; FILTER keep filtrate ; CONCENTRATE ; ADD ethyl acetate ; CONCENTRATE ; YIELD $-1$
ADD $3$ ; ADD $5$ ; ADD $2$ ; ADD $1$ ; STIR for @2@ ; ADD $1$ ; STIR for @2@ ; ADD $4$ ; FILTER keep filtrate ; CONCENTRATE ; ADD ethyl acetate ; CONCENTRATE ; YIELD $-1$
ADD $3$ ; ADD $5$ ; ADD $2$ ; SETTEMPERATURE #4# ; ADD $1$ ; WAIT for @2@ ; ADD $1$ ; STIR for @2@ ; ADD $4$ ; FILTER keep filtrate ; CONCENTRATE ; ADD ethyl acetate ; CONCENTRATE ; YIELD $-1$
ADD $3$ ; ADD $5$ ; ADD $2$ ; ADD $1$ ; SETTEMPERATURE #4# ; ADD $1$ ; WAIT for @2@ ; ADD $1$ ; STIR for @2@ ; ADD $4$ ; FILTER keep filtrate ; CONCENTRATE ; ADD ethyl acetate ; CONCENTRATE ; YIELD $-1$
ADD $3$ ; ADD $5$ ; ADD $2$ ; ADD $1$ ; SETTEMPERATURE #4# ; ADD $1$ ; WAIT for @2@ ; ADD $1$ ; STIR for @2@ ; ADD $4$ ; FILTER keep filtrate ; CONCENTRATE ; ADD ethyl acetate ; FILTER keep filtrate ; CONCENTRATE ; YIELD $-1$

Fc1ccc(Br)c(F)c1.O=S(=O)(O)O.O=[N+]([O-])O>>O=[N+]([O-])c1cc(Br)c(F)cc1F
ADD $1$ ; ADD $2$ ; ADD $3$ at #3# over @2@ ; STIR for @2@ at #3# ; ADD ice water ; STIR for @1@ ; EXTRACT with dichloromethane ; COLLECTLAYER organic ; WASH with brine ; DRYSOLUTION over Na2SO4 ; FILTER keep filtrate ; CONCENTRATE ; YIELD $-1$
ADD $1$ ; ADD $2$ ; ADD $3$ at #3# over @2@ ; STIR for @2@ at #3# ; ADD ice water ; STIR for @1@ ; EXTRACT with dichloromethane ; COLLECTLAYER organic ; WASH with dichloromethane ; WASH with brine ; DRYSOLUTION over Na2SO4 ; FILTER keep filtrate ; CONCENTRATE ; YIELD $-1$
ADD $1$ ; ADD $2$ ; ADD $3$ dropwise at #3# over @1@ ; STIR for @1@ at #3# ; ADD ice water ; EXTRACT with ether ; COLLECTLAYER organic ; WASH with NaHCO3 ; WASH with brine ; DRYSOLUTION over MgSO4 ; CONCENTRATE ; YIELD $-1$
ADD $1$ ; ADD $2$ ; ADD $3$ dropwise at #4# ; ADD $3$ ; STIR for @2@ at #3# ; ADD ice water ; PHASESEPARATION ; COLLECTLAYER aqueous ; EXTRACT with ethyl acetate ; WASH with KOH ; WASH with brine ; DRYSOLUTION over MgSO4 ; CONCENTRATE ; YIELD $-1$
ADD $1$ ; ADD $2$ ; ADD $3$ at #4# ; ADD $3$ ; STIR for @1@ at #3# ; ADD water ; EXTRACT with ether ; COLLECTLAYER organic ; WASH with NaHCO3 ; WASH with brine ; DRYSOLUTION over MgSO4 ; FILTER keep filtrate ; CONCENTRATE ; PURIFY ; YIELD $-1$
ADD $1$ ; ADD $2$ ; ADD $3$ dropwise at #4# ; ADD $3$ ; STIR for @2@ at #3# ; ADD ice water ; PHASESEPARATION ; COLLECTLAYER aqueous ; EXTRACT with ethyl acetate ; COLLECTLAYER organic ; WASH with KOH ; WASH with brine ; DRYSOLUTION over MgSO4 ; CONCENTRATE ; YIELD $-1$

CO.Cc1ccccc1.II.O=C1CCOCC1.[K+]~[OH-]>>COC1(OC)CCOCC1O
ADD $1$ ; ADD $5$ ; SETTEMPERATURE #3# ; ADD $5$ ; ADD $4$ at #3# over @1@ ; STIR for @1@ ; MAKESOLUTION with $3$ and $1$ ; ADD SLN at #4# over @2@ ; WAIT for @2@ ; SETTEMPERATURE #4# ; ADD $2$ ; CONCENTRATE ; ADD $2$ ; CONCENTRATE ; FILTER keep precipitate ; WASH with $2$ ; CONCENTRATE ; EXTRACT with water ; YIELD $-1$
ADD $1$ ; ADD $5$ ; SETTEMPERATURE #3# ; ADD $4$ at #3# over @1@ ; STIR for @1@ ; MAKESOLUTION with $3$ and $1$ ; ADD SLN at #4# over @2@ ; WAIT for @2@ ; SETTEMPERATURE #4# ; ADD $2$ ; CONCENTRATE ; ADD $2$ ; CONCENTRATE ; FILTER keep precipitate ; WASH with $2$ ; CONCENTRATE ; EXTRACT with water ; YIELD $-1$
ADD $1$ ; SETTEMPERATURE #3# ; ADD $5$ ; SETTEMPERATURE #3# ; ADD $4$ over @1@ ; STIR for @1@ ; MAKESOLUTION with $3$ and $1$ ; ADD SLN at #4# over @2@ ; WAIT for @2@ ; SETTEMPERATURE #4# ; ADD $2$ ; CONCENTRATE ; ADD $2$ ; CONCENTRATE ; FILTER keep precipitate ; WASH with $2$ ; CONCENTRATE ; EXTRACT with water ; YIELD $-1$
ADD $1$ ; ADD $5$ ; SETTEMPERATURE #3# ; ADD $5$ ; ADD $4$ at #3# over @1@ ; STIR for @1@ ; MAKESOLUTION with $3$ and $1$ ; ADD SLN at #4# over @2@ ; WAIT for @2@ ; ADD $2$ ; STIR for @2@ at #4# ; ADD $2$ ; CONCENTRATE ; ADD $2$ ; CONCENTRATE ; FILTER keep precipitate ; WASH with $2$ ; CONCENTRATE ; EXTRACT with water ; YIELD $-1$
ADD $1$ ; SETTEMPERATURE #3# ; ADD $5$ ; SETTEMPERATURE #3# ; ADD $4$ over @1@ ; STIR for @1@ ; MAKESOLUTION with $3$ and $1$ ; ADD SLN at #4# over @2@ ; WAIT for @2@ ; ADD $2$ ; STIR for @2@ at #4# ; ADD $2$ ; CONCENTRATE ; ADD $2$ ; CONCENTRATE ; FILTER keep precipitate ; WASH with $2$ ; CONCENTRATE ; EXTRACT with water ; YIELD $-1$

CC(=O)CC(C)C.CC(C(=O)O)c1cccc(C(=O)c2ccccc2)c1.CC(C)[C@H](CN)c1ccccc1>>C[C@H](C(=O)O)c1cccc(C(=O)c2ccccc2)c1
ADD $2$ ; ADD $1$ ; ADD $3$ dropwise at #5# ; STIR for @2@ at #5# ; STIR for @3@ at #4# ; STIR for @3@ at #4# ; FILTER keep precipitate ; WASH with $1$ ; DRYSOLUTION ; YIELD $-1$
ADD $1$ ; ADD $2$ ; ADD $3$ dropwise at #4# ; STIR for @2@ at #4# ; STIR for @3@ at #4# ; STIR for @2@ at #4# ; FILTER keep precipitate ; WASH with $1$ ; DRYSOLID ; YIELD $-1$
ADD $2$ ; ADD $1$ ; ADD $3$ dropwise at #5# ; STIR for @2@ at #4# ; STIR for @3@ at #4# ; FILTER keep precipitate ; WASH with $1$ ; DRYSOLID ; YIELD $-1$
ADD $2$ ; ADD $1$ ; ADD $3$ dropwise at #5# ; STIR for @2@ at #4# ; STIR for @3@ at #4# ; STIR for @2@ at #4# ; FILTER keep precipitate ; WASH with $1$ ; DRYSOLID ; YIELD $-1$
ADD $1$ ; ADD $2$ ; SETTEMPERATURE #4# ; ADD $3$ dropwise ; STIR for @2@ at #4# ; STIR for @3@ at #4# ; STIR for @2@ at #4# ; FILTER keep precipitate ; WASH with $1$ ; DRYSOLID ; YIELD $-1$

O.O=S(=O)(O)O.Sc1ccccn1.[Na+]~[O-]Cl>>O=S(=O)(Cl)c1ccccn1
ADD $3$ ; ADD $2$ ; ADD $4$ dropwise at #3# ; STIR for @2@ ; ADD $1$ ; EXTRACT with dichloromethane ; COLLECTLAYER organic ; DRYSOLUTION over MgSO4 ; CONCENTRATE ; YIELD $-1$
ADD $2$ ; ADD $3$ ; ADD $4$ ; SETTEMPERATURE #3# ; ADD $1$ ; EXTRACT with dichloromethane ; COLLECTLAYER organic ; DRYSOLUTION over Na2SO4 ; FILTER keep filtrate ; CONCENTRATE ; YIELD $-1$
ADD $2$ ; ADD $3$ ; SETTEMPERATURE #3# ; ADD $4$ ; STIR for @2@ at #3# ; ADD $1$ ; EXTRACT with dichloromethane ; COLLECTLAYER organic ; DRYSOLUTION over Na2SO4 ; FILTER keep filtrate ; CONCENTRATE ; YIELD $-1$
ADD $3$ ; ADD $2$ ; SETTEMPERATURE #2# ; ADD $4$ at #4# ; STIR for @2@ at #3# ; ADD $1$ ; EXTRACT with dichloromethane ; COLLECTLAYER organic ; WASH with $1$ ; DRYSOLUTION over magnesium sulfate ; CONCENTRATE ; YIELD $-1$
ADD $3$ ; ADD $2$ ; ADD $4$ dropwise at #3# ; STIR for @2@ at #3# ; ADD $1$ ; EXTRACT with dichloromethane ; COLLECTLAYER organic ; DRYSOLUTION over MgSO4 ; CONCENTRATE ; YIELD $-1$

CC#N.CC(=O)c1ccc(C(=O)O)c2ccccc12.Cl~NCC(=O)NCC(F)(F)F.O.O=C([O-])[O-]~[Na+]~[Na+].O=C(n1ccnc1)n1ccnc1>>CC(=O)c1ccc(C(=O)NCC(=O)NCC(F)(F)F)c2ccccc12
ADD $2$ ; ADD $6$ ; ADD $1$ ; STIR for @3@ at #4# ; MAKESOLUTION with $3$ and $4$ ; ADD SLN ; STIR for @1@ at #4# ; STIR for @4@ at #4# ; SETTEMPERATURE #4# ; ADD $4$ ; MAKESOLUTION with $5$ and $4$ ; ADD SLN over @2@ ; STIR for @2@ at #4# ; FILTER ; WASH with $4$ ; DRYSOLID at #5# ; YIELD $-1$
ADD $2$ ; ADD $6$ ; ADD $1$ ; STIR for @3@ at #4# ; MAKESOLUTION with $3$ and $4$ ; ADD SLN ; STIR for @1@ at #4# ; MAKESOLUTION with $3$ and $4$ ; ADD SLN at #4# over @1@ ; STIR for @4@ at #4# ; SETTEMPERATURE #4# ; ADD $4$ ; MAKESOLUTION with $5$ and $4$ ; ADD SLN over @2@ ; STIR for @2@ at #4# ; FILTER ; WASH with $4$ ; DRYSOLID at #5# ; YIELD $-1$
ADD $2$ ; ADD $6$ ; ADD $1$ ; STIR for @3@ at #4# ; SETTEMPERATURE #4# ; MAKESOLUTION with $3$ and $4$ ; ADD SLN over @1@ ; STIR for @4@ at #4# ; SETTEMPERATURE #4# ; ADD $4$ ; MAKESOLUTION with $5$ and $4$ ; ADD SLN over @2@ ; STIR for @2@ at #4# ; FILTER ; WASH with $4$ ; DRYSOLID at #5# ; YIELD $-1$
ADD $6$ ; ADD $1$ ; ADD $2$ at #4# ; STIR for @2@ at #4# ; SETTEMPERATURE #4# ; ADD $4$ ; STIR for @2@ ; MAKESOLUTION with $3$ and $4$ ; ADD SLN at #4# over @2@ ; STIR for @4@ ; ADD $4$ ; MAKESOLUTION with $5$ and $4$ ; ADD SLN over @1@ ; ADD $4$ over @1@ ; STIR for @3@ at #4# ; FILTER ; WASH with $4$ ; DRYSOLID at #5# ; YIELD $-1$
ADD $6$ ; ADD $1$ ; ADD $2$ at #4# ; STIR for @2@ at #4# ; ADD $4$ at #4# ; STIR for @2@ ; MAKESOLUTION with $3$ and $4$ ; ADD SLN at #4# over @2@ ; STIR for @4@ ; ADD $4$ ; MAKESOLUTION with $5$ and $4$ ; ADD SLN over @1@ ; ADD $4$ over @1@ ; STIR for @3@ at #4# ; FILTER ; WASH with $4$ ; DRYSOLID at #5# ; YIELD $-1$
ADD $6$ ; ADD $1$ ; ADD $2$ at #4# ; STIR for @2@ at #4# ; ADD $4$ at #4# ; STIR for @2@ ; MAKESOLUTION with $3$ and $4$ ; ADD SLN at #4# over @2@ ; STIR for @4@ ; ADD $4$ ; MAKESOLUTION with $5$ and $4$ ; ADD SLN ; ADD $4$ ; STIR for @3@ at #4# ; FILTER ; WASH with $4$ ; DRYSOLID at #5# ; YIELD $-1$

C1CCOC1.CC(C)OC(=O)N=NC(=O)OC(C)C.CCCOCCO.COC(=O)c1n[nH]c(C(=O)OC)c1[N+](=O)[O-].c1ccc(P(c2ccccc2)c2ccccc2)cc1>>CCCOCCn1nc(C(=O)OC)c([N+](=O)[O-])c1C(=O)OC
ADD $4$ ; ADD $3$ ; ADD $5$ ; ADD $1$ ; SETTEMPERATURE #3# ; ADD $2$ at #3# ; STIR for @3@ at #3# ; SETTEMPERATURE #4# ; CONCENTRATE ; PURIFY ; TRITURATE with dichloromethane ; YIELD $-1$
ADD $4$ ; ADD $3$ ; ADD $5$ ; ADD $1$ ; SETTEMPERATURE #3# ; ADD $2$ at #3# ; STIR for @3@ at #3# ; SETTEMPERATURE #4# ; CONCENTRATE ; PURIFY ; YIELD $-1$
ADD $4$ ; ADD $3$ ; ADD $5$ ; ADD $1$ ; ADD $2$ at #3# ; STIR for @2@ at #3# ; STIR for @4@ at #4# ; CONCENTRATE ; PURIFY ; YIELD $-1$
ADD $4$ ; ADD $3$ ; ADD $5$ ; ADD $1$ ; SETTEMPERATURE #3# ; ADD $2$ ; STIR for @3@ at #3# ; SETTEMPERATURE #4# ; CONCENTRATE ; PURIFY ; TRITURATE with dichloromethane ; YIELD $-1$
ADD $4$ ; ADD $3$ ; ADD $5$ ; ADD $1$ ; SETTEMPERATURE #3# ; ADD $2$ ; STIR for @3@ at #3# ; SETTEMPERATURE #4# ; CONCENTRATE ; PURIFY ; YIELD $-1$

C1CCOC1.CC(C)(C)OC(=O)N1CCC(=O)CC1.CC(C)NC(C)C.O=S(=O)(N(c1ccccc1)S(=O)(=O)C(F)(F)F)C(F)(F)F.[Li]CCCC>>CC(C)(C)OC(=O)N1CC=C(OS(=O)(=O)C(F)(F)F)CC1
ADD $3$ ; ADD $1$ ; ADD $5$ at #3# ; STIR for @1@ ; SETTEMPERATURE #1# ; MAKESOLUTION with $2$ and $1$ ; ADD SLN dropwise ; STIR for @2@ ; MAKESOLUTION with $4$ and $1$ ; ADD SLN dropwise ; STIR for @4@ ; CONCENTRATE ; ADD hexanes / ethyl acetate ; FILTER keep precipitate ; WASH with hexanes / ethyl acetate ; COLLECTLAYER organic ; CONCENTRATE ; YIELD $-1$
ADD $3$ ; ADD $1$ ; ADD $5$ dropwise at #1# ; STIR for @1@ ; MAKESOLUTION with $2$ and $1$ ; ADD SLN ; STIR for @2@ at #1# ; ADD $4$ dropwise ; STIR for @4@ at #4# ; EXTRACT with ethyl acetate ; DRYSOLUTION over magnesium sulfate ; CONCENTRATE ; PURIFY ; YIELD $-1$
ADD $3$ ; ADD $1$ ; ADD $5$ at #1# ; STIR for @1@ at #1# ; MAKESOLUTION with $2$ and $1$ ; ADD SLN ; STIR for @1@ ; ADD $4$ ; STIR for @2@ at #1# ; SETTEMPERATURE #4# ; STIR for @2@ at #4# ; ADD NaHCO3 ; ADD ether ; ADD citric acid ; PHASESEPARATION ; COLLECTLAYER organic ; WASH with NaOH ; WASH with water ; WASH with brine ; DRYSOLUTION over MgSO4 ; FILTER keep filtrate ; CONCENTRATE ; PURIFY ; YIELD $-1$
ADD $3$ ; ADD $1$ ; ADD $5$ dropwise at #1# ; STIR for @1@ at #1# ; MAKESOLUTION with $2$ and $1$ ; ADD SLN ; STIR for @2@ at #1# ; ADD $4$ dropwise ; STIR for @4@ at #4# ; EXTRACT with ethyl acetate ; DRYSOLUTION over magnesium sulfate ; CONCENTRATE ; PURIFY ; YIELD $-1$
ADD $3$ ; ADD $1$ ; ADD $5$ at #3# ; STIR for @1@ ; SETTEMPERATURE #1# ; MAKESOLUTION with $2$ and $1$ ; ADD SLN dropwise ; STIR for @2@ ; MAKESOLUTION with $4$ and $1$ ; ADD SLN dropwise ; STIR for @4@ at #3# ; CONCENTRATE ; ADD hexanes / ethyl acetate ; FILTER keep precipitate ; WASH with hexanes / ethyl acetate ; COLLECTLAYER organic ; CONCENTRATE ; YIELD $-1$

CCN(CC)CC.ClCCl.NC(=O)c1cc(F)cnc1Cl.O=C(OC(=O)C(F)(F)F)C(F)(F)F>>N#Cc1cc(F)cnc1Cl
ADD $3$ ; ADD $2$ ; ADD $1$ at #3# ; ADD $4$ dropwise at #3# ; WAIT for @1@ at #3# ; STIR for @2@ at #3# ; ADD $2$ ; WASH with NaHCO3 ; COLLECTLAYER organic ; WASH with brine ; DRYSOLUTION over MgSO4 ; FILTER keep filtrate ; CONCENTRATE ; PURIFY ; COLLECTLAYER organic ; CONCENTRATE ; YIELD $-1$
ADD $3$ ; ADD $1$ ; ADD $2$ ; SETTEMPERATURE #3# ; ADD $4$ dropwise ; STIR for @2@ at #3# ; ADD $2$ ; WASH with NaHCO3 ; WASH with brine ; DRYSOLUTION over MgSO4 ; FILTER keep filtrate ; CONCENTRATE ; PURIFY ; YIELD $-1$
ADD $3$ ; ADD $1$ ; ADD $2$ ; SETTEMPERATURE #3# ; ADD $4$ dropwise ; STIR for @2@ at #3# ; ADD $2$ ; WASH with NaHCO3 ; WASH with brine ; DRYSOLUTION over Na2SO4 ; FILTER keep filtrate ; CONCENTRATE ; YIELD $-1$ ; PURIFY
ADD $3$ ; ADD $1$ ; ADD $2$ ; SETTEMPERATURE #3# ; ADD $4$ dropwise ; STIR for @2@ at #3# ; ADD $2$ ; WASH with NaHCO3 ; WASH with brine ; DRYSOLUTION over Na2SO4 ; FILTER keep filtrate ; CONCENTRATE ; YIELD $-1$
ADD $3$ ; ADD $2$ ; ADD $1$ ; SETTEMPERATURE #3# ; ADD $4$ dropwise ; STIR for @2@ at #3# ; WASH with $-1$ ; DRYSOLUTION ; CONCENTRATE

CS(=O)(=O)O.ClCCl.O=C1CCc2cc(Br)ccc21.[N-]=[N+]=[N-]~[Na+].[Na+]~[OH-]>>O=C1NCCc2cc(Br)ccc21
ADD $3$ ; ADD $1$ ; ADD $2$ ; ADD $4$ at #3# ; STIR for @3@ at #4# ; SETTEMPERATURE #3# ; PH with $5$ to pH neutral ; COLLECTLAYER aqueous ; EXTRACT with ethyl acetate ; COLLECTLAYER organic ; WASH with water ; WASH with brine ; DRYSOLUTION over Na2SO4 ; FILTER keep filtrate ; CONCENTRATE ; PURIFY ; YIELD $-1$
ADD $3$ ; ADD $2$ ; ADD $1$ ; ADD $4$ at #3# ; STIR for @4@ at #4# ; SETTEMPERATURE #3# ; PH with $5$ to pH neutral ; EXTRACT with ethyl acetate ; DRYSOLUTION over MgSO4 ; PURIFY ; YIELD $-1$
ADD $3$ ; ADD $1$ ; ADD $2$ ; ADD $4$ at #4# ; STIR for @4@ at #4# ; SETTEMPERATURE #3# ; PH with $5$ to pH neutral ; COLLECTLAYER aqueous ; EXTRACT with $2$ ; COLLECTLAYER organic ; WASH with water ; WASH with brine ; DRYSOLUTION over sodium sulfate ; CONCENTRATE ; PURIFY ; YIELD $-1$
ADD $3$ ; ADD $2$ ; ADD $1$ ; SETTEMPERATURE #3# ; ADD $4$ ; STIR for @4@ at #4# ; SETTEMPERATURE #3# ; PH with $5$ to pH neutral ; EXTRACT with ethyl acetate ; DRYSOLUTION over MgSO4 ; PURIFY ; YIELD $-1$
ADD $3$ ; ADD $2$ ; ADD $1$ at #3# ; ADD $4$ dropwise at #3# ; STIR for @2@ ; ADD $5$ ; EXTRACT with $2$ ; CONCENTRATE ; PURIFY ; YIELD $-1$
ADD $3$ ; ADD $2$ ; ADD $1$ at #3# ; ADD $4$ at #3# ; STIR for @2@ ; ADD $5$ ; EXTRACT with $2$ ; CONCENTRATE ; PURIFY ; YIELD $-1$

CC(C)(C)OC(=O)N1CCC(O)CC1.CS(=O)(=O)Cl.ClCCl>>CC(C)(C)OC(=O)N1CCC(OS(C)(=O)=O)CC1
ADD $1$ at #3# ; ADD $3$ at #3# ; ADD triethylamine at #3# ; ADD $2$ at #3# ; STIR for @2@ at #4# ; CONCENTRATE ; ADD $3$ ; WASH with brine ; WASH with water ; DRYSOLUTION over Na2SO4 ; CONCENTRATE ; YIELD $-1$
ADD $1$ ; ADD triethylamine ; ADD $3$ ; ADD $2$ dropwise at #3# ; WAIT for @1@ at #3# ; SETTEMPERATURE #4# ; STIR for @3@ at #4# ; ADD NaHCO3 ; ADD water ; PHASESEPARATION ; COLLECTLAYER organic ; WASH with water ; WASH with brine ; COLLECTLAYER aqueous ; EXTRACT with $3$ ; COLLECTLAYER organic ; DRYSOLUTION over Na2SO4 ; FILTER keep filtrate ; CONCENTRATE ; YIELD $-1$
ADD $1$ at #3# ; ADD triethylamine at #3# ; ADD $3$ at #3# ; ADD $2$ at #3# ; STIR for @2@ at #4# ; QUENCH with water ; COLLECTLAYER organic ; WASH with water ; WASH with brine ; DRYSOLUTION over Na2SO4 ; CONCENTRATE ; YIELD $-1$
ADD $1$ ; ADD triethylamine ; ADD $3$ ; ADD $2$ dropwise ; STIR for @3@ at #4# ; WASH with water ; DRYSOLUTION ; CONCENTRATE ; YIELD $-1$
ADD $1$ ; ADD triethylamine ; ADD $3$ ; MAKESOLUTION with $2$ and $3$ ; ADD SLN dropwise at #3# ; STIR for @2@ at #3# ; SETTEMPERATURE #4# ; STIR for @3@ at #4# ; QUENCH with water ; EXTRACT with ethyl acetate ; COLLECTLAYER organic ; WASH with brine ; DRYSOLUTION over MgSO4 ; FILTER keep filtrate ; CONCENTRATE ; PURIFY ; YIELD $-1$
ADD $1$ ; ADD triethylamine ; ADD $3$ ; ADD $2$ at #3# ; STIR for @2@ ; WASH with NaHCO3 ; DRYSOLUTION over Na2SO4 ; CONCENTRATE ; YIELD $-1$

CC#N.CCO.COc1ccccc1CCCCBr.Fc1ccc2c(C3CCNCC3)noc2c1.O=C(O)/C=C\C(=O)O.O=C([O-])[O-]~[K+]~[K+]>>COc1ccccc1C(CCCc1noc2cc(F)ccc12)N1CCCCC1~O=C(O)/C=C\C(=O)O
ADD $4$ ; ADD $6$ ; ADD $3$ ; ADD $1$ ; REFLUX for @2@ ; CONCENTRATE ; EXTRACT with dichloromethane ; FILTER keep filtrate ; CONCENTRATE ; PURIFY ; PURIFY ; ADD $2$ ; MAKESOLUTION with $5$ and $2$ ; ADD SLN ; FILTER keep precipitate ; DRYSOLID ; YIELD $-1$
ADD $4$ ; ADD $6$ ; ADD $3$ ; ADD $1$ ; REFLUX for @2@ ; CONCENTRATE ; EXTRACT with dichloromethane ; FILTER keep filtrate ; CONCENTRATE ; PURIFY ; PURIFY ; ADD $2$ ; MAKESOLUTION with $5$ and $2$ ; ADD SLN ; CONCENTRATE ; YIELD $-1$ ; FILTER keep precipitate ; DRYSOLID at #6#
ADD $4$ ; ADD $6$ ; ADD $3$ ; ADD $1$ ; REFLUX for @2@ ; CONCENTRATE ; EXTRACT with dichloromethane ; FILTER keep filtrate ; CONCENTRATE ; PURIFY ; PURIFY ; ADD $2$ ; MAKESOLUTION with $5$ and $2$ ; ADD SLN ; CONCENTRATE ; YIELD $-1$ ; FILTER keep precipitate ; DRYSOLID at #1#
ADD $4$ ; ADD $6$ ; ADD $3$ ; ADD $1$ ; REFLUX for @2@ ; CONCENTRATE ; EXTRACT with dichloromethane ; FILTER keep filtrate ; CONCENTRATE ; PURIFY ; PURIFY ; ADD $2$ ; MAKESOLUTION with $5$ and $2$ ; ADD SLN ; FILTER keep precipitate ; DRYSOLID at #3# ; YIELD $-1$
ADD $4$ ; ADD $6$ ; ADD $3$ ; ADD $1$ ; REFLUX for @2@ ; CONCENTRATE ; EXTRACT with dichloromethane ; FILTER keep filtrate ; CONCENTRATE ; PURIFY ; PURIFY ; ADD $2$ ; MAKESOLUTION with $5$ and $2$ ; ADD SLN ; CONCENTRATE ; FILTER keep precipitate ; DRYSOLID ; YIELD $-1$

ClCCl.O=C(OO)c1cccc(Cl)c1.c1cnc2[nH]ccc2c1>>[O-][n+]1cccc2cc[nH]c21
ADD $2$ ; ADD $1$ ; MAKESOLUTION with $3$ and $1$ ; ADD SLN at #3# over @2@ ; SETTEMPERATURE #4# ; STIR for @2@ ; CONCENTRATE ; ADD methanol ; ADD K2CO3 ; STIR for @2@ ; FILTER keep filtrate ; CONCENTRATE ; PURIFY ; COLLECTLAYER organic ; CONCENTRATE ; YIELD $-1$
ADD $2$ ; ADD $1$ ; SETTEMPERATURE #3# ; MAKESOLUTION with $3$ and $1$ ; ADD SLN dropwise over @2@ ; STIR for @2@ at #4# ; CONCENTRATE ; ADD methanol ; ADD potassium carbonate / water ; FILTER keep filtrate ; CONCENTRATE ; PURIFY ; YIELD $-1$
ADD $3$ ; ADD $1$ ; ADD $2$ at #3# over @2@ ; ADD $1$ at #3# over @2@ ; STIR for @3@ at #4# ; CONCENTRATE ; ADD methanol ; ADD K2CO3 ; STIR for @2@ ; FILTER keep filtrate ; CONCENTRATE ; TRITURATE with $1$ / methanol ; FILTER keep filtrate ; CONCENTRATE ; PURIFY ; TRITURATE with ether ; YIELD $-1$
ADD $3$ ; ADD $1$ ; SETTEMPERATURE #3# ; ADD $2$ ; STIR for @2@ ; ADD $1$ ; FILTER keep filtrate ; EXTRACT with $-1$ ; EXTRACT with HCl ; COLLECTLAYER aqueous ; CONCENTRATE ; YIELD $-1$
ADD $3$ ; ADD $1$ ; ADD $2$ at #3# over @2@ ; ADD $1$ at #3# over @2@ ; SETTEMPERATURE #4# ; STIR for @3@ ; CONCENTRATE ; ADD methanol ; ADD K2CO3 ; STIR for @2@ ; FILTER keep filtrate ; CONCENTRATE ; TRITURATE with $1$ / methanol ; FILTER keep filtrate ; CONCENTRATE ; PURIFY ; TRITURATE with ether ; YIELD $-1$

CCO.CCOC(=O)CCn1ncc2cc(C#N)ccc21.Cl~NO.O=C([O-])O~[Na+]>>CCOC(=O)CCn1ncc2cc(C(=N)NO)ccc21
ADD $2$ ; ADD $1$ ; ADD $4$ ; ADD $3$ ; STIR for @4@ at #5# ; SETTEMPERATURE #4# ; FILTER keep precipitate ; WASH with $1$ ; CONCENTRATE ; YIELD $-1$
ADD $2$ ; ADD $1$ ; ADD $3$ ; ADD $4$ ; STIR for @4@ at #5# ; SETTEMPERATURE #4# ; FILTER keep filtrate ; CONCENTRATE ; ADD ethyl acetate ; WASH with water ; DRYSOLUTION over MgSO4 ; CONCENTRATE ; YIELD $-1$ ; FILTER keep precipitate ; CONCENTRATE
ADD $2$ ; ADD $1$ ; ADD $3$ ; ADD $4$ ; STIR for @3@ at #5# ; STIR for @4@ ; SETTEMPERATURE #4# ; FILTER keep filtrate ; CONCENTRATE ; ADD ethyl acetate ; WASH with water ; COLLECTLAYER aqueous ; EXTRACT with ethyl acetate ; COLLECTLAYER organic ; DRYSOLUTION over magnesium sulfate ; FILTER keep filtrate ; CONCENTRATE ; YIELD $-1$
ADD $2$ ; ADD $1$ ; ADD $4$ ; ADD $3$ ; STIR for @4@ at #4# ; STIR for @3@ at #5# ; STIR for @4@ ; FILTER keep precipitate ; WASH with $1$ ; CONCENTRATE ; TRITURATE with ether ; YIELD $-1$
ADD $2$ ; ADD $1$ ; ADD $4$ ; ADD $3$ ; STIR for @3@ at #5# ; STIR for @4@ ; FILTER keep precipitate ; WASH with $1$ ; CONCENTRATE ; TRITURATE with ether ; YIELD $-1$
ADD $2$ ; ADD $1$ ; ADD $4$ ; ADD $3$ ; STIR for @4@ at #5# ; STIR for @4@ ; FILTER keep precipitate ; WASH with $1$ ; CONCENTRATE ; TRITURATE with ether ; TRITURATE with $-1$

CCOC(=O)[C@@H]1CC[C@@H]2CN1C(=O)N2OCc1ccccc1.CO.[BH4-]~[Li+]>>O=C1N2C[C@@H](CC[C@H]2CO)N1OCc1ccccc1
ADD $1$ ; ADD $2$ ; ADD $3$ at #3# over @1@ ; WAIT for @1@ at #3# ; ADD $3$ ; STIR for @3@ at #3# ; QUENCH with NaH2PO4 at #3# ; ADD water ; EXTRACT with dichloromethane ; COLLECTLAYER organic ; CONCENTRATE ; PURIFY ; YIELD $-1$
ADD $1$ ; ADD $2$ ; ADD $3$ at #3# ; WAIT for @1@ ; ADD $3$ ; STIR for @3@ at #3# ; QUENCH with NaH2PO4 at #3# ; ADD water ; EXTRACT with dichloromethane ; CONCENTRATE ; PURIFY ; YIELD $-1$
ADD $1$ ; ADD $2$ ; ADD $3$ at #3# over @1@ ; WAIT for @1@ at #3# ; ADD $2$ ; ADD $3$ ; STIR for @3@ at #3# ; QUENCH with NaH2PO4 at #3# ; ADD water ; EXTRACT with dichloromethane ; CONCENTRATE ; PURIFY ; YIELD $-1$
ADD $1$ ; ADD $2$ ; ADD $3$ at #3# ; WAIT for @1@ ; ADD $3$ ; STIR for @3@ at #3# ; QUENCH with NaH2PO4 at #3# ; ADD water ; EXTRACT with dichloromethane ; COLLECTLAYER organic ; CONCENTRATE ; PURIFY ; YIELD $-1$
ADD $1$ ; ADD $2$ ; ADD $3$ at #3# over @1@ ; WAIT for @1@ at #3# ; ADD $3$ ; STIR for @3@ at #3# ; QUENCH with NaH2PO4 at #3# ; ADD water ; EXTRACT with dichloromethane ; CONCENTRATE ; PURIFY ; YIELD $-1$

Brc1cccc2cnccc12.O=S(=O)(O)O.O=[N+]([O-])[O-]~[K+].[NH4+]~[OH-]>>O=[N+]([O-])c1ccc(Br)c2ccncc12
ADD $1$ ; ADD $2$ ; MAKESOLUTION with $3$ and $2$ ; ADD SLN ; STIR for @3@ ; ADD water ; PH with $4$ to pH neutral ; EXTRACT with ethyl acetate ; COLLECTLAYER organic ; WASH with sodium chloride ; DRYSOLUTION over MgSO4 ; FILTER keep filtrate ; CONCENTRATE ; PURIFY ; YIELD $-1$
ADD $3$ ; ADD $2$ ; SETTEMPERATURE #3# ; ADD $1$ over @1@ ; PH with $4$ to pH basic ; FILTER keep precipitate ; RECRYSTALLIZE from methanol ; YIELD $-1$
ADD $1$ ; ADD $2$ ; ADD $3$ dropwise ; STIR for @3@ ; ADD water ; PH with $4$ to pH neutral ; EXTRACT with ethyl acetate ; COLLECTLAYER organic ; WASH with sodium chloride ; DRYSOLUTION over MgSO4 ; FILTER keep filtrate ; CONCENTRATE ; PURIFY ; YIELD $-1$
ADD $1$ ; ADD $2$ ; MAKESOLUTION with $3$ and $2$ ; ADD SLN at #4# over @2@ ; STIR for @2@ at #4# ; ADD ice water ; PH with $4$ to pH basic ; FILTER keep precipitate ; WASH with water ; DRYSOLID under vacuum ; YIELD $-1$
ADD $3$ ; ADD $2$ ; ADD $1$ at #3# over @1@ ; PH with $4$ to pH basic ; FILTER keep precipitate ; RECRYSTALLIZE from methanol ; YIELD $-1$

CC#N.CCOC(=O)c1cn[nH]c1.COc1ccc(CCl)cc1.O=C([O-])[O-]~[K+]~[K+]>>CCOC(=O)c1cnn(Cc2ccc(OC)cc2)c1
ADD $2$ ; ADD $1$ ; ADD $3$ ; ADD $4$ ; REFLUX for @3@ ; SETTEMPERATURE #4# ; FILTER keep filtrate ; CONCENTRATE ; PURIFY ; YIELD $-1$
ADD $2$ ; ADD $3$ ; ADD $4$ ; ADD $1$ ; REFLUX for @3@ ; FILTER keep filtrate ; CONCENTRATE ; TRITURATE with petroleum ether ; FILTER keep precipitate ; DRYSOLID under vacuum ; YIELD $-1$
ADD $2$ ; ADD $4$ ; ADD $1$ ; ADD $3$ ; STIR for @2@ at #6# ; SETTEMPERATURE #4# ; FILTER keep filtrate ; CONCENTRATE ; YIELD $-1$
ADD $2$ ; ADD $1$ ; ADD $3$ ; ADD $4$ ; REFLUX for @4@ ; SETTEMPERATURE #4# ; COLLECTLAYER organic ; FILTER keep filtrate ; CONCENTRATE ; YIELD $-1$
ADD $2$ ; ADD $1$ ; ADD $4$ at #4# ; ADD $3$ at #4# ; REFLUX for @3@ ; FILTER keep filtrate ; CONCENTRATE ; ADD petroleum ether ; YIELD $-1$

CC(=O)Oc1ccc(Br)cc1.Cl[Al](Cl)Cl>>CC(=O)c1cc(Br)ccc1O
ADD $1$ ; ADD $2$ ; STIR for @1@ at #6# ; SETTEMPERATURE #5# ; ADD water ; ADD ethyl acetate ; COLLECTLAYER organic ; WASH with brine ; DRYSOLUTION over sodium sulfate ; CONCENTRATE ; PURIFY ; YIELD $-1$
ADD $1$ ; ADD $2$ ; STIR for @1@ at #6# ; SETTEMPERATURE #5# ; ADD ice water ; PH with ethyl acetate to pH basic ; COLLECTLAYER organic ; WASH with brine ; DRYSOLUTION over magnesium sulfate ; CONCENTRATE ; PURIFY ; YIELD $-1$
ADD $1$ ; ADD $2$ ; STIR for @1@ at #6# ; SETTEMPERATURE #5# ; ADD ice water ; PH with ethyl acetate to pH neutral ; COLLECTLAYER organic ; WASH with brine ; DRYSOLUTION over sodium sulfate ; CONCENTRATE ; PURIFY ; YIELD $-1$
ADD $1$ ; ADD $2$ ; STIR for @1@ at #6# ; SETTEMPERATURE #5# ; ADD ice water ; PH with ethyl acetate to pH basic ; COLLECTLAYER organic ; WASH with brine ; DRYSOLUTION over sodium sulfate ; CONCENTRATE ; PURIFY ; YIELD $-1$
ADD $1$ ; ADD $2$ ; STIR for @1@ at #6# ; SETTEMPERATURE #5# ; ADD ice water ; EXTRACT with ethyl acetate ; COLLECTLAYER organic ; WASH with brine ; DRYSOLUTION over sodium sulfate ; CONCENTRATE ; PURIFY ; YIELD $-1$

CO.Nc1ccc(C(=O)O)c(O)c1.O=S(=O)(O)O>>COC(=O)c1ccc(N)cc1O
ADD $2$ ; ADD $1$ ; ADD $3$ dropwise at #3# ; STIR for @3@ at #6# ; STIR for @3@ at #6# ; SETTEMPERATURE #4# ; CONCENTRATE ; ADD water ; PH with sodium hydroxide / NaOH to pH neutral ; FILTER ; ADD dichloromethane ; WASH with brine ; COLLECTLAYER organic ; DRYSOLUTION over sodium sulfate / Na2SO4 ; CONCENTRATE ; YIELD $-1$
ADD $2$ ; ADD $1$ ; ADD $3$ ; REFLUX for @4@ ; CONCENTRATE ; PARTITION with ethyl acetate and water ; COLLECTLAYER organic ; DRYSOLUTION over Na2SO4 ; CONCENTRATE ; YIELD $-1$
ADD $2$ ; ADD $1$ ; ADD $3$ ; REFLUX for @4@ ; CONCENTRATE ; PH with sodium hydroxide to pH neutral ; EXTRACT with ether ; WASH with NaHCO3 ; WASH with water ; DRYSOLUTION over magnesium sulfate ; CONCENTRATE ; DRYSOLID under vacuum ; YIELD $-1$
ADD $2$ ; ADD $1$ ; ADD $3$ at #3# ; REFLUX for @4@ ; SETTEMPERATURE #4# ; CONCENTRATE ; PH with NaHCO3 to pH basic ; EXTRACT with ethyl acetate ; COLLECTLAYER organic ; PH with HCl to pH acidic ; EXTRACT with water ; COLLECTLAYER organic ; DRYSOLUTION over Na2SO4 ; FILTER keep filtrate ; CONCENTRATE ; YIELD $-1$
ADD $2$ ; ADD $1$ ; ADD $3$ dropwise at #3# ; SETTEMPERATURE #6# ; STIR for @3@ at #6# ; SETTEMPERATURE #4# ; CONCENTRATE ; ADD water ; PH with sodium hydroxide / NaOH to pH neutral ; FILTER ; ADD dichloromethane ; WASH with brine ; COLLECTLAYER organic ; DRYSOLUTION over sodium sulfate / Na2SO4 ; CONCENTRATE ; YIELD $-1$
ADD $2$ ; ADD $1$ ; ADD $3$ ; REFLUX for @4@ ; CONCENTRATE ; PH with sodium hydroxide / NaHCO3 to pH neutral ; EXTRACT with ether ; WASH with NaHCO3 ; WASH with water ; DRYSOLUTION over magnesium sulfate ; CONCENTRATE ; DRYSOLID under vacuum ; YIELD $-1$

CC(C)(C)OC(=O)N[C@@H](CCN)C(=O)O.CC=O.CO~O.[BH3-]C#N~[Na+]>>CCN(CC)CC[C@H](N)C(=O)O
ADD $3$ ; ADD $1$ ; ADD $4$ at #6# ; ADD $2$ dropwise at #3# over @1@ ; SETTEMPERATURE #4# ; STIR for @3@ at #4# ; ADD $2$ ; STIR for @4@ ; CONCENTRATE ; ADD HCl ; STIR for @2@ at #5# ; CONCENTRATE ; ADD HCl / dioxane ; STIR for @3@ at #4# ; CONCENTRATE ; PURIFY ; WASH with water ; PURIFY ; YIELD $-1$
ADD $1$ ; ADD $4$ at #2# ; ADD $2$ dropwise at #3# over @1@ ; SETTEMPERATURE #4# ; STIR for @3@ at #4# ; ADD $2$ ; STIR for @4@ ; CONCENTRATE ; ADD HCl ; PH with $3$ to pH acidic ; STIR for @2@ at #5# ; CONCENTRATE ; ADD HCl / dioxane ; STIR for @3@ at #4# ; CONCENTRATE ; PURIFY ; WASH with water ; PURIFY ; YIELD $-1$
ADD $3$ ; ADD $1$ ; ADD $4$ at #6# ; ADD $2$ dropwise at #3# over @1@ ; SETTEMPERATURE #4# ; STIR for @3@ at #4# ; ADD $2$ ; STIR for @4@ ; CONCENTRATE ; ADD HCl ; STIR for @2@ at #5# ; CONCENTRATE ; ADD HCl / dioxane ; STIR for @3@ at #4# ; CONCENTRATE ; PURIFY ; YIELD $-1$
ADD $3$ ; ADD $1$ ; ADD $4$ at #6# ; ADD $2$ dropwise at #3# over @1@ ; SETTEMPERATURE #4# ; STIR for @3@ at #4# ; ADD $2$ ; STIR for @4@ ; CONCENTRATE ; ADD HCl ; STIR for @2@ at #5# ; CONCENTRATE ; ADD HCl / dioxane ; STIR for @3@ at #4# ; CONCENTRATE ; PURIFY ; WASH with water ; RECRYSTALLIZE from ammonium hydroxide ; YIELD $-1$
ADD $3$ ; ADD $1$ ; ADD $4$ at #2# ; ADD $2$ dropwise at #3# over @1@ ; SETTEMPERATURE #4# ; STIR for @3@ at #4# ; ADD $2$ ; STIR for @4@ ; CONCENTRATE ; ADD HCl ; STIR for @2@ at #5# ; CONCENTRATE ; ADD HCl / dioxane ; STIR for @3@ at #4# ; CONCENTRATE ; PURIFY ; WASH with water ; PURIFY ; YIELD $-1$

CC(=O)O.Cc1c(N)cccc1[N+](=O)[O-].O.O=N[O-]~[Na+]>>O=[N+]([O-])c1cccc2[nH]ncc12
MAKESOLUTION with $2$ and $1$ ; MAKESOLUTION with $4$ and $3$ ; ADD SLN at #3# ; ADD SLN at #3# ; STIR for @4@ at #4# ; CONCENTRATE ; ADD $3$ ; FILTER keep precipitate ; DRYSOLID for @4@ at #5# under vacuum ; YIELD $-1$
ADD $2$ ; ADD $1$ ; MAKESOLUTION with $4$ and $3$ ; ADD SLN at #3# ; STIR for @4@ at #4# ; CONCENTRATE ; ADD $3$ ; FILTER keep precipitate ; YIELD $-1$
ADD $2$ ; ADD $1$ ; MAKESOLUTION with $4$ and $3$ ; ADD SLN ; WAIT for @2@ ; ADD $3$ ; FILTER keep precipitate ; YIELD $-1$
ADD $2$ ; ADD $1$ ; MAKESOLUTION with $4$ and $3$ ; ADD SLN at #3# ; STIR for @4@ at #4# ; ADD ice water ; FILTER ; WASH with $3$ ; DRYSOLID under vacuum ; YIELD $-1$
ADD $2$ ; ADD $1$ ; ADD $4$ at #3# ; ADD $3$ at #3# ; STIR for @4@ at #4# ; CONCENTRATE ; ADD $3$ ; FILTER keep precipitate ; DRYSOLID for @4@ at #5# under vacuum ; YIELD $-1$
ADD $2$ ; ADD $1$ ; ADD $4$ at #3# ; ADD $3$ at #3# ; SETTEMPERATURE #4# ; STIR for @4@ ; CONCENTRATE ; ADD $3$ ; FILTER keep precipitate ; DRYSOLID for @4@ at #5# under vacuum ; YIELD $-1$

CO.O=C(O)[C@H]1C[C@@H](O)CN1.O=S(Cl)Cl>>COC(=O)[C@H]1C[C@@H](O)CN1~Cl
ADD $2$ ; ADD $1$ ; ADD $3$ at #3# ; MAKESOLUTION with $2$ and $1$ ; ADD SLN ; STIR for @1@ ; STIR for @4@ at #4# ; CONCENTRATE ; WASH with ether ; DRYSOLID under vacuum ; YIELD $-1$
ADD $2$ ; ADD $1$ ; ADD $3$ at #3# ; STIR for @1@ ; SETTEMPERATURE #4# ; STIR for @3@ ; CONCENTRATE ; ADD $1$ ; CONCENTRATE ; ADD ethanol ; ADD ether ; FILTER ; YIELD $-1$
ADD $2$ ; ADD $1$ ; ADD $3$ dropwise at #4# ; STIR for @2@ at #5# ; CONCENTRATE ; WASH with ether ; FILTER keep precipitate ; YIELD $-1$
ADD $2$ ; ADD $1$ ; SETTEMPERATURE #3# ; ADD $3$ dropwise at #3# ; STIR for @4@ at #4# ; CONCENTRATE ; TRITURATE with ether ; YIELD $-1$
ADD $2$ at #3# ; ADD $1$ at #3# ; ADD $3$ at #3# ; STIR for @2@ at #4# ; STIR for @3@ at #5# ; YIELD $-1$
ADD $2$ ; ADD $1$ ; ADD $3$ at #3# ; STIR for @1@ ; STIR for @4@ at #4# ; CONCENTRATE ; WASH with ether ; DRYSOLID under vacuum ; YIELD $-1$

CN(C)C=O.Nc1ncnc2[nH]ncc12.O=C1CCC(=O)N1I>>Nc1ncnc2[nH]nc(I)c12
ADD $2$ ; ADD $3$ ; ADD $1$ ; STIR for @4@ at #5# ; SETTEMPERATURE #4# ; FILTER ; YIELD $-1$ ; CONCENTRATE ; ADD Na2SO3 ; FILTER keep precipitate
ADD $2$ ; ADD $1$ ; ADD $3$ ; STIR for @3@ at #6# ; FILTER keep precipitate ; WASH with ethanol ; DRYSOLID under vacuum ; YIELD $-1$
ADD $2$ ; ADD $1$ ; ADD $3$ ; STIR for @4@ at #6# ; FILTER keep precipitate ; WASH with ethanol ; YIELD $-1$
ADD $2$ ; ADD $1$ ; ADD $3$ ; STIR for @4@ at #6# ; FILTER ; WASH with ethanol ; YIELD $-1$
ADD $2$ ; ADD $1$ ; ADD $3$ at #4# ; SETTEMPERATURE #6# ; STIR for @4@ ; FILTER keep precipitate ; WASH with ethanol ; CONCENTRATE ; YIELD $-1$
ADD $2$ ; ADD $1$ ; ADD $3$ ; STIR for @4@ at #6# ; CONCENTRATE ; PURIFY ; YIELD $-1$
ADD $2$ ; ADD $1$ ; ADD $3$ at #4# ; STIR for @3@ at #6# ; SETTEMPERATURE #4# ; CONCENTRATE ; ADD ammonium hydroxide ; ADD ethanol ; FILTER keep filtrate ; DRYSOLUTION ; YIELD $-1$

CC(C)(C)OC(=O)OC(=O)OC(C)(C)C.CN(C)c1ccncc1.COC(=O)c1sccc1N.c1ccncc1>>COC(=O)c1sccc1NC(=O)OC(C)(C)C
ADD $3$ ; ADD $4$ ; ADD $2$ ; MAKESOLUTION with $1$ and $4$ ; ADD SLN ; STIR for @4@ at #4# ; CONCENTRATE ; TRITURATE with methanol ; STIR for @3@ at #3# ; FILTER keep precipitate ; WASH with ethanol ; DRYSOLUTION ; YIELD $-1$
ADD $3$ ; ADD $4$ ; ADD $2$ ; MAKESOLUTION with $1$ and $4$ ; ADD SLN at #4# ; STIR for @4@ ; CONCENTRATE ; TRITURATE with methanol ; STIR for @3@ at #4# ; STIR for @2@ at #3# ; FILTER keep precipitate ; WASH with ethanol ; DRYSOLUTION ; YIELD $-1$
ADD $3$ ; ADD $4$ ; SETTEMPERATURE #3# ; ADD $1$ ; ADD $2$ ; STIR for @2@ at #3# ; STIR for @5@ at #4# ; CONCENTRATE ; ADD methanol ; FILTER keep precipitate ; WASH with methanol ; ADD water ; FILTER keep precipitate ; WASH with water ; DRYSOLID ; YIELD $-1$
ADD $3$ ; ADD $4$ ; ADD $2$ ; MAKESOLUTION with $1$ and $4$ ; ADD SLN dropwise at #4# ; STIR for @4@ ; CONCENTRATE ; TRITURATE with methanol ; STIR for @3@ at #4# ; STIR for @2@ at #3# ; FILTER keep precipitate ; WASH with ethanol ; DRYSOLUTION ; YIELD $-1$
ADD $3$ ; ADD $4$ ; ADD $2$ ; MAKESOLUTION with $1$ and $4$ ; ADD SLN ; STIR for @4@ at #4# ; CONCENTRATE ; TRITURATE with methanol ; STIR for @3@ at #4# ; FILTER keep precipitate ; WASH with ethanol ; DRYSOLUTION ; YIELD $-1$

CC#N.CO.COC(=O)C[C@@H](O)C[C@@H](O)/C=C/c1c(-c2ccc(F)cc2)c2ccccc2n1C(C)C.[Na+]~[OH-]>>CC(C)n1c(/C=C/C(O)CC(O)CC(=O)[O-])c(-c2ccc(F)cc2)c2ccccc21~[Na+]
ADD $4$ ; ADD $2$ ; ADD $3$ ; REFLUX for @2@ ; STIR for @2@ ; FILTER keep precipitate ; SETTEMPERATURE #4# ; STIR for @2@ ; FILTER keep precipitate ; WASH with $1$ ; DRYSOLID for @4@ under vacuum ; YIELD $-1$
ADD $3$ ; ADD $4$ ; ADD $2$ ; REFLUX for @3@ ; ADD $1$ dropwise over @1@ ; SETTEMPERATURE #4# ; STIR for @4@ ; FILTER keep precipitate ; WASH with $1$ ; DRYSOLID for @4@ under vacuum ; YIELD $-1$
MAKESOLUTION with $4$ and $2$ ; ADD $3$ ; ADD SLN ; REFLUX ; REFLUX for @2@ ; ADD $1$ ; SETTEMPERATURE #4# ; STIR for @4@ ; FILTER keep precipitate ; WASH with $1$ ; DRYSOLID for @4@ under vacuum ; YIELD $-1$
ADD $1$ ; ADD $3$ ; REFLUX ; SETTEMPERATURE #5# ; MAKESOLUTION with $4$ and $2$ ; ADD SLN ; WAIT for @2@ ; PHASESEPARATION ; STIR for @3@ at #5# ; FILTER keep precipitate ; WASH with $1$ ; DRYSOLID for @4@ at #5# under vacuum ; YIELD $-1$
ADD $1$ ; ADD $3$ ; REFLUX ; SETTEMPERATURE #5# ; ADD $4$ ; ADD $2$ ; WAIT for @2@ ; PHASESEPARATION ; STIR for @3@ at #5# ; FILTER keep precipitate ; WASH with $1$ ; DRYSOLID for @4@ under vacuum ; YIELD $-1$
ADD $3$ ; ADD $4$ ; ADD $2$ ; REFLUX for @3@ ; ADD $1$ dropwise over @1@ ; SETTEMPERATURE #4# ; STIR for @4@ ; FILTER keep precipitate ; WASH with $1$ ; DRYSOLID for @4@ at #5# under vacuum ; YIELD $-1$
MAKESOLUTION with $4$ and $2$ ; ADD $3$ ; ADD SLN ; REFLUX ; REFLUX for @2@ ; ADD $1$ ; SETTEMPERATURE #4# ; STIR for @4@ ; FILTER keep precipitate ; WASH with $1$ ; DRYSOLID for @4@ at #5# under vacuum ; YIELD $-1$
ADD $4$ ; ADD $2$ ; ADD $3$ ; REFLUX for @2@ ; STIR for @2@ ; FILTER keep precipitate ; SETTEMPERATURE #4# ; STIR for @2@ ; FILTER keep precipitate ; WASH with $1$ ; DRYSOLID for @4@ at #5# under vacuum ; YIELD $-1$

CN(C)C=O.Clc1ncnc2[nH]ccc12.O.O=C1CCC(=O)N1I>>Clc1ncnc2[nH]cc(I)c12
ADD $2$ ; ADD $1$ ; ADD $4$ at #3# ; STIR for @4@ at #4# ; ADD $3$ ; FILTER keep precipitate ; WASH with $3$ ; DRYSOLID at #4# ; YIELD $-1$
ADD $2$ ; ADD $1$ ; ADD $4$ at #4# ; STIR for @2@ at #4# ; ADD $3$ ; FILTER keep precipitate ; WASH with $3$ ; DRYSOLID ; YIELD $-1$
ADD $2$ ; ADD $1$ ; ADD $4$ ; STIR for @4@ at #3# ; ADD $3$ ; EXTRACT with ethyl acetate ; COLLECTLAYER organic ; DRYSOLUTION over Na2SO4 ; CONCENTRATE ; YIELD $-1$
ADD $2$ ; ADD $1$ ; ADD $4$ ; STIR for @4@ at #4# ; ADD $3$ ; FILTER keep precipitate ; WASH with $3$ ; DRYSOLID under vacuum ; YIELD $-1$
ADD $2$ ; ADD $1$ ; ADD $4$ ; STIR for @4@ at #4# ; ADD $3$ ; EXTRACT with ethyl acetate ; COLLECTLAYER organic ; DRYSOLUTION over Na2SO4 ; CONCENTRATE ; YIELD $-1$

C1CCC2=NCCCN2CC1.CC#N.CC(C)(C)OC(=O)N1CC(=CC#N)C1.CC1(C)OB(c2cn[nH]c2)OC1(C)C>>CC(C)(C)OC(=O)N1CC(CC#N)(n2cc(B3OC(C)(C)C(C)(C)O3)cn2)C1
ADD $4$ ; ADD $3$ ; ADD $2$ ; ADD $1$ ; STIR for @4@ at #5# ; CONCENTRATE ; PURIFY ; YIELD $-1$
ADD $3$ ; ADD $2$ ; ADD $4$ at #4# over @4@ ; ADD $1$ at #4# over @4@ ; WAIT for @4@ at #4# ; CONCENTRATE ; PURIFY ; YIELD $-1$
ADD $4$ ; ADD $3$ ; ADD $1$ ; ADD $2$ ; STIR for @2@ at #5# ; SETTEMPERATURE #4# ; CONCENTRATE ; PURIFY ; YIELD $-1$
ADD $4$ ; ADD $3$ ; ADD $1$ ; ADD $2$ ; STIR for @4@ at #5# ; SETTEMPERATURE #4# ; CONCENTRATE ; PURIFY ; YIELD $-1$
ADD $4$ ; ADD $2$ ; ADD $3$ ; ADD $1$ ; STIR for @4@ at #4# ; CONCENTRATE ; PURIFY ; YIELD $-1$

CC(C)(C)OC(=O)N1CCC(O)CC1.CN(C)c1ccncc1.CS(=O)(=O)Cl.ClCCl>>CC(C)(C)OC(=O)N1CCC(OS(C)(=O)=O)CC1
ADD $1$ ; ADD $2$ ; ADD $4$ ; ADD $3$ at #3# ; STIR for @2@ at #4# ; FILTER keep precipitate ; WASH with HCl ; WASH with Na2CO3 ; WASH with brine ; DRYSOLUTION over Na2SO4 ; CONCENTRATE ; YIELD $-1$
ADD $1$ ; ADD $4$ ; ADD triethylamine ; ADD $2$ ; ADD $3$ at #3# ; STIR for @3@ at #3# ; ADD $4$ ; WASH with water ; WASH with HCl ; WASH with NaHCO3 ; WASH with brine ; DRYSOLUTION over Na2SO4 ; FILTER keep filtrate ; CONCENTRATE ; YIELD $-1$
ADD $1$ ; ADD $2$ ; ADD $4$ ; ADD $3$ at #3# ; STIR for @2@ ; FILTER ; WASH with HCl ; WASH with Na2CO3 ; WASH with brine ; DRYSOLUTION over Na2SO4 ; CONCENTRATE ; YIELD $-1$
ADD $1$ ; ADD $4$ ; ADD $2$ ; ADD $3$ dropwise at #3# ; STIR for @3@ at #4# ; PARTITION with water and $4$ ; COLLECTLAYER aqueous ; EXTRACT with $4$ ; COLLECTLAYER organic ; DRYSOLUTION over Na2SO4 ; FILTER keep filtrate ; CONCENTRATE ; YIELD $-1$
ADD $1$ ; ADD $2$ ; ADD $4$ ; SETTEMPERATURE #3# ; ADD water ; ADD $3$ at #3# ; STIR for @1@ at #3# ; STIR for @2@ at #4# ; QUENCH with ice water ; EXTRACT with ethyl acetate ; COLLECTLAYER organic ; WASH with water ; WASH with brine ; DRYSOLUTION over sodium sulfate ; FILTER keep filtrate ; CONCENTRATE ; PURIFY ; YIELD $-1$
ADD $1$ ; ADD $4$ ; ADD triethylamine at #3# ; ADD $3$ at #3# ; ADD $2$ at #3# ; SETTEMPERATURE #4# ; STIR for @4@ at #4# ; WASH with NaHCO3 ; WASH with brine ; DRYSOLUTION over sodium sulfate ; CONCENTRATE ; YIELD $-1$

CC(C)(C)OC(=O)NC1CC(=O)C1.CCO.[BH4-]~[Na+]>>CC(C)(C)OC(=O)NC1CC(O)C1
ADD $1$ ; ADD $2$ ; ADD $3$ at #3# ; SETTEMPERATURE #4# ; STIR for @2@ ; CONCENTRATE ; PURIFY ; YIELD $-1$
ADD $1$ ; ADD $2$ ; ADD $3$ at #3# ; STIR for @2@ at #4# ; CONCENTRATE ; YIELD $-1$
ADD $1$ ; ADD $2$ ; ADD $3$ at #3# ; ADD $3$ ; STIR for @2@ at #3# ; QUENCH with water ; CONCENTRATE ; COLLECTLAYER organic ; EXTRACT with ethyl acetate ; COLLECTLAYER organic ; WASH with brine ; DRYSOLUTION over magnesium sulfate ; FILTER keep filtrate ; CONCENTRATE ; PURIFY ; YIELD $-1$
ADD $1$ ; ADD $2$ ; ADD $3$ at #3# ; STIR for @2@ at #4# ; CONCENTRATE ; PURIFY ; YIELD $-1$
ADD $1$ ; ADD $2$ ; ADD $3$ at #3# ; SETTEMPERATURE #4# ; CONCENTRATE ; ADD dichloromethane ; ADD sodium bicarbonate ; PHASESEPARATION ; COLLECTLAYER aqueous ; EXTRACT with dichloromethane ; COLLECTLAYER organic ; DRYSOLUTION over magnesium sulfate ; CONCENTRATE ; YIELD $-1$

C=CC(=O)OC(C)(C)C.CC(=O)[O-]~CC(=O)[O-]~[Pd+2].CC(=O)c1ccc(Cl)cc1Br.CCCCN(CCCC)CCCC.CN(C)C=O.[Pd]>>CC(=O)c1ccc(Cl)cc1/C=C/C(=O)OC(C)(C)C
ADD $3$ ; ADD $4$ ; ADD $1$ ; ADD $5$ ; ADD $6$ ; ADD $2$ ; STIR for @4@ at #6# ; SETTEMPERATURE #4# ; FILTER ; WASH with $5$ ; ADD ethyl acetate ; WASH with water ; WASH with brine ; DRYSOLUTION over Na2SO4 ; FILTER keep filtrate ; CONCENTRATE ; PURIFY ; YIELD $-1$
ADD $3$ ; ADD $4$ ; ADD $1$ ; ADD $5$ ; ADD $6$ ; ADD $2$ ; STIR for @4@ at #6# ; WAIT for @4@ at #6# ; SETTEMPERATURE #4# ; FILTER ; WASH with $5$ ; ADD ethyl acetate ; WASH with water ; WASH with brine ; DRYSOLUTION over Na2SO4 ; FILTER keep filtrate ; CONCENTRATE ; PURIFY ; YIELD $-1$
ADD $3$ ; ADD $4$ ; ADD $1$ ; ADD $5$ ; ADD $6$ ; ADD $2$ ; STIR for @4@ at #6# ; SETTEMPERATURE #4# ; FILTER keep precipitate ; WASH with $5$ ; ADD ethyl acetate ; WASH with water ; WASH with brine ; DRYSOLUTION over Na2SO4 ; FILTER keep filtrate ; CONCENTRATE ; PURIFY ; YIELD $-1$
ADD $3$ ; ADD $4$ ; ADD $1$ ; ADD $5$ ; ADD $6$ ; ADD $2$ ; STIR for @4@ at #6# ; WAIT for @4@ at #6# ; SETTEMPERATURE #4# ; FILTER keep precipitate ; WASH with $5$ ; ADD ethyl acetate ; WASH with water ; WASH with brine ; DRYSOLUTION over sodium sulfate ; FILTER keep filtrate ; CONCENTRATE ; PURIFY ; YIELD $-1$
ADD $3$ ; ADD $4$ ; ADD $1$ ; ADD $5$ ; ADD $6$ ; ADD $2$ ; STIR for @4@ at #6# ; WAIT for @4@ at #6# ; SETTEMPERATURE #4# ; FILTER keep precipitate ; WASH with $5$ ; ADD ethyl acetate ; WASH with water ; WASH with brine ; DRYSOLUTION over Na2SO4 ; FILTER keep filtrate ; CONCENTRATE ; PURIFY ; YIELD $-1$

CC#N.CC(C)(C)OC(=O)N1CC=C(O[Si](C)(C)C)CC1.CCOC(C)=O.F[B-](F)(F)F~F[B-](F)(F)F~F[N+]12CC[N+](CCl)(CC1)CC2>>CC(C)(C)OC(=O)N1CCC(=O)C(F)C1
ADD $2$ ; ADD $1$ ; ADD $4$ at #4# ; STIR for @2@ ; ADD $3$ ; WASH with brine ; DRYSOLUTION over Na2SO4 ; CONCENTRATE ; YIELD $-1$
ADD $2$ ; ADD $1$ ; ADD $4$ ; STIR for @2@ at #4# ; ADD $3$ ; WASH with brine ; WASH with brine ; DRYSOLUTION over Na2SO4 ; FILTER keep filtrate ; CONCENTRATE ; PURIFY ; YIELD $-1$
ADD $2$ ; ADD $1$ ; ADD $4$ ; STIR for @2@ ; ADD $3$ ; WASH with brine ; DRYSOLUTION ; CONCENTRATE ; YIELD $-1$
ADD $2$ ; ADD $1$ ; ADD $4$ ; STIR for @2@ ; ADD $3$ ; WASH with brine ; WASH with sodium chloride ; DRYSOLUTION over MgSO4 ; CONCENTRATE ; PURIFY ; YIELD $-1$
ADD $2$ ; ADD $1$ ; ADD $4$ ; STIR for @2@ at #4# ; ADD $3$ ; WASH with NaHCO3 ; PHASESEPARATION ; COLLECTLAYER organic ; CONCENTRATE ; PURIFY ; YIELD $-1$
ADD $4$ ; ADD $1$ ; ADD $2$ dropwise at #4# over @1@ ; SETTEMPERATURE #5# ; STIR for @4@ at #4# ; ADD $3$ ; WASH with brine ; COLLECTLAYER organic ; DRYSOLUTION over Na2SO4 ; CONCENTRATE ; PURIFY ; YIELD $-1$

CCO.O=C(O)Cc1cccc(Br)c1.O=S(Cl)Cl>>CCOC(=O)Cc1cccc(Br)c1
ADD $2$ ; ADD $1$ ; ADD $3$ dropwise at #3# ; STIR for @4@ at #6# ; CONCENTRATE ; ADD water ; PH with NaHCO3 to pH basic ; COLLECTLAYER aqueous ; EXTRACT with ethyl acetate ; COLLECTLAYER organic ; DRYSOLUTION over Na2SO4 ; CONCENTRATE ; PURIFY ; YIELD $-1$
ADD $2$ ; ADD $1$ ; ADD $3$ dropwise at #3# ; STIR for @4@ at #6# ; CONCENTRATE ; ADD ethyl acetate ; COLLECTLAYER organic ; WASH with NaHCO3 ; WASH with water ; DRYSOLUTION over sodium sulfate ; CONCENTRATE ; YIELD $-1$
ADD $2$ ; ADD $1$ ; SETTEMPERATURE #3# ; ADD $3$ dropwise ; STIR for @4@ at #6# ; CONCENTRATE ; ADD ethyl acetate ; COLLECTLAYER organic ; WASH with NaHCO3 ; WASH with water ; DRYSOLUTION over sodium sulfate ; CONCENTRATE ; YIELD $-1$
ADD $2$ ; ADD $1$ ; ADD $3$ dropwise at #3# ; REFLUX for @2@ ; CONCENTRATE ; QUENCH with water ; EXTRACT with ethyl acetate ; COLLECTLAYER organic ; WASH with brine ; DRYSOLUTION over sodium sulfate ; CONCENTRATE ; YIELD $-1$
ADD $2$ at #3# ; ADD $1$ at #3# ; ADD $3$ at #3# ; STIR for @4@ at #6# ; CONCENTRATE ; ADD water ; PH with NaHCO3 to pH basic ; COLLECTLAYER aqueous ; EXTRACT with ethyl acetate ; COLLECTLAYER organic ; DRYSOLUTION over Na2SO4 ; CONCENTRATE ; PURIFY ; YIELD $-1$

C1N2CN3CN1CN(C2)C3.CC(=O)O.O.c1cnc2[nH]ccc2c1>>O=Cc1c[nH]c2ncccc12
ADD $4$ ; ADD $3$ ; ADD $1$ ; ADD $2$ ; STIR for @3@ at #6# ; SETTEMPERATURE #4# ; ADD $3$ ; STIR for @2@ at #4# ; FILTER keep precipitate ; YIELD $-1$
ADD $4$ ; ADD $2$ ; ADD $3$ ; ADD $1$ ; STIR for @3@ at #6# ; SETTEMPERATURE #3# ; FILTER keep precipitate ; DRYSOLID ; YIELD $-1$
ADD $4$ ; ADD $2$ ; ADD $1$ ; REFLUX for @3@ ; ADD $3$ ; SETTEMPERATURE #3# ; FILTER keep precipitate ; WASH with $3$ ; DRYSOLID under vacuum ; YIELD $-1$
ADD $4$ ; ADD $3$ ; ADD $1$ ; ADD $2$ ; REFLUX for @4@ ; ADD $3$ ; SETTEMPERATURE #4# ; FILTER keep precipitate ; WASH with $3$ ; YIELD $-1$
ADD $4$ ; ADD $1$ ; PH with $2$ to pH neutral ; ADD $3$ ; SETTEMPERATURE #3# ; ADD $3$ ; SETTEMPERATURE #4# ; FILTER keep precipitate ; WASH with $3$ ; YIELD $-1$
ADD $4$ ; ADD $1$ ; ADD $2$ ; ADD $3$ ; REFLUX for @3@ ; ADD $3$ ; WAIT for @4@ ; RECRYSTALLIZE from $3$ ; YIELD $-1$

Cc1ccc(F)nc1.ClC(Cl)(Cl)Cl.O=C(OOC(=O)c1ccccc1)c1ccccc1.O=C1CCC(=O)N1Br>>Fc1ccc(CBr)cn1
ADD $1$ ; ADD $4$ ; ADD $3$ ; ADD $2$ ; REFLUX for @2@ ; SETTEMPERATURE #4# ; FILTER keep precipitate ; WASH with dichloromethane ; CONCENTRATE ; YIELD $-1$
ADD $1$ ; ADD $2$ ; ADD $4$ ; ADD $3$ ; REFLUX for @2@ ; SETTEMPERATURE #4# ; FILTER keep filtrate ; CONCENTRATE ; PURIFY ; YIELD $-1$
ADD $1$ ; ADD $2$ ; ADD $3$ ; ADD $4$ ; REFLUX for @2@ ; SETTEMPERATURE #4# ; FILTER keep filtrate ; CONCENTRATE ; PURIFY ; YIELD $-1$
ADD $1$ ; ADD $2$ ; ADD $4$ ; ADD $3$ ; REFLUX for @2@ ; FILTER keep filtrate ; CONCENTRATE ; PURIFY ; YIELD $-1$
ADD $1$ ; ADD $4$ ; ADD $3$ ; ADD $2$ ; REFLUX for @2@ ; SETTEMPERATURE #4# ; FILTER ; WASH with dichloromethane ; CONCENTRATE ; YIELD $-1$

C1COCCO1.CCOC(=O)/C=C(\C)CC(C)(C)NC(=O)OC(C)(C)C.COC(C)(C)C.O.O=S(=O)([O-])O~[Na+].[Li+]~[OH-]>>C/C(=C\C(=O)O)CC(C)(C)NC(=O)OC(C)(C)C
ADD $2$ ; ADD $1$ ; ADD $4$ ; ADD $6$ ; STIR for @4@ at #4# ; ADD $4$ ; ADD $3$ ; COLLECTLAYER aqueous ; ADD $5$ ; PH with $3$ to pH acidic ; EXTRACT with $3$ ; COLLECTLAYER organic ; DRYSOLUTION over magnesium sulfate ; CONCENTRATE ; RECRYSTALLIZE from heptane ; YIELD $-1$
ADD $2$ ; ADD $1$ ; ADD $4$ ; ADD $6$ ; STIR for @4@ at #4# ; ADD $4$ ; ADD $3$ ; ADD $5$ ; PH with $3$ to pH acidic ; EXTRACT with $3$ ; COLLECTLAYER organic ; DRYSOLUTION over magnesium sulfate ; CONCENTRATE ; RECRYSTALLIZE from heptane ; YIELD $-1$
ADD $2$ ; ADD $1$ ; ADD $4$ ; ADD $6$ ; STIR for @4@ at #4# ; ADD $4$ ; ADD $3$ ; ADD $5$ ; COLLECTLAYER organic ; DRYSOLUTION over magnesium sulfate ; CONCENTRATE ; RECRYSTALLIZE from heptane ; YIELD $-1$
ADD $2$ ; ADD $1$ ; ADD $4$ ; ADD $6$ ; STIR for @4@ at #4# ; ADD $4$ ; ADD $3$ ; COLLECTLAYER aqueous ; ADD $5$ ; PH with $3$ to pH basic ; EXTRACT with $3$ ; COLLECTLAYER organic ; DRYSOLUTION over magnesium sulfate ; CONCENTRATE ; RECRYSTALLIZE from heptane ; YIELD $-1$
ADD $2$ ; ADD $1$ ; ADD $4$ ; ADD $6$ ; STIR for @4@ at #4# ; ADD $4$ ; ADD $3$ ; ADD $5$ ; EXTRACT with $3$ ; COLLECTLAYER organic ; DRYSOLUTION over magnesium sulfate ; CONCENTRATE ; RECRYSTALLIZE from heptane ; YIELD $-1$

CCN(CC)CC.CS(=O)(=O)Cl.ClCCl.OC1CCOCC1>>CS(=O)(=O)OC1CCOCC1
ADD $4$ ; ADD $3$ ; ADD $1$ at #3# ; ADD $2$ ; STIR for @4@ at #4# ; ADD $3$ ; WASH with HCl ; WASH with sodium bicarbonate ; WASH with water ; WASH with brine ; DRYSOLUTION over sodium sulfate ; FILTER keep filtrate ; CONCENTRATE ; YIELD $-1$
ADD $4$ ; ADD $1$ ; ADD $3$ ; ADD $2$ dropwise at #3# over @2@ ; STIR for @2@ at #3# ; SETTEMPERATURE #4# ; STIR for @2@ at #4# ; WASH with water ; DRYSOLUTION over Na2SO4 ; FILTER keep filtrate ; CONCENTRATE ; YIELD $-1$
ADD $4$ ; ADD $3$ ; ADD $1$ ; ADD $2$ ; WAIT for @2@ ; QUENCH with water ; EXTRACT with $3$ ; COLLECTLAYER organic ; DRYSOLUTION over MgSO4 ; CONCENTRATE ; YIELD $-1$
ADD $4$ ; ADD $1$ ; ADD $3$ ; ADD $2$ dropwise at #3# over @1@ ; STIR for @5@ at #4# ; WASH with sodium bicarbonate ; DRYSOLUTION over MgSO4 ; CONCENTRATE ; YIELD $-1$
ADD $4$ ; ADD $1$ ; ADD $3$ ; ADD $2$ dropwise ; STIR for @2@ at #4# ; WASH with water ; PHASESEPARATION ; COLLECTLAYER organic ; DRYSOLUTION over Na2SO4 ; CONCENTRATE ; YIELD $-1$
ADD $4$ ; ADD $3$ ; ADD $1$ ; SETTEMPERATURE #3# ; MAKESOLUTION with $2$ and $3$ ; ADD SLN dropwise ; STIR for @1@ at #3# ; STIR for @4@ at #4# ; CONCENTRATE ; PARTITION with ethyl acetate and water ; EXTRACT with ethyl acetate ; COLLECTLAYER organic ; DRYSOLUTION over MgSO4 ; CONCENTRATE ; YIELD $-1$
ADD $4$ ; ADD $1$ ; ADD $3$ ; ADD $2$ dropwise at #3# ; STIR for @2@ at #4# ; ADD $3$ ; COLLECTLAYER organic ; WASH with NaHCO3 ; WASH with brine ; DRYSOLUTION over sodium sulfate ; CONCENTRATE ; YIELD $-1$
ADD $4$ ; ADD $3$ ; ADD $1$ at #3# ; ADD $2$ ; STIR for @4@ at #4# ; QUENCH with NaHCO3 ; EXTRACT with $3$ ; WASH with water ; WASH with brine ; DRYSOLUTION over MgSO4 ; FILTER keep filtrate ; CONCENTRATE ; YIELD $-1$

CN(C)C=O.N#C[Cu].Nc1ncc(Br)nc1Br.[C-]#N~[Na+]>>N#Cc1nc(Br)cnc1N
ADD $2$ ; ADD $4$ ; ADD $1$ ; SETTEMPERATURE #6# ; ADD $3$ ; STIR for @3@ at #6# ; QUENCH with NaHCO3 ; FILTER keep filtrate ; EXTRACT with ethyl acetate ; COLLECTLAYER organic ; WASH with brine ; DRYSOLUTION ; CONCENTRATE ; YIELD $-1$
ADD $4$ ; ADD $2$ ; ADD $1$ ; STIR for @1@ at #6# ; MAKESOLUTION with $3$ and $1$ ; ADD SLN dropwise ; STIR for @4@ at #6# ; SETTEMPERATURE #4# ; PARTITION with water and ethyl acetate ; PHASESEPARATION ; COLLECTLAYER aqueous ; WASH with ethyl acetate ; COLLECTLAYER organic ; WASH with water ; WASH with brine ; DRYSOLUTION over MgSO4 ; CONCENTRATE ; YIELD $-1$
ADD $2$ ; ADD $4$ ; ADD $1$ ; SETTEMPERATURE #6# ; ADD $3$ ; STIR for @3@ at #6# ; QUENCH with NaHCO3 ; FILTER keep precipitate ; EXTRACT with ethyl acetate ; COLLECTLAYER organic ; WASH with brine ; DRYSOLUTION ; CONCENTRATE ; YIELD $-1$
ADD $4$ ; ADD $2$ ; ADD $1$ ; STIR for @1@ at #6# ; MAKESOLUTION with $3$ and $1$ ; ADD SLN dropwise ; SETTEMPERATURE #6# ; STIR for @4@ at #6# ; SETTEMPERATURE #4# ; PARTITION with water and ethyl acetate ; PHASESEPARATION ; COLLECTLAYER aqueous ; WASH with ethyl acetate ; COLLECTLAYER organic ; WASH with water ; WASH with brine ; DRYSOLUTION over MgSO4 ; CONCENTRATE ; YIELD $-1$
ADD $4$ ; ADD $2$ ; ADD $1$ ; MAKESOLUTION with $3$ and $1$ ; ADD SLN at #6# over @1@ ; STIR for @4@ at #6# ; SETTEMPERATURE #4# ; CONCENTRATE ; ADD ethyl acetate ; WASH with water ; PHASESEPARATION ; COLLECTLAYER organic ; WASH with brine ; DRYSOLUTION over sodium sulfate ; FILTER keep filtrate ; CONCENTRATE ; PURIFY ; YIELD $-1$

CO.O=C(O)[C@@H]1C[C@@H](O)CN1.O=S(Cl)Cl>>COC(=O)[C@@H]1C[C@@H](O)CN1
ADD $1$ ; ADD $3$ dropwise over @2@ ; ADD $2$ ; REFLUX for @4@ ; CONCENTRATE ; ADD $1$ ; ADD triethylamine ; SETTEMPERATURE #3# ; FILTER keep filtrate ; CONCENTRATE ; YIELD $-1$
ADD $2$ ; ADD $1$ ; ADD $3$ dropwise at #3# ; STIR for @4@ at #4# ; CONCENTRATE ; RECRYSTALLIZE from ethanol / hexane ; YIELD $-1$
ADD $1$ ; ADD $3$ dropwise at #2# ; ADD $2$ ; SETTEMPERATURE #4# ; STIR for @4@ ; CONCENTRATE ; DRYSOLID under vacuum ; YIELD $-1$
ADD $2$ ; ADD $1$ ; ADD $3$ dropwise at #3# ; WAIT for @4@ ; CONCENTRATE ; YIELD $-1$
ADD $2$ ; ADD $1$ ; ADD $3$ at #3# ; REFLUX for @4@ ; SETTEMPERATURE #4# ; CONCENTRATE ; YIELD $-1$

Br[Mg]c1ccccc1.C1CCOC1.CCOCC.CN(C)P(=O)(N(C)C)N(C)C.COC(=O)C#N.CSC.Cl.O=C1C=CCCC1.[Cu+]~[I-]>>COC(=O)C1C(=O)CCCC1c1ccccc1
ADD $9$ ; ADD $2$ ; ADD $6$ ; SETTEMPERATURE #1# ; MAKESOLUTION with $1$ and $3$ ; ADD SLN dropwise ; STIR for @2@ at #1# ; ADD $8$ ; ADD $2$ ; STIR for @2@ at #3# ; ADD $4$ at #1# ; STIR for @2@ ; ADD $5$ ; STIR for @4@ at #4# ; ADD $7$ ; PHASESEPARATION ; COLLECTLAYER organic ; COLLECTLAYER aqueous ; EXTRACT with dichloromethane ; COLLECTLAYER organic ; TRITURATE with ammonium chloride ; TRITURATE with water ; TRITURATE with brine ; YIELD $-1$
ADD $9$ ; ADD $2$ ; ADD $6$ ; SETTEMPERATURE #1# ; MAKESOLUTION with $1$ and $3$ ; ADD SLN dropwise ; STIR for @2@ at #1# ; MAKESOLUTION with $8$ and $2$ ; ADD SLN ; STIR for @2@ at #3# ; ADD $4$ ; STIR for @2@ at #1# ; ADD $5$ ; STIR for @4@ at #4# ; ADD $7$ ; PHASESEPARATION ; COLLECTLAYER organic ; COLLECTLAYER aqueous ; EXTRACT with dichloromethane ; COLLECTLAYER organic ; TRITURATE with ammonium chloride ; TRITURATE with water ; TRITURATE with brine ; YIELD $-1$
ADD $9$ ; ADD $2$ ; ADD $6$ ; SETTEMPERATURE #1# ; MAKESOLUTION with $1$ and $3$ ; ADD SLN dropwise ; STIR for @2@ at #1# ; ADD $8$ ; ADD $2$ ; STIR for @2@ at #3# ; ADD $4$ ; STIR for @2@ ; ADD $5$ ; STIR for @4@ at #4# ; ADD $7$ ; PHASESEPARATION ; COLLECTLAYER organic ; COLLECTLAYER aqueous ; EXTRACT with dichloromethane ; COLLECTLAYER organic ; TRITURATE with ammonium chloride ; TRITURATE with water ; TRITURATE with brine ; YIELD $-1$
ADD $9$ ; ADD $2$ ; ADD $6$ ; SETTEMPERATURE #1# ; MAKESOLUTION with $1$ and $3$ ; ADD SLN dropwise ; STIR for @2@ at #1# ; ADD $8$ ; STIR for @2@ at #3# ; ADD $4$ ; STIR for @2@ ; ADD $5$ ; STIR for @4@ at #4# ; ADD $7$ ; PHASESEPARATION ; COLLECTLAYER organic ; COLLECTLAYER aqueous ; EXTRACT with dichloromethane ; COLLECTLAYER organic ; TRITURATE with ammonium chloride ; TRITURATE with water ; TRITURATE with brine ; YIELD $-1$
ADD $9$ ; ADD $2$ ; ADD $6$ ; SETTEMPERATURE #1# ; MAKESOLUTION with $1$ and $3$ ; ADD SLN dropwise ; STIR for @2@ at #1# ; MAKESOLUTION with $8$ and $2$ ; ADD SLN ; STIR for @2@ at #3# ; ADD $4$ at #1# ; STIR for @2@ ; ADD $5$ ; STIR for @4@ at #4# ; ADD $7$ ; PHASESEPARATION ; COLLECTLAYER organic ; COLLECTLAYER aqueous ; EXTRACT with dichloromethane ; COLLECTLAYER organic ; TRITURATE with ammonium chloride ; TRITURATE with water ; TRITURATE with brine ; YIELD $-1$
ADD $9$ ; ADD $2$ ; ADD $6$ ; SETTEMPERATURE #1# ; MAKESOLUTION with $1$ and $3$ ; ADD SLN dropwise ; STIR for @2@ at #1# ; MAKESOLUTION with $8$ and $2$ ; ADD SLN ; STIR for @2@ at #3# ; ADD $4$ ; STIR for @2@ ; ADD $5$ ; STIR for @4@ at #4# ; ADD $7$ ; PHASESEPARATION ; COLLECTLAYER organic ; COLLECTLAYER aqueous ; EXTRACT with dichloromethane ; COLLECTLAYER organic ; TRITURATE with ammonium chloride ; TRITURATE with water ; TRITURATE with brine ; YIELD $-1$

CC(C)(C)OC(=O)N1CCC(=O)CC1.CO.[BH4-]~[Na+]>>CC(C)(C)OC(=O)N1CCC(O)CC1
ADD $1$ ; ADD $2$ ; SETTEMPERATURE #3# ; ADD $3$ over @1@ ; STIR for @3@ at #4# ; CONCENTRATE ; ADD dichloromethane / isopropanol ; COLLECTLAYER organic ; WASH with sodium hydroxide ; COLLECTLAYER aqueous ; EXTRACT with dichloromethane / isopropanol ; COLLECTLAYER organic ; WASH with brine ; DRYSOLUTION over sodium sulfate ; CONCENTRATE ; YIELD $-1$
ADD $1$ ; ADD $2$ ; ADD $3$ at #3# ; WAIT for @1@ ; SETTEMPERATURE #4# ; STIR for @3@ at #4# ; ADD sodium hydroxide ; CONCENTRATE ; EXTRACT with ether ; COLLECTLAYER organic ; WASH with water ; WASH with brine ; DRYSOLUTION over MgSO4 ; FILTER keep filtrate ; CONCENTRATE ; YIELD $-1$
ADD $1$ ; ADD $2$ ; ADD $3$ at #3# ; STIR for @2@ at #3# ; CONCENTRATE ; PARTITION with ethyl acetate and water ; COLLECTLAYER aqueous ; EXTRACT with ethyl acetate ; COLLECTLAYER organic ; DRYSOLUTION over Na2SO4 ; FILTER keep filtrate ; CONCENTRATE ; YIELD $-1$
ADD $1$ ; ADD $2$ ; ADD $3$ at #3# ; STIR for @4@ at #4# ; CONCENTRATE ; ADD water ; EXTRACT with dichloromethane ; COLLECTLAYER organic ; DRYSOLUTION over Na2SO4 ; FILTER keep filtrate ; CONCENTRATE ; YIELD $-1$
ADD $1$ ; ADD $2$ ; ADD $3$ at #3# over @1@ ; WAIT for @1@ at #3# ; SETTEMPERATURE #4# ; STIR for @3@ at #4# ; ADD sodium hydroxide ; CONCENTRATE ; EXTRACT with ether ; COLLECTLAYER organic ; WASH with water ; WASH with brine ; DRYSOLUTION over MgSO4 ; FILTER keep filtrate ; CONCENTRATE ; YIELD $-1$
ADD $1$ ; ADD $2$ ; MAKESOLUTION with $3$ and $2$ ; ADD SLN at #3# ; STIR for @2@ at #3# ; QUENCH with water ; EXTRACT with dichloromethane ; COLLECTLAYER organic ; WASH with brine ; DRYSOLUTION over magnesium sulfate ; FILTER keep filtrate ; CONCENTRATE ; YIELD $-1$

CC1(C)CCC(=O)CC1.CCO.Cl~NO.O.O=C([O-])[O-]~[Na+]~[Na+]>>CC1(C)CCC(=NO)CC1
ADD $1$ ; ADD $3$ ; ADD $2$ ; ADD $4$ ; MAKESOLUTION with $5$ and $4$ ; ADD SLN dropwise ; REFLUX for @2@ ; SETTEMPERATURE #4# ; EXTRACT with ethyl acetate ; COLLECTLAYER organic ; DRYSOLUTION over MgSO4 ; CONCENTRATE ; YIELD $-1$
ADD $1$ ; ADD $3$ ; ADD $4$ ; ADD $2$ ; MAKESOLUTION with $5$ and $4$ ; ADD SLN dropwise over @1@ ; REFLUX for @3@ ; CONCENTRATE ; EXTRACT with ethyl acetate ; COLLECTLAYER organic ; WASH with $4$ ; WASH with brine ; DRYSOLUTION over sodium sulfate ; CONCENTRATE ; YIELD $-1$
ADD $1$ ; ADD $3$ ; ADD $2$ ; ADD $4$ ; MAKESOLUTION with $5$ and $4$ ; ADD SLN dropwise at #4# ; REFLUX for @3@ ; SETTEMPERATURE #4# ; CONCENTRATE ; COLLECTLAYER aqueous ; EXTRACT with ethyl acetate ; DRYSOLUTION over MgSO4 ; FILTER keep filtrate ; CONCENTRATE ; YIELD $-1$
ADD $1$ ; ADD $3$ ; ADD $2$ ; ADD $4$ ; MAKESOLUTION with $5$ and $4$ ; ADD SLN dropwise at #4# ; REFLUX for @3@ ; SETTEMPERATURE #4# ; CONCENTRATE ; COLLECTLAYER aqueous ; EXTRACT with ethyl acetate ; COLLECTLAYER organic ; DRYSOLUTION over MgSO4 ; CONCENTRATE ; YIELD $-1$
ADD $1$ ; ADD $2$ ; ADD $4$ ; ADD $3$ ; ADD $5$ ; REFLUX for @2@ ; SETTEMPERATURE #4# ; CONCENTRATE ; COLLECTLAYER aqueous ; EXTRACT with ethyl acetate ; COLLECTLAYER organic ; DRYSOLUTION over MgSO4 ; CONCENTRATE ; YIELD $-1$

CO.COc1ccc(C(=O)O)cc1O.O=S(=O)(O)O>>COC(=O)c1ccc(OC)c(O)c1
ADD $2$ ; ADD $1$ ; ADD $3$ ; REFLUX for @2@ ; SETTEMPERATURE #4# ; CONCENTRATE ; EXTRACT with ethyl acetate ; COLLECTLAYER organic ; WASH with water ; WASH with sodium bicarbonate ; WASH with brine ; DRYSOLUTION over MgSO4 ; CONCENTRATE ; YIELD $-1$
ADD $2$ ; ADD $1$ ; ADD $3$ at #3# ; REFLUX for @4@ ; CONCENTRATE ; PARTITION with ethyl acetate and water ; COLLECTLAYER organic ; WASH with sodium bicarbonate ; WASH with water ; WASH with brine ; DRYSOLUTION over magnesium sulfate ; CONCENTRATE ; YIELD $-1$
ADD $2$ ; ADD $1$ ; ADD $3$ ; REFLUX for @4@ ; SETTEMPERATURE #4# ; CONCENTRATE ; ADD NaHCO3 ; EXTRACT with ethyl acetate ; COLLECTLAYER organic ; DRYSOLUTION over sodium sulfate ; FILTER keep filtrate ; CONCENTRATE ; YIELD $-1$
ADD $2$ ; ADD $3$ ; ADD $1$ ; REFLUX for @4@ ; CONCENTRATE ; ADD water ; ADD sodium bicarbonate ; EXTRACT with ether ; ADD charcoal ; DRYSOLUTION ; CONCENTRATE ; YIELD $-1$
ADD $2$ ; ADD $1$ ; ADD $3$ ; REFLUX for @3@ ; CONCENTRATE ; ADD ice water ; EXTRACT with ether ; COLLECTLAYER organic ; WASH with sodium bicarbonate ; WASH with sodium chloride ; DRYSOLUTION ; CONCENTRATE ; ADD ether ; FILTER keep filtrate ; CONCENTRATE ; RECRYSTALLIZE from ether / hexane ; YIELD $-1$
ADD $2$ ; ADD $1$ ; ADD $3$ ; STIR for @4@ at #5# ; CONCENTRATE ; ADD water ; EXTRACT with ethyl acetate ; PHASESEPARATION ; COLLECTLAYER organic ; WASH with water ; DRYSOLUTION over sodium sulfate ; FILTER keep filtrate ; CONCENTRATE ; YIELD $-1$

BrCCCCBr.C1CCOC1.CC(C)(C)OC(=O)C1CC1.CC(C)[N-]C(C)C~[Li+].[Cl-]~[NH4+]>>CC(C)(C)OC(=O)C1(CCCCBr)CC1
ADD $3$ at #1# ; ADD $1$ at #1# ; ADD $2$ at #1# ; MAKESOLUTION with $4$ and $2$ / heptane / ethylbenzene ; ADD SLN ; STIR for @3@ at #4# ; ADD $5$ ; PHASESEPARATION ; COLLECTLAYER organic ; CONCENTRATE ; COLLECTLAYER aqueous ; EXTRACT with ether ; COLLECTLAYER organic ; WASH with $5$ ; WASH with brine ; DRYSOLUTION over Na2SO4 ; CONCENTRATE ; PURIFY ; YIELD $-1$
ADD $3$ ; ADD $1$ ; ADD $2$ ; MAKESOLUTION with $4$ and $2$ / heptane / ethylbenzene ; ADD SLN dropwise at #1# ; STIR for @3@ at #4# ; ADD $5$ ; PHASESEPARATION ; COLLECTLAYER organic ; CONCENTRATE ; COLLECTLAYER aqueous ; EXTRACT with ether ; COLLECTLAYER organic ; WASH with $5$ ; WASH with brine ; DRYSOLUTION over Na2SO4 ; CONCENTRATE ; PURIFY ; YIELD $-1$
ADD $3$ ; ADD $1$ ; ADD $2$ ; MAKESOLUTION with $4$ and $2$ / heptane / ethylbenzene ; ADD SLN dropwise at #1# over @2@ ; STIR for @3@ at #4# ; ADD $5$ ; PHASESEPARATION ; COLLECTLAYER organic ; CONCENTRATE ; COLLECTLAYER aqueous ; EXTRACT with ether ; COLLECTLAYER organic ; WASH with $5$ ; WASH with brine ; DRYSOLUTION ; PURIFY ; YIELD $-1$
ADD $3$ ; ADD $1$ ; ADD $2$ ; MAKESOLUTION with $4$ and $2$ / heptane / ethylbenzene ; ADD SLN dropwise at #1# ; STIR for @3@ at #4# ; ADD $5$ ; PHASESEPARATION ; COLLECTLAYER organic ; CONCENTRATE ; COLLECTLAYER aqueous ; EXTRACT with ether ; COLLECTLAYER organic ; WASH with $5$ ; WASH with brine ; DRYSOLUTION ; PURIFY ; YIELD $-1$
ADD $3$ at #1# ; ADD $1$ at #1# ; ADD $2$ at #1# ; MAKESOLUTION with $4$ and $2$ / heptane / ethylbenzene ; ADD SLN ; STIR for @3@ ; ADD $5$ ; PHASESEPARATION ; COLLECTLAYER organic ; CONCENTRATE ; COLLECTLAYER aqueous ; EXTRACT with ether ; COLLECTLAYER organic ; WASH with $5$ ; WASH with brine ; DRYSOLUTION over Na2SO4 ; CONCENTRATE ; PURIFY ; YIELD $-1$
ADD $3$ at #1# ; ADD $1$ at #1# ; ADD $2$ at #1# ; MAKESOLUTION with $4$ and $2$ / heptane / ethylbenzene ; ADD SLN dropwise at #1# over @2@ ; STIR for @3@ at #4# ; ADD $5$ ; PHASESEPARATION ; COLLECTLAYER organic ; CONCENTRATE ; COLLECTLAYER aqueous ; EXTRACT with ether ; COLLECTLAYER organic ; WASH with $5$ ; WASH with brine ; DRYSOLUTION ; PURIFY ; YIELD $-1$

CC#N~O.CCCCCN(C)CCC(O)(P(=O)(O)O)P(=O)(O)O.[Na+]~[OH-]>>CCCCCN(C)CCC(O)(P(=O)([O-])O)P(=O)(O)O~O~[Na+]
ADD $2$ ; ADD $1$ ; MAKESOLUTION with $3$ and $1$ ; ADD SLN dropwise at #4# ; REFLUX for @2@ ; SETTEMPERATURE #4# ; STIR for @4@ at #4# ; FILTER keep precipitate ; WASH with acetonitrile ; DRYSOLID for @4@ at #5# ; YIELD $-1$
ADD $2$ ; ADD water ; ADD acetonitrile ; MAKESOLUTION with $3$ and $1$ ; ADD SLN dropwise at #3# ; REFLUX for @2@ ; SETTEMPERATURE #4# ; FILTER keep precipitate ; WASH with acetonitrile ; DRYSOLID for @4@ at #5# under vacuum ; YIELD $-1$
ADD $2$ ; ADD $1$ ; MAKESOLUTION with $3$ and $1$ ; ADD SLN dropwise at #3# ; REFLUX for @1@ ; SETTEMPERATURE #4# ; STIR for @4@ ; FILTER keep precipitate ; WASH with acetonitrile ; DRYSOLID for @4@ at #5# under vacuum ; YIELD $-1$
ADD $2$ ; ADD $1$ ; MAKESOLUTION with $3$ and $1$ ; ADD SLN dropwise at #3# ; SETTEMPERATURE #4# ; CONCENTRATE ; YIELD $-1$
ADD $2$ ; ADD $1$ ; MAKESOLUTION with $3$ and $1$ ; ADD SLN dropwise at #3# ; REFLUX for @1@ ; SETTEMPERATURE #4# ; STIR for @4@ ; FILTER keep precipitate ; WASH with acetonitrile ; DRYSOLID for @4@ at #5# ; YIELD $-1$
ADD $2$ ; ADD $1$ ; MAKESOLUTION with $3$ and $1$ ; ADD SLN dropwise at #4# ; REFLUX for @2@ ; SETTEMPERATURE #4# ; STIR for @4@ at #4# ; FILTER keep precipitate ; WASH with acetonitrile ; DRYSOLID for @4@ at #5# under vacuum ; YIELD $-1$

CCOC(C#N)OCC.CO.C[O-]~[Na+]>>CCOC(OCC)C(=N)OC
ADD $1$ ; ADD $2$ ; MAKESOLUTION with $3$ and $2$ ; ADD SLN ; STIR for @4@ at #4# ; CONCENTRATE ; ADD chloroform ; COLLECTLAYER organic ; WASH with water ; DRYSOLUTION ; CONCENTRATE ; YIELD $-1$
ADD $1$ ; ADD $2$ ; ADD $3$ ; STIR for @4@ at #4# ; QUENCH with dry ice ; CONCENTRATE ; ADD water ; ADD ethyl acetate ; PHASESEPARATION ; COLLECTLAYER organic ; EXTRACT with ethyl acetate ; COLLECTLAYER organic ; DRYSOLUTION over Na2SO4 ; CONCENTRATE ; YIELD $-1$
ADD $1$ ; ADD $2$ ; MAKESOLUTION with $3$ and $2$ ; ADD SLN ; SETTEMPERATURE #4# ; STIR for @4@ at #4# ; CONCENTRATE ; PH with ether to pH neutral ; WASH with water ; WASH with brine ; COLLECTLAYER organic ; DRYSOLUTION over magnesium sulfate ; FILTER keep filtrate ; CONCENTRATE ; YIELD $-1$
ADD $1$ ; ADD $2$ ; ADD $3$ ; STIR for @4@ at #4# ; QUENCH with dry ice ; CONCENTRATE ; ADD water ; EXTRACT with chloroform ; COLLECTLAYER organic ; WASH with brine ; DRYSOLUTION over Na2SO4 ; YIELD $-1$
ADD $3$ ; ADD $2$ ; MAKESOLUTION with $1$ and $2$ ; ADD SLN at #4# ; STIR for @4@ ; CONCENTRATE ; ADD dichloromethane ; ADD water ; PHASESEPARATION ; COLLECTLAYER organic ; EXTRACT with dichloromethane ; COLLECTLAYER organic ; DRYSOLUTION over Na2SO4 ; CONCENTRATE ; YIELD $-1$

C1CN2CCN1CC2.CC(C)(C)OC(=O)N1CCC(CO)CC1.CCOCC.COC(C)(C)C.Cc1ccc(S(=O)(=O)Cl)cc1>>Cc1ccc(S(=O)(=O)OCC2CCN(C(=O)OC(C)(C)C)CC2)cc1
ADD $2$ ; ADD $4$ ; ADD $1$ ; STIR for @1@ at #4# ; SETTEMPERATURE #3# ; MAKESOLUTION with $5$ and $4$ ; ADD SLN at #3# over @2@ ; STIR for @2@ at #4# ; ADD petroleum ether ; FILTER keep filtrate ; CONCENTRATE ; ADD $3$ ; WASH with HCl ; WASH with water ; WASH with NaHCO3 ; WASH with brine ; DRYSOLUTION ; CONCENTRATE ; YIELD $-1$
ADD $2$ ; ADD $4$ ; ADD $1$ ; STIR for @1@ at #4# ; SETTEMPERATURE #3# ; MAKESOLUTION with $5$ and $4$ ; ADD SLN at #3# over @2@ ; STIR for @2@ at #4# ; ADD petroleum ether ; FILTER keep filtrate ; CONCENTRATE ; ADD $3$ ; WASH with HCl ; WASH with water ; WASH with NaHCO3 ; WASH with brine ; DRYSOLUTION over MgSO4 ; CONCENTRATE ; YIELD $-1$
ADD $2$ ; ADD $4$ ; ADD $1$ ; STIR for @1@ at #4# ; SETTEMPERATURE #3# ; MAKESOLUTION with $5$ and $4$ ; ADD SLN at #3# over @2@ ; STIR for @2@ at #3# ; ADD petroleum ether ; FILTER keep filtrate ; CONCENTRATE ; ADD $3$ ; WASH with HCl ; WASH with water ; WASH with NaHCO3 ; WASH with brine ; DRYSOLUTION over MgSO4 ; CONCENTRATE ; YIELD $-1$
ADD $2$ ; ADD $4$ ; ADD $1$ ; STIR for @1@ at #4# ; SETTEMPERATURE #3# ; MAKESOLUTION with $5$ and $4$ ; ADD SLN at #3# over @2@ ; STIR for @2@ at #3# ; ADD petroleum ether ; FILTER keep filtrate ; CONCENTRATE ; ADD $3$ ; WASH with HCl ; WASH with water ; WASH with NaHCO3 ; WASH with brine ; DRYSOLUTION ; CONCENTRATE ; YIELD $-1$
ADD $2$ ; ADD $4$ ; ADD $1$ ; STIR for @1@ at #4# ; SETTEMPERATURE #3# ; MAKESOLUTION with $5$ and $4$ ; ADD SLN dropwise at #3# over @2@ ; STIR for @2@ at #4# ; ADD petroleum ether ; FILTER keep filtrate ; CONCENTRATE ; ADD $3$ ; WASH with HCl ; WASH with water ; WASH with NaHCO3 ; WASH with brine ; DRYSOLUTION ; CONCENTRATE ; YIELD $-1$
ADD $2$ ; ADD $4$ ; ADD $1$ ; STIR for @1@ at #4# ; SETTEMPERATURE #3# ; MAKESOLUTION with $5$ and $4$ ; ADD SLN dropwise at #3# over @2@ ; STIR for @2@ at #3# ; ADD petroleum ether ; FILTER keep filtrate ; CONCENTRATE ; ADD $3$ ; WASH with HCl ; WASH with water ; WASH with NaHCO3 ; WASH with brine ; DRYSOLUTION over MgSO4 ; CONCENTRATE ; YIELD $-1$
ADD $2$ ; ADD $4$ ; ADD $1$ ; STIR for @1@ at #4# ; SETTEMPERATURE #3# ; MAKESOLUTION with $5$ and $4$ ; ADD SLN dropwise at #3# over @2@ ; STIR for @2@ at #4# ; ADD petroleum ether ; FILTER keep filtrate ; CONCENTRATE ; ADD $3$ ; WASH with HCl ; WASH with water ; WASH with NaHCO3 ; WASH with brine ; DRYSOLUTION over MgSO4 ; CONCENTRATE ; YIELD $-1$

CN(C)C=O.CS(=O)(=O)Cl.O.[Na+]~[OH-].[O-][n+]1cccc2cc[nH]c21>>Clc1ccnc2[nH]ccc12
ADD $5$ ; ADD $1$ ; ADD $2$ at #5# ; STIR for @2@ at #5# ; SETTEMPERATURE #5# ; ADD $3$ ; PH with $4$ to pH acidic ; FILTER keep precipitate ; WASH with $3$ ; DRYSOLID for @4@ at #5# ; YIELD $-1$
ADD $5$ ; ADD $1$ ; ADD $2$ at #5# ; ADD $2$ at #5# ; STIR for @2@ at #5# ; SETTEMPERATURE #5# ; ADD $3$ ; SETTEMPERATURE #3# ; PH with $4$ to pH neutral ; FILTER keep precipitate ; WASH with $3$ ; DRYSOLID for @4@ at #5# ; YIELD $-1$
ADD $5$ ; ADD $1$ ; ADD $2$ at #5# ; STIR for @2@ at #5# ; SETTEMPERATURE #5# ; ADD $3$ ; PH with $4$ to pH neutral ; FILTER keep precipitate ; WASH with $3$ ; DRYSOLID for @4@ at #5# ; YIELD $-1$
ADD $5$ ; ADD $1$ ; ADD $2$ at #5# ; STIR for @2@ at #5# ; SETTEMPERATURE #5# ; ADD $3$ ; SETTEMPERATURE #3# ; PH with $4$ to pH basic ; FILTER keep precipitate ; WASH with $3$ ; DRYSOLID for @4@ at #5# ; YIELD $-1$
ADD $5$ ; ADD $1$ ; SETTEMPERATURE #5# ; ADD $2$ ; STIR for @3@ at #5# ; ADD $3$ ; PH with $4$ to pH neutral ; STIR for @1@ at #3# ; FILTER keep precipitate ; WASH with $3$ ; DRYSOLID under vacuum ; YIELD $-1$
ADD $5$ ; ADD $1$ ; ADD $2$ at #5# ; STIR for @2@ at #5# ; SETTEMPERATURE #5# ; ADD $3$ ; SETTEMPERATURE #3# ; PH with $4$ to pH neutral ; FILTER keep precipitate ; WASH with $3$ ; DRYSOLID for @4@ at #5# ; YIELD $-1$
ADD $5$ ; ADD $1$ ; SETTEMPERATURE #5# ; ADD $2$ ; STIR for @3@ at #5# ; ADD $3$ ; ADD $3$ ; PH with $4$ to pH neutral ; STIR for @1@ at #3# ; FILTER keep precipitate ; WASH with $3$ ; DRYSOLID under vacuum ; YIELD $-1$

C1CCOC1.CC(C)NC(C)C.CCCC[SnH](CCCC)CCCC.COCCl.O.[Li]CCCC>>CCCC[Sn](CCCC)(CCCC)COC
ADD $2$ ; ADD $1$ ; ADD $6$ dropwise at #1# ; STIR for @2@ at #1# ; ADD $3$ dropwise at #1# ; STIR for @2@ at #3# ; SETTEMPERATURE #5# ; ADD $4$ dropwise ; SETTEMPERATURE #4# ; ADD $5$ ; EXTRACT with ether ; COLLECTLAYER organic ; WASH with sodium chloride ; CONCENTRATE ; PURIFY ; YIELD $-1$
ADD $2$ ; ADD $1$ ; ADD $6$ dropwise at #1# ; STIR for @2@ at #1# ; ADD $3$ dropwise at #3# ; STIR for @2@ at #3# ; STIR for @2@ at #1# ; ADD $4$ dropwise ; SETTEMPERATURE #4# ; ADD $5$ ; EXTRACT with ether ; COLLECTLAYER organic ; WASH with sodium chloride ; CONCENTRATE ; PURIFY ; YIELD $-1$
ADD $2$ ; ADD $1$ ; ADD $6$ dropwise at #1# ; STIR for @2@ at #1# ; ADD $3$ dropwise at #1# ; STIR for @2@ at #3# ; ADD $4$ dropwise at #1# ; SETTEMPERATURE #4# ; ADD $5$ ; EXTRACT with ether ; COLLECTLAYER organic ; WASH with brine ; CONCENTRATE ; PURIFY ; YIELD $-1$
ADD $2$ ; ADD $1$ ; ADD $6$ dropwise at #1# ; STIR for @2@ at #1# ; ADD $3$ dropwise at #1# ; STIR for @2@ at #3# ; SETTEMPERATURE #1# ; ADD $4$ dropwise ; SETTEMPERATURE #4# ; ADD $5$ ; EXTRACT with ether ; COLLECTLAYER organic ; WASH with sodium chloride ; CONCENTRATE ; PURIFY ; YIELD $-1$
ADD $2$ ; ADD $1$ ; ADD $6$ dropwise at #1# ; STIR for @2@ at #1# ; ADD $3$ dropwise at #1# ; STIR for @2@ at #3# ; SETTEMPERATURE #1# ; ADD $4$ dropwise ; SETTEMPERATURE #4# ; ADD $5$ ; EXTRACT with ether ; COLLECTLAYER organic ; WASH with brine ; CONCENTRATE ; PURIFY ; YIELD $-1$

Brc1ccnc2[nH]ccc12.CN(C)C=O.C[Si](C)(C)CCOCCl.[H-]~[Na+]>>C[Si](C)(C)CCOCn1ccc2c(Br)ccnc21
ADD $1$ ; ADD $2$ ; SETTEMPERATURE #3# ; FILTER keep filtrate ; SETTEMPERATURE #4# ; ADD $4$ over @2@ ; STIR for @2@ ; ADD $3$ ; STIR for @2@ ; PURIFY ; QUENCH with water ; EXTRACT with ethyl acetate ; DRYSOLUTION over sodium sulfate ; CONCENTRATE ; PURIFY ; YIELD $-1$
ADD $1$ ; ADD $2$ ; SETTEMPERATURE #3# ; ADD $4$ ; STIR for @2@ ; ADD $3$ dropwise ; STIR for @2@ at #3# ; QUENCH with water ; EXTRACT with ethyl acetate ; COLLECTLAYER organic ; WASH with water ; WASH with brine ; DRYSOLUTION over sodium sulfate ; FILTER keep filtrate ; CONCENTRATE ; PURIFY ; YIELD $-1$
ADD $1$ ; ADD $2$ ; SETTEMPERATURE #3# ; FILTER keep filtrate ; ADD $4$ over @2@ ; STIR for @2@ at #3# ; ADD $3$ dropwise at #4# ; STIR for @2@ ; PURIFY ; QUENCH with water ; EXTRACT with ethyl acetate ; DRYSOLUTION over sodium sulfate ; CONCENTRATE ; PURIFY ; YIELD $-1$
SETTEMPERATURE #3# ; ADD $1$ ; ADD $2$ ; ADD $4$ ; ADD $3$ ; STIR for @2@ ; QUENCH with water ; EXTRACT with ethyl acetate ; COLLECTLAYER organic ; DRYSOLUTION over sodium sulfate ; FILTER keep filtrate ; CONCENTRATE ; PURIFY ; YIELD $-1$
ADD $1$ ; ADD $2$ ; SETTEMPERATURE #3# ; FILTER keep filtrate ; SETTEMPERATURE #4# ; ADD $4$ ; WAIT for @2@ ; STIR for @2@ ; ADD $3$ ; STIR for @2@ at #4# ; PURIFY ; QUENCH with water ; EXTRACT with ethyl acetate ; DRYSOLUTION over sodium sulfate ; CONCENTRATE ; PURIFY ; YIELD $-1$
ADD $1$ ; ADD $2$ ; SETTEMPERATURE #3# ; FILTER keep filtrate ; ADD $4$ ; WAIT for @2@ ; STIR for @2@ ; ADD $3$ ; STIR for @2@ ; PURIFY ; QUENCH with water ; EXTRACT with ethyl acetate ; DRYSOLUTION over sodium sulfate ; CONCENTRATE ; PURIFY ; YIELD $-1$
ADD $1$ ; ADD $2$ ; SETTEMPERATURE #3# ; FILTER keep filtrate ; SETTEMPERATURE #4# ; ADD $4$ over @2@ ; STIR for @2@ at #3# ; ADD $3$ dropwise ; STIR for @2@ ; STIR for @2@ ; PURIFY ; QUENCH with water ; EXTRACT with ethyl acetate ; DRYSOLUTION over sodium sulfate ; CONCENTRATE ; PURIFY ; YIELD $-1$
ADD $1$ ; ADD $2$ ; SETTEMPERATURE #3# ; ADD $4$ ; STIR for @1@ ; ADD $3$ ; STIR for @2@ at #3# ; SETTEMPERATURE #4# ; CONCENTRATE ; ADD ether ; WASH with water ; WASH with brine ; DRYSOLUTION over sodium sulfate ; CONCENTRATE ; PURIFY ; YIELD $-1$
ADD $1$ ; ADD $2$ ; SETTEMPERATURE #3# ; FILTER keep filtrate ; SETTEMPERATURE #4# ; ADD $4$ over @2@ ; STIR for @2@ ; ADD $3$ dropwise ; STIR for @2@ at #4# ; STIR for @2@ ; PURIFY ; QUENCH with water ; EXTRACT with ethyl acetate ; DRYSOLUTION over sodium sulfate ; CONCENTRATE ; PURIFY ; YIELD $-1$
ADD $1$ ; ADD $2$ ; SETTEMPERATURE #3# ; FILTER keep filtrate ; SETTEMPERATURE #4# ; ADD $4$ over @2@ ; STIR for @2@ at #3# ; ADD $3$ dropwise at #4# ; STIR for @2@ ; PURIFY ; QUENCH with water ; EXTRACT with ethyl acetate ; DRYSOLUTION over sodium sulfate ; CONCENTRATE ; PURIFY ; YIELD $-1$
ADD $1$ ; ADD $2$ ; SETTEMPERATURE #3# ; ADD $4$ at #3# ; STIR for @1@ ; ADD $3$ ; STIR for @2@ at #3# ; SETTEMPERATURE #4# ; CONCENTRATE ; ADD ether ; WASH with water ; WASH with brine ; DRYSOLUTION over sodium sulfate ; CONCENTRATE ; PURIFY ; YIELD $-1$
ADD $1$ ; ADD $2$ ; SETTEMPERATURE #3# ; ADD $4$ at #3# ; STIR for @2@ ; ADD $3$ dropwise ; STIR for @2@ at #3# ; QUENCH with water ; EXTRACT with ethyl acetate ; COLLECTLAYER organic ; WASH with water ; WASH with brine ; DRYSOLUTION over sodium sulfate ; FILTER keep filtrate ; CONCENTRATE ; PURIFY ; YIELD $-1$

CC(C)(C)OC(=O)N1CCC(=O)C(F)C1.CO.[BH4-]~[Na+]>>CC(C)(C)OC(=O)N1CCC(O)C(F)C1
ADD $1$ ; ADD $2$ ; ADD $3$ at #3# ; STIR for @2@ at #4# ; CONCENTRATE ; ADD ammonium chloride ; COLLECTLAYER aqueous ; EXTRACT with ethyl acetate ; COLLECTLAYER organic ; WASH with brine ; DRYSOLUTION over Na2SO4 ; FILTER keep filtrate ; CONCENTRATE ; YIELD $-1$
ADD $1$ ; ADD $2$ ; SETTEMPERATURE #3# ; ADD $3$ ; STIR for @4@ at #4# ; CONCENTRATE ; WASH with water ; DRYSOLUTION over Na2SO4 ; CONCENTRATE ; PURIFY ; YIELD $-1$
ADD $1$ ; ADD $2$ ; ADD $3$ ; STIR for @2@ at #4# ; QUENCH with water ; QUENCH with $2$ ; CONCENTRATE ; COLLECTLAYER aqueous ; EXTRACT with ethyl acetate ; WASH with brine ; DRYSOLUTION over Na2SO4 ; CONCENTRATE ; PURIFY ; YIELD $-1$
ADD $1$ ; ADD $2$ ; ADD $3$ at #3# over @1@ ; STIR for @2@ at #4# ; CONCENTRATE ; TRITURATE with water ; EXTRACT with ethyl acetate ; WASH with ethyl acetate ; WASH with brine ; WASH with water ; DRYSOLUTION over Na2SO4 ; CONCENTRATE ; PURIFY ; YIELD $-1$
ADD $1$ ; ADD $2$ ; SETTEMPERATURE #3# ; ADD $3$ over @1@ ; STIR for @2@ at #3# ; STIR for @3@ at #4# ; CONCENTRATE ; PARTITION with ammonium chloride and ethyl acetate ; COLLECTLAYER aqueous ; EXTRACT with ethyl acetate ; COLLECTLAYER organic ; WASH with brine ; DRYSOLUTION over Na2SO4 ; FILTER keep filtrate ; CONCENTRATE ; YIELD $-1$

CO.O.O=C(O)c1ccc(C(=O)O)nc1.O=S(=O)(O)O>>COC(=O)c1ccc(C(=O)O)cn1
ADD $3$ ; ADD $1$ ; ADD $4$ ; REFLUX for @2@ ; SETTEMPERATURE #4# ; ADD $2$ ; FILTER keep precipitate ; WASH with $1$ ; YIELD $-1$
ADD $3$ ; ADD $1$ ; ADD $4$ ; REFLUX for @2@ ; SETTEMPERATURE #4# ; ADD $2$ ; FILTER keep precipitate ; WASH with $2$ ; DRYSOLID under vacuum ; YIELD $-1$
ADD $3$ ; ADD $1$ ; ADD $4$ ; REFLUX for @2@ ; SETTEMPERATURE #4# ; ADD $2$ ; FILTER keep precipitate ; WASH with $2$ ; DRYSOLID for @4@ under vacuum ; YIELD $-1$
ADD $3$ ; ADD $1$ ; ADD $4$ ; REFLUX for @3@ ; SETTEMPERATURE #3# ; ADD $2$ ; STIR for @2@ at #3# ; FILTER keep precipitate ; WASH with $2$ ; YIELD $-1$
ADD $3$ ; ADD $1$ ; ADD $4$ ; REFLUX for @2@ ; SETTEMPERATURE #4# ; ADD $2$ ; FILTER keep precipitate ; RECRYSTALLIZE from ethanol ; YIELD $-1$

CC#N.CCOC(=O)c1cnn(C)c1S(=O)(=O)Cl.N#C[O-]~[Na+].c1ccncc1>>CCOC(=O)c1cnn(C)c1S(=O)(=O)NC(=O)[n+]1ccccc1~[OH-]
ADD $3$ ; ADD $4$ ; ADD $1$ ; SETTEMPERATURE #5# ; ADD $2$ ; STIR for @2@ at #5# ; FILTER keep filtrate ; CONCENTRATE ; WASH with ether ; DRYSOLID ; YIELD $-1$
ADD $2$ ; ADD $1$ ; ADD $4$ dropwise at #5# ; ADD $3$ at #5# ; STIR for @1@ at #5# ; ADD $-1$ ; YIELD $-1$
ADD $2$ ; ADD $1$ ; ADD $4$ dropwise at #5# ; ADD $3$ ; SETTEMPERATURE #5# ; ADD $-1$ ; YIELD $-1$
ADD $3$ ; ADD $4$ ; ADD $1$ ; ADD $2$ at #5# ; STIR for @2@ at #5# ; FILTER keep filtrate ; CONCENTRATE ; WASH with ether ; DRYSOLID ; YIELD $-1$
ADD $3$ ; ADD $4$ ; ADD $1$ ; STIR ; ADD $2$ ; STIR for @2@ at #5# ; FILTER keep filtrate ; CONCENTRATE ; WASH with ether ; DRYSOLID ; YIELD $-1$

BrBr.CC(=O)O.O=C(O)c1ccsc1>>O=C(O)c1csc(Br)c1
ADD $3$ ; ADD $2$ ; ADD $1$ over @2@ ; STIR for @2@ ; ADD water ; WAIT for @2@ ; FILTER keep precipitate ; PH with water to pH neutral ; YIELD $-1$
ADD $3$ ; ADD $2$ ; ADD $1$ at #3# ; ADD $2$ at #3# ; STIR for @2@ at #4# ; ADD water ; FILTER keep precipitate ; RECRYSTALLIZE from water ; YIELD $-1$
ADD $3$ ; ADD $2$ ; MAKESOLUTION with $1$ and $2$ ; ADD SLN dropwise ; STIR for @2@ at #4# ; ADD water ; FILTER keep filtrate ; DRYSOLUTION over $-1$ ; YIELD $-1$
ADD $3$ ; ADD $2$ ; MAKESOLUTION with $1$ and $2$ ; ADD SLN dropwise ; WAIT for @2@ ; ADD ice water ; FILTER keep precipitate ; WASH with ice water ; RECRYSTALLIZE from water ; YIELD $-1$
ADD $3$ ; ADD $2$ ; MAKESOLUTION with $1$ and $2$ ; ADD SLN at #4# ; STIR for @1@ ; QUENCH with water ; FILTER keep precipitate ; WASH with water ; DRYSOLID at #5# under vacuum ; YIELD $-1$
ADD $3$ ; ADD $2$ ; MAKESOLUTION with $1$ and $2$ ; ADD SLN at #4# ; STIR for @2@ at #4# ; ADD ice water ; FILTER keep precipitate ; WASH with water ; DRYSOLID ; YIELD $-1$

C1CCOC1.CC(C)(C)OC(=O)NC1CCC(O)CC1.Cl.ClCCl.NS(=O)(=O)c1ccc(F)c([N+](=O)[O-])c1.O.[H-]~[Na+]>>NS(=O)(=O)c1ccc(O[C@H]2CC[C@H](N)CC2)c([N+](=O)[O-])c1
ADD $2$ ; ADD $1$ ; ADD $7$ ; STIR for @1@ ; ADD $5$ ; ADD $1$ ; STIR for @2@ at #5# ; SETTEMPERATURE #4# ; MAKESOLUTION with $4$ and $6$ ; ADD SLN ; COLLECTLAYER aqueous ; PH with $3$ to pH basic ; PHASESEPARATION ; COLLECTLAYER organic ; WASH with brine ; DRYSOLUTION over magnesium sulfate ; FILTER keep filtrate ; CONCENTRATE ; ADD silica gel ; ADD methanol / $4$ ; ADD $3$ / dioxane at #4# over @2@ ; CONCENTRATE ; YIELD $-1$
ADD $2$ ; ADD $1$ ; ADD $7$ ; STIR for @1@ ; ADD $5$ ; ADD $1$ ; STIR for @2@ at #5# ; SETTEMPERATURE #4# ; MAKESOLUTION with $4$ and $6$ ; ADD SLN ; COLLECTLAYER aqueous ; PH with $3$ to pH acidic ; PHASESEPARATION ; COLLECTLAYER organic ; WASH with brine ; DRYSOLUTION over magnesium sulfate ; FILTER keep filtrate ; CONCENTRATE ; PURIFY ; ADD $3$ / dioxane at #4# over @2@ ; CONCENTRATE ; YIELD $-1$
ADD $2$ ; ADD $1$ ; ADD $7$ ; STIR for @1@ ; ADD $5$ ; ADD $1$ ; STIR for @2@ at #5# ; SETTEMPERATURE #4# ; MAKESOLUTION with $4$ and $6$ ; ADD SLN ; COLLECTLAYER aqueous ; PH with $3$ to pH basic ; PHASESEPARATION ; COLLECTLAYER organic ; WASH with brine ; DRYSOLUTION over magnesium sulfate ; CONCENTRATE ; ADD silica gel ; ADD methanol / $4$ ; ADD $3$ / dioxane at #4# over @2@ ; CONCENTRATE ; YIELD $-1$
ADD $2$ ; ADD $1$ ; ADD $7$ ; STIR for @1@ ; ADD $5$ ; ADD $1$ ; STIR for @2@ at #5# ; SETTEMPERATURE #4# ; MAKESOLUTION with $4$ and $6$ ; ADD SLN ; COLLECTLAYER aqueous ; PH with $3$ to pH acidic ; PHASESEPARATION ; COLLECTLAYER organic ; WASH with brine ; DRYSOLUTION over magnesium sulfate ; CONCENTRATE ; ADD silica gel ; ADD methanol / $4$ ; ADD $3$ / dioxane at #4# over @2@ ; CONCENTRATE ; YIELD $-1$
ADD $2$ ; ADD $1$ ; ADD $7$ ; STIR for @1@ ; ADD $5$ ; ADD $1$ ; STIR for @2@ at #5# ; SETTEMPERATURE #4# ; MAKESOLUTION with $4$ and $6$ ; ADD SLN ; COLLECTLAYER aqueous ; PH with $3$ to pH acidic ; PHASESEPARATION ; COLLECTLAYER organic ; WASH with brine ; DRYSOLUTION over magnesium sulfate ; FILTER keep filtrate ; CONCENTRATE ; ADD silica gel ; ADD methanol / $4$ ; ADD $3$ / dioxane at #4# over @2@ ; CONCENTRATE ; YIELD $-1$

O=C(O)c1cccc(S(F)(F)(F)(F)F)c1.O=S(=O)(O)O.O=[N+]([O-])O>>O=C(O)c1cc([N+](=O)[O-])cc(S(F)(F)(F)(F)F)c1
ADD $1$ ; ADD $3$ ; SETTEMPERATURE #4# ; CONCENTRATE ; ADD $2$ ; STIR for @3@ at #5# ; ADD $2$ ; STIR for @2@ at #5# ; WAIT for @4@ ; ADD ice water ; STIR for @2@ ; FILTER keep precipitate ; DRYSOLID under vacuum ; YIELD $-1$ ; COLLECTLAYER organic ; EXTRACT with dichloromethane ; DRYSOLUTION over magnesium sulfate ; CONCENTRATE
ADD $1$ ; ADD $3$ ; SETTEMPERATURE #4# ; CONCENTRATE ; ADD $2$ ; STIR for @3@ at #5# ; WAIT for @4@ ; ADD $2$ ; STIR for @3@ at #5# ; WAIT for @4@ ; ADD ice water ; STIR for @2@ ; FILTER keep precipitate ; DRYSOLID under vacuum ; YIELD $-1$
ADD $1$ at #4# ; ADD $3$ at #4# ; ADD $2$ at #3# ; STIR for @5@ at #4# ; ADD water ; STIR for @2@ ; FILTER keep precipitate ; YIELD $-1$
ADD $1$ ; ADD $2$ ; ADD $3$ dropwise at #3# over @2@ ; SETTEMPERATURE #4# ; STIR for @5@ at #4# ; ADD water ; PHASESEPARATION ; WASH with water ; ADD ethyl acetate ; WASH with water ; FILTER keep filtrate ; CONCENTRATE ; YIELD $-1$
ADD $1$ ; ADD $3$ ; SETTEMPERATURE #4# ; ADD $2$ ; STIR for @3@ at #5# ; WAIT for @4@ ; ADD $2$ ; STIR for @3@ at #5# ; WAIT for @4@ ; ADD ice water ; STIR for @2@ ; FILTER keep precipitate ; DRYSOLID under vacuum ; YIELD $-1$ ; COLLECTLAYER organic ; EXTRACT with dichloromethane ; DRYSOLUTION over magnesium sulfate ; CONCENTRATE

BrBr.COC(=O)c1ncccc1O.O>>COC(=O)c1nc(Br)ccc1O
ADD $2$ ; ADD $3$ ; ADD $1$ dropwise at #4# ; STIR for @2@ ; FILTER keep precipitate ; WASH with $3$ ; DRYSOLID under vacuum ; YIELD $-1$
ADD $2$ ; ADD $3$ ; ADD $1$ at #4# ; STIR for @3@ at #4# ; EXTRACT with dichloromethane ; COLLECTLAYER organic ; WASH with $3$ ; WASH with brine ; DRYSOLUTION over Na2SO4 ; FILTER keep filtrate ; CONCENTRATE ; YIELD $-1$
ADD $2$ ; ADD $3$ ; ADD $1$ dropwise at #4# ; STIR for @3@ ; COLLECTLAYER aqueous ; EXTRACT with dichloromethane ; COLLECTLAYER organic ; DRYSOLUTION over Na2SO4 ; FILTER keep filtrate ; CONCENTRATE ; YIELD $-1$
ADD $3$ ; ADD $2$ ; ADD $1$ dropwise ; WAIT for @2@ ; EXTRACT with dichloromethane ; COLLECTLAYER organic ; DRYSOLUTION over Na2SO4 ; FILTER keep filtrate ; CONCENTRATE ; YIELD $-1$
ADD $2$ ; ADD $3$ ; ADD $1$ dropwise at #4# ; STIR for @4@ at #4# ; FILTER keep precipitate ; WASH with $3$ ; DRYSOLID ; YIELD $-1$

CC(C)OC(C)C.CCO.COc1cc2c(cc1OC)C(=O)C(CC1CCN(Cc3ccccc3)CC1)C2.Cl>>COc1cc2c(cc1OC)C(=O)C(CC1CCN(Cc3ccccc3)CC1)C2~Cl
ADD $3$ at #3# ; ADD $2$ at #3# ; MAKESOLUTION with $4$ and $2$ ; ADD SLN ; ADD $1$ ; WAIT for @1@ ; DRYSOLID under vacuum ; YIELD $-1$
ADD $3$ ; ADD $2$ ; SETTEMPERATURE #3# ; ADD ice water ; ADD $4$ ; ADD $1$ ; STIR for @4@ at #4# ; FILTER keep precipitate ; DRYSOLID for @4@ at #5# ; YIELD $-1$
ADD $2$ ; ADD $3$ ; SETTEMPERATURE #5# ; ADD $4$ at #4# ; STIR for @1@ at #4# ; ADD $1$ at #4# ; STIR for @2@ at #4# ; FILTER keep precipitate ; DRYSOLID ; YIELD $-1$
ADD $3$ at #3# ; ADD $4$ at #3# ; ADD $2$ at #3# ; SETTEMPERATURE #4# ; ADD $1$ ; DRYSOLID under vacuum ; YIELD $-1$
ADD $2$ ; ADD $3$ ; ADD $3$ at #5# ; SETTEMPERATURE #4# ; ADD $4$ at #4# ; STIR for @1@ ; ADD $1$ at #4# ; STIR for @2@ at #4# ; FILTER keep precipitate ; DRYSOLID ; YIELD $-1$
ADD $3$ at #3# ; ADD $2$ at #3# ; MAKESOLUTION with $4$ and $2$ and $1$ ; ADD SLN ; STIR for @2@ ; DRYSOLID at #4# ; YIELD $-1$

CO.Nc1nc(Cl)ccc1C(=O)O.O=C([O-])O~[Na+].O=S(=O)(O)O>>COC(=O)c1ccc(Cl)nc1N
ADD $1$ ; ADD $4$ ; ADD $2$ ; STIR for @3@ at #5# ; SETTEMPERATURE #4# ; ADD $3$ ; FILTER keep precipitate ; YIELD $-1$
ADD $1$ ; ADD $4$ at #3# ; ADD $2$ at #3# ; STIR for @3@ at #5# ; SETTEMPERATURE #4# ; PH with $3$ to pH neutral at #4# ; FILTER keep precipitate ; YIELD $-1$
ADD $1$ ; ADD $4$ at #3# ; ADD $2$ at #3# ; STIR for @3@ at #5# ; STIR for @3@ at #5# ; PH with $3$ to pH neutral ; FILTER keep precipitate ; YIELD $-1$
ADD $1$ ; ADD $4$ ; ADD $2$ ; STIR for @3@ at #5# ; WAIT for @3@ at #5# ; SETTEMPERATURE #4# ; PH with $3$ to pH neutral ; FILTER keep precipitate ; YIELD $-1$
ADD $1$ ; ADD $4$ ; ADD $2$ ; STIR for @3@ at #5# ; SETTEMPERATURE #4# ; PH with $3$ to pH neutral ; FILTER keep precipitate ; YIELD $-1$
ADD $1$ ; ADD $4$ at #3# ; ADD $2$ at #3# ; STIR for @3@ at #5# ; SETTEMPERATURE #4# ; PH with $3$ to pH neutral ; FILTER keep precipitate ; YIELD $-1$

C1CCOC1.CC(C)(C)OC(=O)N1CC(=O)C1.CC(C)(C)[O-]~[K+].CCOC(C)=O.C[P+](c1ccccc1)(c1ccccc1)c1ccccc1~[Br-].O>>C=C1CN(C(=O)OC(C)(C)C)C1
ADD $5$ ; ADD $1$ ; ADD $3$ at #3# ; STIR for @2@ at #4# ; MAKESOLUTION with $2$ and $1$ ; ADD SLN ; STIR for @2@ at #5# ; ADD $6$ ; PH with $4$ to pH neutral ; COLLECTLAYER organic ; WASH with $6$ ; WASH with brine ; DRYSOLUTION over sodium sulfate ; CONCENTRATE ; ADD $4$ ; ADD hexane ; FILTER keep filtrate ; CONCENTRATE ; PURIFY ; YIELD $-1$
ADD $5$ ; ADD $1$ ; ADD $3$ at #3# ; STIR for @2@ at #4# ; MAKESOLUTION with $2$ and $1$ ; ADD SLN ; STIR for @2@ at #5# ; ADD $6$ ; PH with $4$ to pH neutral ; COLLECTLAYER organic ; WASH with $6$ ; WASH with brine ; DRYSOLUTION over magnesium sulfate ; CONCENTRATE ; ADD $4$ ; ADD hexane ; FILTER keep filtrate ; CONCENTRATE ; PURIFY ; YIELD $-1$
ADD $5$ ; ADD $1$ ; ADD $3$ at #3# ; STIR for @2@ at #4# ; MAKESOLUTION with $2$ and $1$ ; ADD SLN ; STIR for @2@ at #5# ; WAIT for @2@ at #5# ; ADD $6$ ; ADD $4$ ; COLLECTLAYER organic ; WASH with $6$ ; WASH with brine ; DRYSOLUTION over sodium sulfate ; CONCENTRATE ; ADD $4$ ; ADD hexane ; FILTER keep filtrate ; CONCENTRATE ; PURIFY ; YIELD $-1$
ADD $5$ ; ADD $1$ ; ADD $3$ at #3# ; STIR for @2@ ; MAKESOLUTION with $2$ and $1$ ; ADD SLN ; STIR for @2@ at #5# ; WAIT for @2@ at #5# ; ADD $6$ ; ADD $4$ ; COLLECTLAYER organic ; WASH with $6$ ; WASH with brine ; DRYSOLUTION over magnesium sulfate ; CONCENTRATE ; ADD $4$ ; ADD hexane ; FILTER keep filtrate ; CONCENTRATE ; PURIFY ; YIELD $-1$
ADD $5$ ; ADD $1$ ; ADD $3$ at #3# ; STIR for @2@ at #4# ; MAKESOLUTION with $2$ and $1$ ; ADD SLN ; STIR for @2@ at #5# ; WAIT for @2@ at #5# ; ADD $6$ ; ADD $4$ ; COLLECTLAYER organic ; WASH with $6$ ; WASH with brine ; DRYSOLUTION over magnesium sulfate ; CONCENTRATE ; ADD $4$ ; ADD hexane ; FILTER keep filtrate ; CONCENTRATE ; PURIFY ; YIELD $-1$
ADD $5$ ; ADD $1$ ; ADD $3$ at #3# ; STIR for @2@ ; MAKESOLUTION with $2$ and $1$ ; ADD SLN ; STIR for @2@ at #5# ; ADD $6$ ; PH with $4$ to pH neutral ; COLLECTLAYER organic ; WASH with $6$ ; WASH with brine ; DRYSOLUTION over magnesium sulfate ; CONCENTRATE ; ADD $4$ ; ADD hexane ; FILTER keep filtrate ; CONCENTRATE ; PURIFY ; YIELD $-1$

CO.Cc1ccc([N+](=O)[O-])cc1C(=O)O.O=S(Cl)Cl>>COC(=O)c1cc([N+](=O)[O-])ccc1C
ADD $1$ at #3# ; ADD $3$ at #3# over @1@ ; STIR for @1@ at #3# ; MAKESOLUTION with $2$ and $1$ ; ADD SLN over @1@ ; SETTEMPERATURE #4# ; STIR for @4@ at #5# ; CONCENTRATE ; ADD water ; ADD dichloromethane ; COLLECTLAYER aqueous ; PH with potassium carbonate to pH basic ; EXTRACT with dichloromethane ; COLLECTLAYER organic ; DRYSOLUTION over MgSO4 ; CONCENTRATE ; YIELD $-1$
ADD $2$ ; ADD $1$ ; ADD $3$ dropwise at #3# ; REFLUX for @2@ ; COLLECTLAYER organic ; CONCENTRATE ; ADD ethyl acetate ; ADD water ; PHASESEPARATION ; COLLECTLAYER organic ; COLLECTLAYER aqueous ; EXTRACT with ethyl acetate ; COLLECTLAYER organic ; DRYSOLUTION over sodium sulfate ; CONCENTRATE ; YIELD $-1$
ADD $1$ ; ADD $3$ at #3# over @1@ ; STIR for @1@ at #3# ; MAKESOLUTION with $2$ and $1$ ; ADD SLN over @1@ ; SETTEMPERATURE #4# ; STIR for @4@ at #5# ; CONCENTRATE ; ADD water ; ADD dichloromethane ; COLLECTLAYER aqueous ; PH with potassium carbonate to pH basic ; EXTRACT with dichloromethane ; COLLECTLAYER organic ; DRYSOLUTION over MgSO4 ; CONCENTRATE ; YIELD $-1$
ADD $2$ ; ADD $1$ ; ADD $3$ ; STIR for @3@ at #5# ; CONCENTRATE ; QUENCH with water ; EXTRACT with ethyl acetate ; COLLECTLAYER organic ; WASH with water ; WASH with brine ; DRYSOLUTION over sodium sulfate ; CONCENTRATE ; YIELD $-1$
ADD $1$ ; ADD $3$ at #3# ; ADD $2$ at #3# ; REFLUX for @3@ ; CONCENTRATE ; PURIFY ; YIELD $-1$

CCOP(OCC)OCC.COC(=O)c1ccc(CBr)cc1>>CCOP(=O)(Cc1ccc(C(=O)OC)cc1)OCC
ADD $2$ ; ADD $1$ ; STIR for @2@ at #6# ; SETTEMPERATURE #4# ; CONCENTRATE ; PURIFY ; YIELD $-1$
ADD $1$ ; ADD $2$ ; STIR for @4@ at #6# ; ADD silica gel ; YIELD $-1$
ADD $2$ ; ADD $1$ ; STIR for @2@ at #6# ; CONCENTRATE ; YIELD $-1$
ADD $2$ ; ADD $1$ ; STIR for @4@ at #6# ; PURIFY ; YIELD $-1$
ADD $1$ ; ADD $2$ ; STIR for @4@ at #6# ; PURIFY ; YIELD $-1$

CC1(C)CCC(=O)c2ccccc21.O=S(=O)(O)O.O=[N+]([O-])O>>CC1(C)CCC(=O)c2cc([N+](=O)[O-])ccc21
ADD $2$ ; ADD water / sodium chloride ; ADD $1$ ; MAKESOLUTION with $3$ and $2$ ; ADD SLN ; WAIT for @1@ ; ADD water ; EXTRACT with ethyl acetate ; COLLECTLAYER organic ; CONCENTRATE ; YIELD $-1$
ADD $2$ at #3# ; ADD $1$ at #3# ; MAKESOLUTION with $3$ and $3$ and $2$ ; ADD SLN ; WAIT for @1@ ; ADD water ; EXTRACT with ethyl acetate ; COLLECTLAYER organic ; CONCENTRATE ; YIELD $-1$
ADD $2$ ; ADD $1$ ; MAKESOLUTION with $3$ and $2$ ; ADD SLN ; WAIT for @1@ ; ADD water ; EXTRACT with ethyl acetate ; COLLECTLAYER organic ; CONCENTRATE ; YIELD $-1$
ADD $2$ ; ADD $1$ at #3# ; MAKESOLUTION with $3$ and $3$ and $2$ ; ADD SLN ; WAIT for @1@ ; ADD water ; EXTRACT with ethyl acetate ; COLLECTLAYER organic ; CONCENTRATE ; YIELD $-1$
ADD $2$ at #3# ; ADD $1$ at #3# ; MAKESOLUTION with $3$ and $2$ ; ADD SLN ; WAIT for @1@ ; ADD water ; EXTRACT with ethyl acetate ; COLLECTLAYER organic ; CONCENTRATE ; YIELD $-1$

Cc1ccc(F)cc1Cl.O=S(=O)(O)O.O=[N+]([O-])[O-]~[K+]>>Cc1cc([N+](=O)[O-])c(F)cc1Cl
ADD $1$ ; ADD $2$ ; SETTEMPERATURE #3# ; ADD $3$ at #3# ; SETTEMPERATURE #4# ; STIR for @4@ ; ADD ice water ; EXTRACT with ethyl acetate ; WASH with sodium bicarbonate ; WASH with brine ; DRYSOLUTION ; CONCENTRATE ; PHASESEPARATION ; PURIFY ; YIELD $-1$
ADD $1$ ; ADD $2$ ; ADD $3$ at #4# ; STIR for @2@ at #3# ; ADD water ; EXTRACT with ether ; DRYSOLUTION ; CONCENTRATE ; YIELD $-1$
ADD $1$ ; ADD $2$ ; SETTEMPERATURE #3# ; ADD $3$ at #3# ; SETTEMPERATURE #4# ; STIR for @4@ ; ADD ice water ; EXTRACT with ethyl acetate ; WASH with sodium bicarbonate ; WASH with brine ; DRYSOLUTION ; CONCENTRATE ; FILTER keep precipitate ; PURIFY ; YIELD $-1$
ADD $1$ ; ADD $2$ ; ADD $3$ at #3# ; STIR for @4@ at #4# ; ADD water ; EXTRACT with ethyl acetate ; DRYSOLUTION over Na2SO4 ; CONCENTRATE ; DRYSOLID under vacuum ; YIELD $-1$
ADD $1$ ; ADD $2$ ; ADD $3$ at #3# over @2@ ; STIR for @4@ at #4# ; ADD ice water ; EXTRACT with MTBE ; WASH with NaHCO3 ; WASH with brine ; DRYSOLUTION over Na2SO4 ; FILTER keep filtrate ; CONCENTRATE ; RECRYSTALLIZE from ethyl acetate ; WASH with petroleum ether ; YIELD $-1$

CC(C)O.CCCCCCC.CCCCc1nc(Cl)c(CO)n1Cc1ccc(-c2ccccc2-c2nnn[nH]2)cc1.O.[K+]~[OH-]>>CCCCc1nc(Cl)c(CO)n1Cc1ccc(-c2ccccc2-c2nn[n-]n2)cc1~[K+]
ADD $3$ ; ADD $1$ ; MAKESOLUTION with $5$ and $4$ ; ADD SLN at #4# ; CONCENTRATE ; ADD $2$ ; STIR at #4# ; ADD $2$ ; FILTER keep precipitate ; WASH with $2$ ; DRYSOLID at #5# under vacuum ; YIELD $-1$
ADD $3$ ; ADD $1$ ; MAKESOLUTION with $5$ and $4$ and $1$ ; ADD SLN at #4# ; CONCENTRATE ; ADD $2$ ; STIR at #4# ; ADD $2$ ; FILTER keep precipitate ; WASH with $2$ ; DRYSOLID at #5# under vacuum ; YIELD $-1$
ADD $3$ ; ADD $1$ ; MAKESOLUTION with $5$ and $4$ ; ADD $1$ at #4# over @3@ ; CONCENTRATE ; ADD $2$ ; STIR at #4# ; ADD $2$ ; FILTER keep precipitate ; WASH with $2$ ; DRYSOLID at #5# under vacuum ; YIELD $-1$
ADD $3$ ; ADD $1$ ; MAKESOLUTION with $5$ and $4$ ; ADD $1$ at #4# over @3@ ; ADD SLN at #4# over @3@ ; CONCENTRATE ; ADD $2$ ; STIR at #4# ; ADD $2$ ; FILTER keep precipitate ; WASH with $2$ ; DRYSOLID at #5# under vacuum ; YIELD $-1$
ADD $3$ ; ADD $1$ ; MAKESOLUTION with $5$ and $4$ ; ADD SLN at #4# ; CONCENTRATE ; ADD $2$ ; SETTEMPERATURE #4# ; ADD $2$ ; FILTER keep precipitate ; WASH with $2$ ; DRYSOLID at #5# under vacuum ; YIELD $-1$

COC(=O)c1ccc(C)s1.O=S(=O)(O)O.O=[N+]([O-])O>>COC(=O)c1cc([N+](=O)[O-])c(C)s1
ADD $1$ ; ADD $2$ ; MAKESOLUTION with $3$ and $2$ ; ADD SLN dropwise ; STIR for @1@ at #3# ; ADD $-1$ ; FILTER keep precipitate ; WASH with water ; DRYSOLUTION
ADD $1$ ; ADD $2$ ; MAKESOLUTION with $3$ and $2$ ; ADD SLN dropwise at #3# ; STIR for @2@ at #3# ; ADD water ; FILTER keep precipitate ; WASH with water ; DRYSOLID under vacuum ; YIELD $-1$
ADD $1$ ; ADD $2$ ; SETTEMPERATURE #3# ; MAKESOLUTION with $3$ and $2$ ; ADD SLN dropwise ; STIR for @1@ at #3# ; ADD $-1$ ; FILTER keep precipitate ; WASH with water ; DRYSOLUTION
ADD $1$ ; ADD $2$ ; MAKESOLUTION with $3$ and $2$ ; ADD SLN dropwise at #3# ; STIR for @2@ at #3# ; ADD water ; WASH with water ; DRYSOLID under vacuum ; YIELD $-1$
ADD $1$ ; ADD $2$ ; MAKESOLUTION with $3$ and $2$ ; ADD SLN dropwise at #3# ; STIR for @1@ at #3# ; ADD water ; WASH with water ; DRYSOLID under vacuum ; YIELD $-1$

C1CCOC1.C=C[Mg]Br.O=[N+]([O-])c1cccnc1Cl>>Clc1nccc2cc[nH]c12
ADD $3$ ; ADD $1$ ; ADD $2$ at #1# ; STIR for @2@ at #1# ; STIR for @3@ at #2# ; QUENCH with ammonium chloride ; EXTRACT with ethyl acetate ; COLLECTLAYER organic ; DRYSOLUTION over sodium sulfate ; FILTER keep filtrate ; CONCENTRATE ; PURIFY ; YIELD $-1$
ADD $3$ ; ADD $1$ ; ADD $2$ at #5# ; STIR for @3@ at #2# ; QUENCH with ammonium chloride ; EXTRACT with ethyl acetate ; DRYSOLUTION over Na2SO4 ; CONCENTRATE ; PURIFY ; YIELD $-1$
ADD $3$ ; ADD $1$ ; SETTEMPERATURE #1# ; ADD $2$ ; STIR for @3@ at #2# ; STIR for @4@ at #4# ; QUENCH with ammonium chloride ; PHASESEPARATION ; COLLECTLAYER organic ; COLLECTLAYER aqueous ; EXTRACT with ethyl acetate ; COLLECTLAYER organic ; WASH with water ; WASH with brine ; DRYSOLUTION over MgSO4 ; CONCENTRATE ; ADD dichloromethane ; YIELD $-1$
ADD $3$ ; ADD $1$ ; ADD $2$ at #1# ; STIR for @3@ at #2# ; QUENCH with ammonium chloride ; EXTRACT with ethyl acetate ; DRYSOLUTION over Na2SO4 ; CONCENTRATE ; PURIFY ; YIELD $-1$
ADD $3$ ; ADD $1$ ; ADD $2$ dropwise at #1# ; STIR for @2@ at #1# ; STIR for @3@ at #2# ; QUENCH with ammonium chloride ; EXTRACT with ethyl acetate ; COLLECTLAYER organic ; DRYSOLUTION over sodium sulfate ; FILTER keep filtrate ; CONCENTRATE ; PURIFY ; YIELD $-1$

CCO.CCOC(=O)C1CCC(=O)C=C1C.Cl.[Pd]>>CCOC(=O)C1CCC(=O)CC1C
ADD $2$ ; ADD $1$ ; ADD $4$ ; ADD $3$ ; WAIT for @2@ at #4# ; FILTER keep filtrate ; CONCENTRATE ; PURIFY ; YIELD $-1$
ADD $2$ ; ADD $1$ ; ADD $4$ ; ADD $3$ ; WAIT for @2@ at #5# ; FILTER keep filtrate ; CONCENTRATE ; PURIFY ; YIELD $-1$
ADD $2$ ; ADD $1$ ; MAKESOLUTION with $4$ and $1$ ; ADD SLN ; ADD $3$ at #4# ; STIR for @4@ at #4# ; FILTER keep filtrate ; WASH with methanol ; CONCENTRATE ; PURIFY ; YIELD $-1$
ADD $2$ ; ADD $1$ ; ADD $4$ ; ADD $1$ ; ADD $3$ at #4# ; STIR for @3@ ; FILTER keep filtrate ; WASH with methanol ; CONCENTRATE ; PURIFY ; YIELD $-1$
ADD $2$ ; ADD $1$ ; ADD $4$ ; ADD $1$ ; ADD $3$ at #4# ; STIR for @3@ at #6# ; FILTER keep filtrate ; WASH with methanol ; CONCENTRATE ; PURIFY ; YIELD $-1$

CC(C)(C)OC(=O)N1CC(OS(C)(=O)=O)C1.CN(C)C=O.[I-]~[K+]>>CC(C)(C)OC(=O)N1CC(I)C1
ADD $1$ ; ADD $3$ ; ADD $2$ ; STIR for @4@ at #6# ; PARTITION with water and ethyl acetate ; PHASESEPARATION ; COLLECTLAYER organic ; DRYSOLUTION over MgSO4 ; CONCENTRATE ; PURIFY ; YIELD $-1$
ADD $1$ ; ADD $2$ ; ADD $3$ ; STIR for @4@ at #3# ; CONCENTRATE ; ADD water ; EXTRACT with ethyl acetate ; COLLECTLAYER organic ; DRYSOLUTION over Na2SO4 ; FILTER keep filtrate ; CONCENTRATE ; PURIFY ; YIELD $-1$
ADD $1$ ; ADD $2$ ; ADD $3$ ; STIR for @4@ at #6# ; CONCENTRATE ; ADD water ; EXTRACT with ethyl acetate ; COLLECTLAYER organic ; DRYSOLUTION over Na2SO4 ; FILTER keep filtrate ; CONCENTRATE ; PURIFY ; YIELD $-1$
ADD $1$ ; ADD $3$ ; ADD $2$ ; STIR for @4@ at #4# ; PARTITION with water and ethyl acetate ; PHASESEPARATION ; COLLECTLAYER organic ; DRYSOLUTION over MgSO4 ; CONCENTRATE ; PURIFY ; YIELD $-1$
ADD $1$ ; ADD $3$ ; ADD $2$ ; STIR for @4@ at #6# ; SETTEMPERATURE #4# ; PARTITION with water and ethyl acetate ; PHASESEPARATION ; COLLECTLAYER organic ; DRYSOLUTION over MgSO4 ; CONCENTRATE ; PURIFY ; YIELD $-1$

COc1cc(N)c(C(=O)O)cc1OC.NC=O.O>>COc1cc2nc[nH]c(=O)c2cc1OC
ADD $1$ ; ADD $2$ ; STIR for @3@ at #6# ; SETTEMPERATURE #6# ; ADD $3$ ; WAIT for @3@ at #4# ; FILTER keep precipitate ; WASH with $3$ ; YIELD $-1$
ADD $1$ ; ADD $2$ ; STIR ; STIR for @3@ at #6# ; SETTEMPERATURE #4# ; ADD $3$ ; FILTER keep precipitate ; WASH with $3$ ; WASH with hexane ; YIELD $-1$
ADD $1$ ; ADD $2$ ; STIR for @3@ at #6# ; SETTEMPERATURE #6# ; ADD $3$ ; WAIT for @3@ at #4# ; FILTER keep precipitate ; WASH with $3$ ; DRYSOLID under vacuum ; YIELD $-1$
ADD $1$ ; ADD $2$ ; STIR for @3@ at #6# ; ADD $3$ ; SETTEMPERATURE #6# ; STIR for @3@ at #4# ; FILTER keep precipitate ; WASH with $3$ ; DRYSOLID ; YIELD $-1$
ADD $1$ ; ADD $2$ ; STIR for @3@ at #6# ; SETTEMPERATURE #6# ; ADD $3$ ; WAIT for @3@ at #4# ; FILTER keep precipitate ; WASH with $3$ ; DRYSOLID ; YIELD $-1$
ADD $1$ ; ADD $2$ ; STIR for @2@ at #6# ; ADD $3$ ; FILTER keep precipitate ; YIELD $-1$
ADD $1$ ; ADD $2$ ; STIR for @3@ at #6# ; SETTEMPERATURE #6# ; ADD $3$ ; STIR for @3@ at #4# ; WASH with $3$ ; DRYSOLID ; YIELD $-1$

CC(=O)Cl.CCO.O=C(O)Cc1cccc(CC(=O)O)c1>>CCOC(=O)Cc1cccc(CC(=O)OCC)c1
ADD $3$ ; ADD $2$ ; ADD $1$ dropwise ; REFLUX for @4@ ; SETTEMPERATURE #4# ; CONCENTRATE ; ADD ethyl acetate ; EXTRACT with sodium bicarbonate ; EXTRACT with brine ; COLLECTLAYER organic ; DRYSOLUTION over MgSO4 ; CONCENTRATE ; TRITURATE with pentane ; YIELD $-1$
ADD $3$ ; ADD $2$ ; ADD $1$ ; REFLUX for @4@ ; SETTEMPERATURE #4# ; CONCENTRATE ; PARTITION with NaHCO3 and ethyl acetate ; COLLECTLAYER organic ; WASH with water ; CONCENTRATE ; YIELD sodium chloride ; YIELD $-1$
ADD $3$ ; ADD $2$ ; ADD $1$ ; REFLUX for @4@ ; SETTEMPERATURE #4# ; CONCENTRATE ; PARTITION with NaHCO3 and ethyl acetate ; PHASESEPARATION ; COLLECTLAYER organic ; WASH with water ; WASH with brine ; DRYSOLUTION over sodium sulfate ; CONCENTRATE ; YIELD $-1$
ADD $3$ ; ADD $2$ ; ADD $1$ dropwise ; REFLUX for @4@ ; SETTEMPERATURE #4# ; CONCENTRATE ; ADD ethyl acetate ; EXTRACT with sodium bicarbonate ; EXTRACT with brine ; COLLECTLAYER organic ; DRYSOLUTION over magnesium sulfate ; CONCENTRATE ; TRITURATE with pentane ; YIELD $-1$
ADD $3$ ; ADD $2$ ; ADD $1$ dropwise ; REFLUX for @4@ ; SETTEMPERATURE #4# ; CONCENTRATE ; ADD ethyl acetate ; WASH with sodium bicarbonate ; WASH with brine ; COLLECTLAYER organic ; DRYSOLUTION over magnesium sulfate ; CONCENTRATE ; TRITURATE with pentane ; YIELD $-1$
ADD $3$ ; ADD $2$ ; ADD $1$ ; REFLUX for @4@ ; SETTEMPERATURE #4# ; CONCENTRATE ; PARTITION with NaHCO3 and ethyl acetate ; COLLECTLAYER organic ; WASH with water ; WASH with sodium chloride ; DRYSOLUTION over sodium sulfate ; CONCENTRATE ; YIELD $-1$
ADD $3$ ; ADD $2$ ; ADD $1$ ; REFLUX for @4@ ; SETTEMPERATURE #4# ; CONCENTRATE ; PARTITION with NaHCO3 and ethyl acetate ; COLLECTLAYER organic ; WASH with water ; WASH with sodium chloride ; DRYSOLUTION over Na2SO4 ; CONCENTRATE ; YIELD $-1$
ADD $3$ ; ADD $2$ ; ADD $1$ dropwise ; REFLUX for @4@ ; SETTEMPERATURE #4# ; CONCENTRATE ; ADD ethyl acetate ; WASH with sodium bicarbonate ; WASH with brine ; COLLECTLAYER organic ; DRYSOLUTION over MgSO4 ; CONCENTRATE ; TRITURATE with pentane ; YIELD $-1$

CC(=O)O.COC(=O)c1ccc(C)c(N)c1.O.O=N[O-]~[Na+]>>COC(=O)c1ccc2cn[nH]c2c1
ADD $2$ ; ADD $1$ ; MAKESOLUTION with $4$ and $3$ ; ADD SLN dropwise at #3# ; SETTEMPERATURE #4# ; STIR for @4@ ; CONCENTRATE ; ADD $3$ ; EXTRACT with ethyl acetate ; COLLECTLAYER organic ; WASH with $3$ ; WASH with brine ; DRYSOLUTION ; CONCENTRATE ; YIELD $-1$
ADD $2$ ; ADD $1$ ; MAKESOLUTION with $4$ and $3$ ; ADD SLN at #3# ; STIR for @4@ at #4# ; CONCENTRATE ; ADD $3$ ; EXTRACT with ethyl acetate ; COLLECTLAYER organic ; WASH with $3$ ; WASH with brine ; CONCENTRATE ; YIELD $-1$
ADD $4$ ; ADD $3$ ; MAKESOLUTION with $2$ and $1$ ; ADD SLN dropwise at #3# ; STIR for @4@ at #4# ; ADD $3$ ; EXTRACT with ethyl acetate ; COLLECTLAYER organic ; WASH with $3$ ; WASH with brine ; DRYSOLUTION over magnesium sulfate ; FILTER keep filtrate ; PURIFY ; YIELD $-1$
ADD $2$ ; ADD $1$ ; SETTEMPERATURE #3# ; MAKESOLUTION with $4$ and $3$ ; ADD SLN ; STIR for @3@ at #4# ; CONCENTRATE ; TRITURATE with $3$ ; FILTER keep precipitate ; WASH with $3$ ; WASH with hexane ; YIELD $-1$
ADD $2$ ; ADD $1$ ; MAKESOLUTION with $4$ and $3$ ; ADD SLN dropwise ; STIR for @3@ at #4# ; CONCENTRATE ; TRITURATE with ethyl acetate ; FILTER keep filtrate ; CONCENTRATE ; YIELD $-1$

CO.Cc1c(O)cccc1C(=O)O.O=S(Cl)Cl>>COC(=O)c1cccc(O)c1C
ADD $2$ ; ADD $1$ ; ADD $3$ at #3# ; STIR for @3@ at #5# ; SETTEMPERATURE #4# ; CONCENTRATE ; ADD water ; EXTRACT with ethyl acetate ; PURIFY ; YIELD $-1$
ADD $2$ ; ADD $1$ ; ADD $3$ dropwise at #3# ; REFLUX for @3@ ; CONCENTRATE ; PURIFY ; YIELD $-1$
ADD $2$ ; ADD $1$ ; ADD $3$ ; STIR for @4@ at #5# ; CONCENTRATE ; ADD dichloromethane ; WASH with NaHCO3 ; DRYSOLUTION over Na2SO4 ; CONCENTRATE ; YIELD $-1$
ADD $2$ ; ADD $1$ ; ADD $3$ at #3# ; SETTEMPERATURE #4# ; STIR for @2@ at #5# ; CONCENTRATE ; ADD ethyl acetate ; WASH with NaHCO3 ; COLLECTLAYER organic ; DRYSOLUTION over Na2SO4 ; FILTER keep filtrate ; CONCENTRATE ; YIELD $-1$
ADD $1$ ; ADD $3$ at #3# ; WAIT for @1@ ; ADD $2$ ; STIR for @4@ at #4# ; CONCENTRATE ; PARTITION with water and ethyl acetate ; PHASESEPARATION ; COLLECTLAYER organic ; WASH with water ; WASH with sodium chloride ; DRYSOLUTION over sodium sulfate ; CONCENTRATE ; RECRYSTALLIZE from dichloromethane ; WASH with hexane ; YIELD $-1$
ADD $2$ ; ADD $1$ ; ADD $3$ at #3# ; REFLUX for @3@ ; CONCENTRATE ; PURIFY ; YIELD $-1$

C1CCOC1.C[C@@H](O[Si](C)(C)C)C(=O)CCl.Fc1ccc([Mg]Br)c(F)c1.O.[Cl-]~[NH4+]>>CC(O)C(O)(CCl)c1ccc(F)cc1F
ADD $2$ ; ADD $1$ ; SETTEMPERATURE #2# ; ADD $3$ dropwise over @1@ ; STIR for @3@ ; ADD $5$ ; ADD $4$ ; PH with ethyl acetate to pH acidic ; DRYSOLUTION over sodium sulfate ; CONCENTRATE ; YIELD $-1$
ADD $2$ ; ADD $1$ ; SETTEMPERATURE #2# ; ADD $3$ dropwise over @1@ ; STIR for @3@ ; ADD $5$ ; ADD $4$ ; PH with ethyl acetate to pH neutral ; DRYSOLUTION over sodium sulfate ; CONCENTRATE ; YIELD $-1$
ADD $2$ ; ADD $1$ ; SETTEMPERATURE #2# ; ADD $3$ dropwise over @1@ ; STIR for @3@ ; ADD $5$ ; ADD $4$ ; EXTRACT with ethyl acetate ; DRYSOLUTION over sodium sulfate ; CONCENTRATE ; YIELD $-1$
ADD $2$ ; ADD $1$ ; SETTEMPERATURE #3# ; ADD $3$ dropwise over @1@ ; STIR for @3@ ; ADD $5$ ; ADD $4$ ; PH with ethyl acetate to pH acidic ; DRYSOLUTION over sodium sulfate ; CONCENTRATE ; YIELD $-1$
ADD $2$ ; ADD $1$ ; SETTEMPERATURE #3# ; ADD $3$ dropwise over @1@ ; STIR for @3@ ; ADD $5$ ; ADD $4$ ; PH with ethyl acetate to pH neutral ; DRYSOLUTION over sodium sulfate ; CONCENTRATE ; YIELD $-1$
ADD $2$ ; ADD $1$ ; SETTEMPERATURE #3# ; ADD $3$ dropwise over @1@ ; STIR for @3@ ; ADD $5$ ; ADD $4$ ; EXTRACT with ethyl acetate ; DRYSOLUTION over sodium sulfate ; CONCENTRATE ; YIELD $-1$

CC(C)(C)OC(=O)N[C@@H](Cc1ccccc1)[C@H](O)CCl.CCO~O.O=C(O)CC(O)(CC(=O)O)C(=O)O.O=C([O-])[O-]~[K+]~[K+]>>CC(C)(C)OC(=O)N[C@@H](Cc1ccccc1)[C@H]1CO1
ADD $2$ ; ADD $1$ ; ADD $4$ ; STIR for @4@ at #4# ; STIR at #4# ; ADD $3$ ; FILTER keep precipitate ; WASH with water ; DRYSOLID under vacuum ; YIELD $-1$
ADD $2$ ; ADD $1$ ; ADD $4$ ; STIR for @3@ at #4# ; ADD $3$ ; CONCENTRATE ; ADD toluene ; COLLECTLAYER organic ; WASH with water ; CONCENTRATE ; ADD heptane / toluene ; STIR for @2@ at #5# ; STIR for @2@ at #5# ; STIR for @3@ at #3# ; STIR for @3@ at #3# ; FILTER keep precipitate ; WASH with heptane ; DRYSOLID under vacuum ; YIELD $-1$
ADD $2$ ; ADD $1$ ; ADD $4$ ; STIR for @4@ at #4# ; STIR for @3@ at #4# ; ADD $3$ ; FILTER keep precipitate ; WASH with water ; DRYSOLID under vacuum ; YIELD $-1$
ADD $2$ ; ADD $1$ ; ADD $4$ ; STIR for @3@ at #4# ; ADD $3$ ; CONCENTRATE ; ADD toluene ; COLLECTLAYER organic ; WASH with water ; CONCENTRATE ; ADD heptane ; ADD toluene ; STIR for @2@ at #5# ; STIR for @2@ at #5# ; STIR for @3@ at #3# ; STIR for @3@ at #3# ; FILTER keep precipitate ; WASH with heptane ; DRYSOLID under vacuum ; YIELD $-1$
ADD $2$ ; ADD $1$ ; ADD $4$ ; STIR for @3@ at #4# ; ADD $3$ ; CONCENTRATE ; ADD toluene ; COLLECTLAYER organic ; WASH with water ; CONCENTRATE ; ADD heptane / toluene ; STIR for @2@ at #5# ; STIR for @2@ at #5# ; STIR for @3@ at #3# ; FILTER keep precipitate ; WASH with heptane ; DRYSOLID under vacuum ; YIELD $-1$
ADD $2$ ; ADD $1$ ; ADD $4$ ; STIR for @4@ at #4# ; STIR for @3@ at #4# ; ADD $3$ ; SETTEMPERATURE #3# ; FILTER keep precipitate ; WASH with water ; DRYSOLID under vacuum ; YIELD $-1$

CC(C)(C)OC(=O)OC(=O)OC(C)(C)C.CCN(CC)CC.Cl~ClCCNCCCl.ClCCl>>CC(C)(C)OC(=O)N(CCCl)CCCl
ADD $3$ ; ADD $1$ ; ADD $4$ ; ADD $2$ dropwise at #4# ; STIR for @3@ ; CONCENTRATE ; ADD MTBE ; WASH with ammonium chloride ; WASH with water ; COLLECTLAYER aqueous ; EXTRACT with MTBE ; COLLECTLAYER organic ; DRYSOLUTION over sodium sulfate ; CONCENTRATE ; PURIFY ; YIELD $-1$
ADD $1$ ; ADD $3$ ; ADD $4$ ; ADD $2$ at #4# over @3@ ; STIR for @4@ at #4# ; FILTER keep precipitate ; WASH with $4$ ; WASH with water ; WASH with brine ; DRYSOLUTION over magnesium sulfate ; FILTER keep filtrate ; CONCENTRATE ; PURIFY ; YIELD $-1$
ADD $1$ ; ADD $3$ ; ADD $4$ ; ADD $2$ dropwise over @2@ ; WAIT for @2@ ; ADD $2$ ; STIR for @4@ ; CONCENTRATE ; ADD ether ; WASH with water ; PHASESEPARATION ; COLLECTLAYER organic ; EXTRACT with ether ; COLLECTLAYER organic ; DRYSOLUTION over MgSO4 ; CONCENTRATE ; PURIFY ; YIELD $-1$
ADD $1$ ; ADD $3$ ; ADD $4$ ; ADD $2$ ; PH with $2$ to pH basic ; STIR for @2@ at #4# ; ADD $4$ ; WASH with water ; DRYSOLUTION over magnesium sulfate ; CONCENTRATE ; YIELD $-1$
ADD $3$ ; ADD $1$ ; ADD $4$ ; ADD $2$ over @1@ ; STIR for @4@ ; FILTER keep filtrate ; CONCENTRATE ; ADD water ; EXTRACT with ether ; DRYSOLUTION ; CONCENTRATE ; YIELD $-1$

CC#N.COC(C)(C)C.O=C(OCc1ccccc1)[C@H](Cc1ccccc1)N(Cc1ccccc1)Cc1ccccc1.[NH2-]~[Na+]>>N#CCC(=O)[C@H](Cc1ccccc1)N(Cc1ccccc1)Cc1ccccc1
ADD $4$ ; ADD $2$ ; SETTEMPERATURE #3# ; ADD $1$ over @1@ ; STIR for @2@ at #3# ; MAKESOLUTION with $3$ and $2$ ; ADD SLN dropwise over @1@ ; STIR for @3@ at #3# ; QUENCH with citric acid ; SETTEMPERATURE #4# ; PHASESEPARATION ; WASH with water ; PHASESEPARATION ; COLLECTLAYER aqueous ; FILTER keep filtrate ; CONCENTRATE ; RECRYSTALLIZE from ethanol ; YIELD $-1$
ADD $4$ ; ADD $2$ ; SETTEMPERATURE #3# ; ADD $1$ over @1@ ; STIR for @2@ at #3# ; MAKESOLUTION with $3$ and $2$ ; ADD SLN dropwise over @1@ ; STIR for @3@ at #4# ; QUENCH with citric acid ; SETTEMPERATURE #4# ; PHASESEPARATION ; WASH with water ; PHASESEPARATION ; COLLECTLAYER aqueous ; FILTER keep filtrate ; CONCENTRATE ; RECRYSTALLIZE from ethanol ; YIELD $-1$
ADD $4$ ; ADD $2$ ; SETTEMPERATURE #3# ; ADD $1$ over @1@ ; STIR for @2@ at #3# ; MAKESOLUTION with $3$ and $2$ ; ADD SLN over @1@ ; STIR for @1@ at #3# ; QUENCH with citric acid ; SETTEMPERATURE #4# ; PHASESEPARATION ; WASH with water ; PHASESEPARATION ; COLLECTLAYER aqueous ; FILTER keep filtrate ; CONCENTRATE ; RECRYSTALLIZE from ethanol ; YIELD $-1$
ADD $4$ ; ADD $2$ ; SETTEMPERATURE #3# ; ADD $1$ over @1@ ; STIR for @2@ at #3# ; MAKESOLUTION with $3$ and $2$ ; ADD SLN dropwise over @1@ ; STIR for @1@ at #3# ; QUENCH with citric acid ; SETTEMPERATURE #4# ; PHASESEPARATION ; WASH with water ; PHASESEPARATION ; COLLECTLAYER aqueous ; FILTER keep filtrate ; CONCENTRATE ; RECRYSTALLIZE from ethanol ; YIELD $-1$
ADD $4$ ; ADD $2$ ; SETTEMPERATURE #3# ; ADD $1$ over @1@ ; STIR for @2@ at #3# ; MAKESOLUTION with $3$ and $2$ ; ADD SLN over @1@ ; STIR for @1@ at #3# ; WAIT for @3@ ; QUENCH with citric acid ; SETTEMPERATURE #4# ; PHASESEPARATION ; WASH with water ; PHASESEPARATION ; COLLECTLAYER aqueous ; FILTER keep filtrate ; CONCENTRATE ; RECRYSTALLIZE from ethanol ; YIELD $-1$

ClCCl.O=C1CCC(=O)N1Br.[Na+]~[OH-].c1ccc2c(c1)CCNC2>>C1=NCCc2ccccc21
ADD $4$ ; ADD $1$ ; ADD $2$ at #3# over @1@ ; STIR for @2@ ; ADD $3$ ; COLLECTLAYER organic ; WASH with water ; EXTRACT with HCl ; COLLECTLAYER aqueous ; WASH with $1$ ; COLLECTLAYER aqueous ; PH with ammonia to pH basic ; EXTRACT with $1$ ; DRYSOLUTION over magnesium sulfate ; CONCENTRATE ; PURIFY ; YIELD $-1$
ADD $1$ ; ADD $4$ ; ADD $2$ at #3# over @1@ ; STIR for @2@ ; ADD $3$ ; COLLECTLAYER organic ; WASH with water ; EXTRACT with HCl ; COLLECTLAYER aqueous ; WASH with $1$ ; PH with ammonia to pH basic ; EXTRACT with $1$ ; DRYSOLUTION over magnesium sulfate ; CONCENTRATE ; PURIFY ; YIELD $-1$
ADD $4$ ; ADD $1$ ; ADD $2$ ; STIR for @2@ at #5# ; ADD $3$ ; STIR for @2@ at #4# ; PHASESEPARATION ; COLLECTLAYER organic ; WASH with water ; WASH with HCl ; COLLECTLAYER aqueous ; WASH with $1$ ; PH with ammonium hydroxide to pH basic ; EXTRACT with $1$ ; DRYSOLUTION over Na2SO4 ; CONCENTRATE ; PURIFY ; YIELD $-1$
ADD $4$ ; ADD $1$ ; ADD $2$ over @1@ ; STIR for @2@ at #4# ; ADD $3$ ; STIR for @2@ ; COLLECTLAYER organic ; WASH with water ; DRYSOLUTION over Na2SO4 ; CONCENTRATE ; YIELD $-1$
ADD $2$ ; MAKESOLUTION with $4$ and $1$ ; ADD SLN at #4# ; STIR for @2@ at #4# ; ADD $3$ ; STIR for @2@ at #4# ; PHASESEPARATION ; COLLECTLAYER organic ; WASH with water ; EXTRACT with HCl ; COLLECTLAYER organic ; WASH with $1$ ; PH with ammonia to pH basic ; EXTRACT with $1$ ; COLLECTLAYER organic ; DRYSOLUTION over MgSO4 ; FILTER keep filtrate ; CONCENTRATE ; YIELD $-1$

CO.O=C(O)c1ccc(F)c([N+](=O)[O-])c1.O=S(Cl)Cl>>COC(=O)c1ccc(F)c([N+](=O)[O-])c1
ADD $2$ ; ADD $1$ ; ADD $3$ dropwise at #1# ; STIR for @4@ at #4# ; CONCENTRATE ; ADD $1$ ; CONCENTRATE ; YIELD $-1$
ADD $2$ ; ADD $1$ ; ADD $3$ dropwise at #3# ; REFLUX for @3@ ; CONCENTRATE ; ADD ethyl acetate ; WASH with NaHCO3 ; WASH with brine ; DRYSOLUTION over sodium sulfate ; CONCENTRATE ; YIELD $-1$
ADD $2$ ; ADD $1$ ; ADD $3$ at #1# ; STIR for @1@ at #1# ; STIR for @4@ at #4# ; CONCENTRATE ; PURIFY ; YIELD $-1$
ADD $2$ ; ADD $1$ ; ADD $3$ dropwise ; REFLUX for @4@ ; PARTITION with $1$ and water ; PHASESEPARATION ; COLLECTLAYER organic ; WASH with NaHCO3 ; WASH with brine ; DRYSOLUTION over Na2SO4 ; CONCENTRATE ; YIELD $-1$
ADD $2$ ; ADD $1$ ; ADD $3$ at #3# ; REFLUX for @4@ ; CONCENTRATE ; RECRYSTALLIZE from petroleum ether ; FILTER keep precipitate ; YIELD $-1$
ADD $2$ ; ADD $1$ ; ADD $3$ at #3# ; REFLUX for @2@ ; CONCENTRATE ; YIELD $-1$

O=P(Cl)(Cl)Cl.[O-][n+]1cccc2cc[nH]c21>>Clc1ccnc2[nH]ccc12
ADD $1$ ; ADD $2$ ; STIR for @4@ at #6# ; CONCENTRATE ; ADD water ; PH with K2CO3 to pH basic ; COLLECTLAYER organic ; WASH with water ; WASH with brine ; DRYSOLUTION over sodium sulfate ; CONCENTRATE ; YIELD $-1$
ADD $1$ ; ADD $2$ ; REFLUX for @3@ ; SETTEMPERATURE #4# ; CONCENTRATE ; ADD water ; PH with K2CO3 to pH basic ; FILTER keep precipitate ; WASH with water ; DRYSOLID ; YIELD $-1$
ADD $2$ ; ADD $1$ ; REFLUX for @3@ ; SETTEMPERATURE #4# ; CONCENTRATE ; EXTRACT with ethyl acetate / water ; COLLECTLAYER organic ; WASH with brine ; DRYSOLUTION over sodium sulfate ; CONCENTRATE ; DRYSOLID for @4@ under vacuum ; YIELD $-1$
ADD $2$ ; ADD $1$ ; STIR for @4@ at #6# ; CONCENTRATE ; ADD water ; PH with K2CO3 to pH basic ; COLLECTLAYER organic ; WASH with water ; WASH with brine ; DRYSOLUTION over sodium sulfate ; CONCENTRATE ; YIELD $-1$
ADD $2$ ; ADD $1$ ; REFLUX for @4@ ; CONCENTRATE ; ADD sodium bicarbonate ; STIR for @2@ ; FILTER keep precipitate ; WASH with water ; DRYSOLID ; YIELD $-1$

BrCCBr.CC(C)=O.CCOC(=O)CC#N.O=C([O-])[O-]~[K+]~[K+]>>CCOC(=O)C1(C#N)CC1
ADD $3$ ; ADD $2$ ; ADD $4$ ; ADD $1$ ; REFLUX for @4@ ; SETTEMPERATURE #4# ; FILTER keep filtrate ; CONCENTRATE ; DRYSOLID under vacuum ; YIELD $-1$
ADD $3$ ; ADD $1$ ; ADD $4$ ; ADD $2$ ; STIR for @4@ at #6# ; CONCENTRATE ; YIELD $-1$
ADD $3$ ; ADD $1$ ; ADD $4$ ; ADD $2$ ; STIR for @4@ at #6# ; FILTER keep filtrate ; CONCENTRATE ; YIELD $-1$
ADD $4$ ; ADD $2$ ; ADD $3$ ; ADD $1$ dropwise at #3# over @1@ ; REFLUX for @4@ ; PH with $3$ to pH neutral ; ADD $1$ ; REFLUX for @3@ ; FILTER keep filtrate ; WASH with $2$ ; CONCENTRATE ; YIELD $-1$
ADD $3$ ; ADD $4$ ; ADD $2$ ; ADD $1$ over @1@ ; REFLUX for @4@ ; ADD $1$ ; REFLUX for @2@ ; FILTER keep filtrate ; WASH with $2$ ; CONCENTRATE ; YIELD $-1$
ADD $3$ ; ADD $2$ ; ADD $4$ at #4# ; ADD $1$ at #4# ; SETTEMPERATURE #5# ; STIR for @4@ ; FILTER keep filtrate ; WASH with $2$ ; DRYSOLUTION over sodium sulfate ; FILTER keep filtrate ; CONCENTRATE ; YIELD $-1$

Cc1ccc(F)cc1C(=O)O.O=S(=O)(O)O.O=[N+]([O-])O>>Cc1c(C(=O)O)cc(F)cc1[N+](=O)[O-]
ADD $1$ ; ADD $2$ ; SETTEMPERATURE #3# ; ADD $3$ ; ADD $2$ ; STIR for @3@ at #4# ; ADD water ; FILTER keep precipitate ; WASH with water ; ADD ethyl acetate ; WASH with brine ; COLLECTLAYER organic ; DRYSOLUTION over Na2SO4 ; FILTER keep filtrate ; CONCENTRATE ; YIELD $-1$
ADD $1$ ; ADD $2$ ; ADD $3$ at #4# ; STIR for @2@ ; SETTEMPERATURE #3# ; STIR for @2@ at #3# ; ADD ice water ; EXTRACT with ethyl acetate ; COLLECTLAYER organic ; WASH with brine ; DRYSOLUTION over Na2SO4 ; FILTER keep filtrate ; CONCENTRATE ; YIELD $-1$
ADD $2$ ; ADD $1$ ; STIR at #3# ; MAKESOLUTION with $3$ and $2$ ; ADD SLN ; SETTEMPERATURE #4# ; STIR for @3@ at #4# ; ADD water ; FILTER keep precipitate ; WASH with water ; ADD ethyl acetate ; WASH with brine ; COLLECTLAYER organic ; DRYSOLUTION over Na2SO4 ; CONCENTRATE ; YIELD $-1$
ADD $2$ ; ADD $1$ ; STIR at #3# ; MAKESOLUTION with $3$ and $2$ ; ADD SLN ; STIR for @3@ at #4# ; ADD water ; FILTER keep precipitate ; WASH with water ; ADD ethyl acetate ; WASH with brine ; COLLECTLAYER organic ; DRYSOLUTION over Na2SO4 ; CONCENTRATE ; YIELD $-1$
ADD $2$ ; ADD $1$ ; STIR at #3# ; SETTEMPERATURE #4# ; MAKESOLUTION with $3$ and $2$ ; ADD SLN ; SETTEMPERATURE #4# ; STIR for @3@ at #4# ; ADD water ; FILTER keep precipitate ; WASH with water ; ADD ethyl acetate ; WASH with brine ; COLLECTLAYER organic ; DRYSOLUTION over Na2SO4 ; CONCENTRATE ; YIELD $-1$
ADD $2$ ; ADD $1$ ; SETTEMPERATURE #3# ; ADD $3$ ; ADD $2$ ; SETTEMPERATURE #4# ; STIR for @3@ at #4# ; ADD water ; FILTER keep precipitate ; WASH with water ; ADD ethyl acetate ; WASH with brine ; COLLECTLAYER organic ; DRYSOLUTION over Na2SO4 ; CONCENTRATE ; YIELD $-1$
ADD $1$ ; ADD $2$ ; SETTEMPERATURE #3# ; MAKESOLUTION with $3$ and $2$ ; ADD SLN dropwise ; STIR for @2@ at #3# ; ADD water ; STIR for @1@ ; EXTRACT with ethyl acetate ; COLLECTLAYER organic ; WASH with brine ; DRYSOLUTION over Na2SO4 ; CONCENTRATE ; YIELD $-1$

CC(=O)O.CO.NC(=O)c1cc(F)c(Cl)nc1Cl.[Zn]>>NC(=O)c1cc(F)cnc1Cl
MAKESOLUTION with $4$ and $2$ ; ADD $3$ ; ADD SLN ; ADD $1$ ; REFLUX for @4@ ; ADD ethyl acetate ; ADD NaHCO3 ; FILTER keep precipitate ; WASH with ethyl acetate ; PHASESEPARATION ; COLLECTLAYER organic ; COLLECTLAYER aqueous ; WASH with ethyl acetate ; COLLECTLAYER organic ; WASH with sodium bicarbonate ; DRYSOLUTION ; CONCENTRATE ; ADD $-1$ ; STIR for @1@ ; FILTER keep precipitate ; WASH with ether ; DRYSOLID
MAKESOLUTION with $4$ and $2$ ; ADD $3$ ; ADD SLN ; ADD $1$ ; REFLUX for @4@ ; ADD ethyl acetate ; ADD sodium bicarbonate ; FILTER keep precipitate ; WASH with ethyl acetate ; PHASESEPARATION ; COLLECTLAYER organic ; COLLECTLAYER aqueous ; WASH with ethyl acetate ; COLLECTLAYER organic ; WASH with sodium bicarbonate ; DRYSOLUTION ; CONCENTRATE ; ADD $-1$ ; STIR for @1@ ; FILTER keep precipitate ; WASH with ether ; DRYSOLID
ADD $4$ ; ADD $2$ ; ADD $3$ at #4# ; ADD $1$ ; REFLUX for @4@ ; FILTER keep precipitate ; ADD ethyl acetate ; ADD NaHCO3 ; FILTER keep precipitate ; WASH with ethyl acetate ; COLLECTLAYER organic ; WASH with ethyl acetate ; COLLECTLAYER organic ; WASH with NaHCO3 ; DRYSOLUTION ; CONCENTRATE ; ADD $-1$ ; STIR for @1@ ; FILTER keep precipitate ; WASH with ether ; DRYSOLID
ADD $4$ ; ADD $2$ ; ADD $3$ at #4# ; ADD $1$ ; REFLUX for @4@ ; ADD ethyl acetate ; ADD NaHCO3 ; FILTER keep precipitate ; WASH with ethyl acetate ; PHASESEPARATION ; COLLECTLAYER organic ; COLLECTLAYER aqueous ; WASH with ethyl acetate ; COLLECTLAYER organic ; WASH with NaHCO3 ; DRYSOLUTION ; CONCENTRATE ; ADD $-1$ ; STIR for @1@ ; FILTER keep precipitate ; WASH with ether ; DRYSOLID
MAKESOLUTION with $4$ and $2$ ; ADD $3$ ; ADD SLN ; ADD $1$ ; REFLUX for @4@ ; ADD ethyl acetate ; ADD sodium bicarbonate ; STIR ; FILTER keep precipitate ; WASH with ethyl acetate ; PHASESEPARATION ; COLLECTLAYER organic ; COLLECTLAYER aqueous ; WASH with ethyl acetate ; COLLECTLAYER organic ; WASH with sodium bicarbonate ; DRYSOLUTION ; CONCENTRATE ; ADD $-1$ ; STIR for @1@ ; FILTER keep precipitate ; WASH with ether ; DRYSOLID
MAKESOLUTION with $4$ and $2$ ; ADD $3$ ; ADD SLN ; ADD $1$ ; REFLUX for @4@ ; ADD ethyl acetate ; ADD NaHCO3 ; FILTER keep precipitate ; WASH with ethyl acetate ; PHASESEPARATION ; COLLECTLAYER organic ; COLLECTLAYER aqueous ; WASH with ethyl acetate ; COLLECTLAYER organic ; WASH with NaHCO3 ; DRYSOLUTION ; CONCENTRATE ; ADD $-1$ ; STIR for @1@ ; FILTER keep precipitate ; WASH with ether ; DRYSOLID
MAKESOLUTION with $4$ and $2$ ; ADD $3$ ; ADD SLN ; ADD $1$ ; REFLUX for @4@ ; ADD $4$ ; ADD ethyl acetate ; ADD NaHCO3 ; STIR ; FILTER keep precipitate ; WASH with ethyl acetate ; PHASESEPARATION ; COLLECTLAYER organic ; COLLECTLAYER aqueous ; WASH with ethyl acetate ; COLLECTLAYER organic ; WASH with NaHCO3 ; DRYSOLUTION ; CONCENTRATE ; ADD $-1$ ; STIR for @1@ ; FILTER keep precipitate ; WASH with ether ; DRYSOLID

CC(=O)[O-]~CC(=O)[O-]~[Rh+2].CC(C)(CO)NC(=O)OC(C)(C)C.CC(Cl)Cl.CCOC(=O)C=[N+]=[N-].O=C([O-])O~[Na+]>>CC(C)(COCC(=O)O)NC(=O)OC(C)(C)C
ADD $2$ ; ADD $1$ ; ADD $3$ ; ADD $4$ at #6# over @2@ ; REFLUX for @3@ ; ADD $1$ ; REFLUX for @3@ ; STIR for @4@ ; ADD $5$ ; PHASESEPARATION ; COLLECTLAYER organic ; WASH with $5$ ; COLLECTLAYER organic ; DRYSOLUTION over magnesium sulfate ; CONCENTRATE ; ADD lithium hydroxide / methanol / water ; STIR for @4@ ; CONCENTRATE ; ADD water ; WASH with ether ; PH with HCl to pH neutral ; EXTRACT with ethyl acetate ; DRYSOLUTION over magnesium sulfate ; CONCENTRATE ; YIELD $-1$
ADD $2$ ; ADD $1$ ; ADD $3$ ; SETTEMPERATURE #4# ; ADD $4$ over @2@ ; REFLUX for @3@ ; ADD $1$ ; REFLUX for @3@ ; STIR for @4@ ; ADD $5$ ; PHASESEPARATION ; COLLECTLAYER organic ; WASH with $5$ ; DRYSOLUTION over magnesium sulfate ; CONCENTRATE ; ADD lithium hydroxide / methanol / water ; STIR for @4@ ; CONCENTRATE ; ADD water ; WASH with ether ; PH with HCl to pH neutral ; EXTRACT with ethyl acetate ; COLLECTLAYER organic ; DRYSOLUTION over magnesium sulfate ; CONCENTRATE ; YIELD $-1$
ADD $2$ ; ADD $1$ ; ADD $3$ ; SETTEMPERATURE #6# ; ADD $4$ over @2@ ; REFLUX for @3@ ; ADD $1$ ; REFLUX for @3@ ; STIR for @4@ ; ADD $5$ ; PHASESEPARATION ; COLLECTLAYER organic ; WASH with $5$ ; DRYSOLUTION over magnesium sulfate ; CONCENTRATE ; ADD lithium hydroxide / methanol / water ; STIR for @4@ ; CONCENTRATE ; ADD water ; WASH with ether ; PH with HCl to pH acidic ; EXTRACT with ethyl acetate ; COLLECTLAYER organic ; DRYSOLUTION over magnesium sulfate ; CONCENTRATE ; YIELD $-1$
ADD $2$ ; ADD $1$ ; ADD $3$ ; SETTEMPERATURE #6# ; ADD $4$ over @2@ ; REFLUX for @3@ ; ADD $1$ ; REFLUX for @3@ ; STIR for @4@ ; ADD $5$ ; PHASESEPARATION ; COLLECTLAYER organic ; WASH with $5$ ; DRYSOLUTION over magnesium sulfate ; CONCENTRATE ; ADD lithium hydroxide / methanol / water ; STIR for @4@ ; CONCENTRATE ; ADD water ; WASH with ether ; PH with HCl to pH neutral ; EXTRACT with ethyl acetate ; COLLECTLAYER organic ; DRYSOLUTION over magnesium sulfate ; CONCENTRATE ; YIELD $-1$
ADD $2$ ; ADD $1$ ; ADD $3$ ; SETTEMPERATURE #6# ; ADD $4$ over @2@ ; REFLUX for @3@ ; ADD $1$ ; REFLUX for @3@ ; STIR for @4@ ; ADD $5$ ; PHASESEPARATION ; COLLECTLAYER organic ; WASH with $5$ ; DRYSOLUTION over magnesium sulfate ; CONCENTRATE ; ADD lithium hydroxide / methanol / water ; SETTEMPERATURE #4# ; CONCENTRATE ; ADD water ; WASH with ether ; PH with HCl to pH neutral ; EXTRACT with ethyl acetate ; COLLECTLAYER organic ; DRYSOLUTION over magnesium sulfate ; CONCENTRATE ; YIELD $-1$

BrB(Br)Br.COc1cc(C=O)cc(Cl)c1O.ClCCl>>O=Cc1cc(O)c(O)c(Cl)c1
ADD $2$ ; ADD $3$ ; ADD $1$ dropwise at #2# ; STIR for @3@ at #2# ; ADD ice water ; FILTER keep precipitate ; WASH with petroleum ether ; DRYSOLID under vacuum ; YIELD $-1$
ADD $2$ ; ADD $3$ ; SETTEMPERATURE #3# ; MAKESOLUTION with $1$ and $3$ ; ADD SLN ; STIR for @2@ at #4# ; CONCENTRATE ; SETTEMPERATURE #3# ; RECRYSTALLIZE from HCl ; FILTER keep precipitate ; WASH with ice water ; DRYSOLID ; YIELD $-1$
ADD $2$ ; ADD $3$ ; ADD $1$ dropwise at #2# ; STIR for @3@ at #2# ; ADD ice water ; FILTER keep precipitate ; WASH with petroleum ether ; CONCENTRATE ; YIELD $-1$
ADD $2$ ; ADD $3$ ; ADD $1$ dropwise at #5# ; STIR for @3@ at #5# ; ADD ice water ; FILTER keep precipitate ; WASH with petroleum ether ; CONCENTRATE ; YIELD $-1$
ADD $2$ ; ADD $3$ ; MAKESOLUTION with $1$ and $3$ ; ADD SLN dropwise at #3# ; STIR for @2@ at #3# ; STIR for @4@ at #4# ; SETTEMPERATURE #3# ; WASH with water ; COLLECTLAYER organic ; CONCENTRATE ; FILTER keep precipitate ; WASH with water ; DRYSOLID at #4# under vacuum ; YIELD $-1$

CCN(CC)CC.CS(=O)(=O)Cl.ClCCl.O.OC1CN(C(c2ccccc2)c2ccccc2)C1>>CS(=O)(=O)OC1CN(C(c2ccccc2)c2ccccc2)C1
ADD $5$ ; ADD $3$ ; ADD $1$ ; STIR for @1@ at #3# ; ADD $2$ ; STIR for @2@ at #3# ; ADD $4$ ; EXTRACT with $3$ ; COLLECTLAYER organic ; DRYSOLUTION over MgSO4 ; CONCENTRATE ; YIELD $-1$
ADD $5$ ; ADD $3$ ; ADD $1$ at #3# ; WAIT for @1@ ; ADD $2$ ; STIR for @2@ ; ADD $4$ ; EXTRACT with $3$ ; COLLECTLAYER organic ; DRYSOLUTION over magnesium sulfate ; FILTER keep filtrate ; CONCENTRATE ; PURIFY ; YIELD $-1$
ADD $5$ ; ADD $3$ ; ADD $1$ at #4# ; ADD $2$ at #4# ; STIR for @2@ ; ADD $4$ ; PHASESEPARATION ; COLLECTLAYER aqueous ; EXTRACT with $3$ ; COLLECTLAYER organic ; WASH with sodium chloride ; DRYSOLUTION over sodium sulfate ; FILTER keep filtrate ; CONCENTRATE ; YIELD $-1$
ADD $5$ ; ADD $3$ ; ADD $1$ ; ADD $2$ at #3# ; STIR for @2@ ; ADD $4$ ; FILTER keep precipitate ; COLLECTLAYER organic ; WASH with $4$ ; WASH with brine ; DRYSOLUTION over sodium sulfate ; CONCENTRATE ; YIELD $-1$
ADD $5$ ; ADD $3$ ; ADD $1$ at #3# ; WAIT for @1@ ; ADD $2$ ; STIR for @2@ ; ADD $4$ ; EXTRACT with $3$ ; COLLECTLAYER organic ; DRYSOLUTION over magnesium sulfate ; CONCENTRATE ; PURIFY ; YIELD $-1$

CN(C)C=O.Cc1ccc(C(=O)O)cc1N.O=C1CCC(=O)N1Br>>Cc1cc(Br)c(C(=O)O)cc1N
ADD $2$ ; ADD $1$ ; ADD $3$ at #4# ; STIR for @2@ at #4# ; ADD ice water ; FILTER keep precipitate ; WASH with ice water ; DRYSOLID at #5# under vacuum ; YIELD $-1$
ADD $2$ ; ADD $1$ ; SETTEMPERATURE #3# ; ADD $3$ ; STIR for @3@ at #4# ; ADD ice water ; FILTER keep filtrate ; DRYSOLUTION ; YIELD $-1$
ADD $2$ ; ADD $1$ ; SETTEMPERATURE #3# ; ADD $3$ ; STIR for @2@ ; ADD water ; FILTER keep precipitate ; WASH with water ; ADD ethyl acetate ; WASH with water ; COLLECTLAYER organic ; DRYSOLUTION over magnesium sulfate ; FILTER keep filtrate ; CONCENTRATE ; YIELD $-1$
ADD $2$ ; ADD $1$ ; ADD $3$ at #3# ; STIR for @2@ ; ADD ice water ; FILTER keep precipitate ; WASH with ice water ; DRYSOLID at #5# under vacuum ; YIELD $-1$
ADD $2$ ; ADD $1$ ; ADD $3$ at #3# ; STIR for @2@ at #4# ; ADD ice water ; FILTER keep precipitate ; WASH with ice water ; DRYSOLID at #5# ; YIELD $-1$
ADD $2$ ; ADD $1$ ; SETTEMPERATURE #3# ; ADD $3$ at #4# ; STIR for @3@ at #4# ; ADD ice water ; FILTER keep filtrate ; DRYSOLUTION ; YIELD $-1$

CC(C)(C)C(=O)Cl.CCN(CC)CC.ClCCl.Nc1ccncc1>>CC(C)(C)C(=O)Nc1ccncc1
ADD $4$ ; ADD $2$ ; ADD $3$ ; MAKESOLUTION with $1$ and $3$ ; ADD SLN at #3# ; SETTEMPERATURE #4# ; STIR for @3@ at #4# ; ADD water ; EXTRACT with $3$ ; COLLECTLAYER organic ; WASH with NaHCO3 ; WASH with brine ; DRYSOLUTION over MgSO4 ; CONCENTRATE ; RECRYSTALLIZE from ethyl acetate / petroleum ether ; YIELD $-1$
ADD $4$ ; ADD $2$ ; ADD $3$ ; MAKESOLUTION with $1$ and $3$ ; ADD SLN ; STIR for @2@ at #3# ; WASH with sodium bicarbonate ; DRYSOLUTION over MgSO4 ; CONCENTRATE ; PURIFY ; YIELD $-1$
ADD $4$ ; ADD $2$ ; ADD $3$ ; ADD $1$ dropwise at #3# ; STIR for @2@ at #4# ; WASH with water ; WASH with sodium bicarbonate ; DRYSOLUTION over magnesium sulfate ; CONCENTRATE ; TRITURATE with hexane ; YIELD $-1$
ADD $4$ ; ADD $2$ ; ADD $3$ ; MAKESOLUTION with $1$ and $3$ ; ADD SLN dropwise at #3# over @2@ ; STIR for @4@ at #4# ; WAIT for @4@ ; ADD water ; PHASESEPARATION ; COLLECTLAYER organic ; WASH with NaHCO3 ; PHASESEPARATION ; COLLECTLAYER organic ; DRYSOLUTION over sodium sulfate ; FILTER keep filtrate ; CONCENTRATE ; RECRYSTALLIZE from ethyl acetate ; WASH with ether ; DRYSOLID ; YIELD $-1$
ADD $4$ ; ADD $2$ ; ADD $3$ ; MAKESOLUTION with $1$ and $3$ ; ADD SLN dropwise at #3# over @2@ ; STIR for @4@ at #4# ; WAIT for @4@ ; ADD water ; PHASESEPARATION ; COLLECTLAYER organic ; WASH with NaHCO3 ; PHASESEPARATION ; COLLECTLAYER organic ; DRYSOLUTION over sodium sulfate ; FILTER keep filtrate ; CONCENTRATE ; RECRYSTALLIZE from ethyl acetate ; WASH with hexane ; WASH with ether ; DRYSOLID ; YIELD $-1$

CC(=O)O.O=C1Nc2ncc(Br)cc2C1(Br)Br.[Zn]>>O=C1Cc2cc(Br)cnc2N1
ADD $2$ ; ADD $1$ ; ADD $3$ at #4# ; STIR for @3@ ; CONCENTRATE ; ADD water ; EXTRACT with ethyl acetate ; COLLECTLAYER organic ; DRYSOLUTION over Na2SO4 ; CONCENTRATE ; PURIFY ; YIELD $-1$
ADD $2$ ; ADD $1$ ; ADD $3$ ; STIR for @3@ at #4# ; CONCENTRATE ; ADD ethyl acetate ; WASH with water ; COLLECTLAYER organic ; DRYSOLUTION over sodium sulfate ; FILTER keep filtrate ; CONCENTRATE ; YIELD $-1$
ADD $2$ ; ADD $1$ ; ADD $3$ ; STIR for @4@ at #4# ; CONCENTRATE ; PH with NaHCO3 to pH basic ; EXTRACT with chloroform / methanol ; COLLECTLAYER organic ; DRYSOLUTION over Na2SO4 ; CONCENTRATE ; YIELD $-1$
ADD $2$ ; ADD $1$ ; ADD $3$ at #4# ; WAIT for @1@ ; SETTEMPERATURE #4# ; STIR for @2@ at #4# ; FILTER keep precipitate ; WASH with toluene ; TRITURATE with dichloromethane / methanol ; ADD Na2CO3 ; STIR for @2@ ; PHASESEPARATION ; COLLECTLAYER organic ; WASH with Na2CO3 ; COLLECTLAYER aqueous ; EXTRACT with dichloromethane / methanol ; COLLECTLAYER organic ; DRYSOLUTION over MgSO4 ; CONCENTRATE ; ADD THF ; FILTER keep filtrate ; CONCENTRATE ; YIELD $-1$
ADD $2$ ; ADD $1$ ; ADD $3$ at #4# ; WAIT for @1@ ; SETTEMPERATURE #4# ; STIR for @2@ at #4# ; FILTER keep precipitate ; WASH with toluene ; TRITURATE with dichloromethane / methanol ; ADD Na2CO3 ; STIR for @2@ ; PHASESEPARATION ; COLLECTLAYER organic ; WASH with Na2CO3 ; COLLECTLAYER aqueous ; EXTRACT with dichloromethane ; EXTRACT with methanol ; COLLECTLAYER organic ; DRYSOLUTION over MgSO4 ; CONCENTRATE ; ADD THF ; FILTER keep filtrate ; CONCENTRATE ; YIELD $-1$
ADD $2$ ; ADD $1$ ; ADD $3$ at #4# ; STIR for @2@ at #3# ; WAIT for @3@ ; FILTER keep filtrate ; WASH with ethyl acetate ; CONCENTRATE ; PH with NaHCO3 to pH neutral ; COLLECTLAYER aqueous ; EXTRACT with ethyl acetate ; COLLECTLAYER organic ; DRYSOLUTION over Na2SO4 ; CONCENTRATE ; WASH with hexanes ; DRYSOLID under vacuum ; YIELD $-1$

Nc1cc(Cl)nc(Cl)c1.O=S(=O)(O)O.O=[N+]([O-])O>>O=[N+]([O-])Nc1cc(Cl)nc(Cl)c1
ADD $1$ ; ADD $2$ at #3# ; ADD $3$ at #3# ; WAIT for @2@ ; ADD ice water ; FILTER keep precipitate ; WASH with water ; ADD ethyl acetate ; DRYSOLUTION over MgSO4 ; FILTER keep filtrate ; CONCENTRATE ; YIELD $-1$
ADD $1$ ; ADD $2$ at #4# ; SETTEMPERATURE #3# ; ADD $3$ dropwise at #3# over @2@ ; STIR for @2@ at #3# ; ADD ice water ; FILTER keep precipitate ; DRYSOLID under vacuum ; YIELD $-1$
ADD $1$ ; ADD $2$ ; SETTEMPERATURE #3# ; ADD $3$ dropwise ; WAIT for @3@ ; ADD water ; FILTER keep precipitate ; YIELD $-1$
ADD $2$ ; ADD $1$ at #3# ; SETTEMPERATURE #3# ; ADD $3$ dropwise ; STIR for @2@ at #4# ; ADD ice water ; FILTER keep precipitate ; WASH with water ; DRYSOLID ; YIELD $-1$
ADD $1$ ; ADD $2$ ; SETTEMPERATURE #3# ; ADD $3$ dropwise at #3# over @2@ ; STIR for @2@ at #3# ; ADD ice water ; FILTER keep precipitate ; DRYSOLID under vacuum ; YIELD $-1$
ADD $1$ ; ADD $2$ at #3# ; ADD $3$ dropwise at #3# ; ADD $3$ ; STIR for @2@ at #3# ; ADD water ; FILTER keep precipitate ; ADD water ; FILTER keep filtrate ; DRYSOLUTION over P2O5 ; YIELD $-1$
ADD $1$ ; ADD $2$ ; STIR for @1@ at #3# ; ADD $3$ dropwise at #3# ; STIR for @1@ at #3# ; STIR for @2@ at #4# ; ADD water ; FILTER keep filtrate ; DRYSOLUTION ; YIELD $-1$

CC(C)O.CO.Cc1c(-c2ccc(O)cc2)n(Cc2ccc(OCCN3CCCCCC3)cc2)c2ccc(O)cc12>>CC(=O)O~Cc1c(-c2ccc(O)cc2)n(Cc2ccc(OCCN3CCCCCC3)cc2)c2ccc(O)cc12
ADD $2$ ; ADD $1$ ; REFLUX ; FILTER keep precipitate ; SETTEMPERATURE #4# ; ADD acetic acid ; STIR for @1@ ; ADD $3$ at #4# ; STIR for @2@ at #3# ; STIR for @1@ at #3# ; FILTER keep precipitate ; WASH with $2$ ; WASH with $1$ ; DRYSOLID for @3@ at #6# under vacuum ; YIELD $-1$
ADD $2$ ; ADD $1$ ; REFLUX ; STIR for @1@ at #4# ; ADD acetic acid ; ADD $3$ ; STIR for @2@ at #3# ; STIR for @2@ at #3# ; FILTER keep precipitate ; WASH with $2$ ; DRYSOLID for @3@ at #5# under vacuum ; YIELD $-1$
ADD $2$ ; ADD $1$ ; REFLUX ; FILTER keep precipitate ; SETTEMPERATURE #4# ; ADD acetic acid ; ADD $3$ ; STIR for @1@ at #4# ; STIR for @2@ at #3# ; STIR for @1@ at #3# ; FILTER keep precipitate ; WASH with $2$ ; DRYSOLID for @3@ at #6# under vacuum ; YIELD $-1$
ADD $2$ ; ADD $1$ ; REFLUX ; FILTER keep precipitate ; SETTEMPERATURE #4# ; ADD acetic acid ; ADD $3$ ; STIR for @2@ at #3# ; FILTER keep precipitate ; WASH with $2$ ; DRYSOLID for @3@ at #5# under vacuum ; YIELD $-1$
ADD $2$ ; ADD $1$ ; REFLUX ; FILTER keep precipitate ; SETTEMPERATURE #4# ; ADD acetic acid ; STIR for @1@ ; ADD $3$ ; STIR for @2@ at #4# ; STIR for @2@ at #3# ; STIR for @1@ at #3# ; FILTER keep precipitate ; WASH with $2$ ; WASH with $1$ ; DRYSOLID for @3@ at #6# under vacuum ; YIELD $-1$

C1CCOC1.C[Si](C)(C)[N-][Si](C)(C)C~[Li+].O=C1CCN(C(=O)OCc2ccccc2)CC1.O=S(=O)(N(c1ccccc1)S(=O)(=O)C(F)(F)F)C(F)(F)F>>O=C(OCc1ccccc1)N1CC=C(OS(=O)(=O)C(F)(F)F)CC1
ADD $2$ ; ADD $1$ ; MAKESOLUTION with $3$ and $1$ ; ADD SLN dropwise at #1# over @2@ ; STIR for @2@ at #1# ; MAKESOLUTION with $4$ and $1$ ; ADD SLN dropwise over @2@ ; STIR for @2@ at #1# ; SETTEMPERATURE #4# ; STIR for @4@ at #4# ; QUENCH with sodium hydroxide ; PHASESEPARATION ; COLLECTLAYER organic ; WASH with sodium hydroxide ; CONCENTRATE ; ADD ether ; WASH with water ; COLLECTLAYER organic ; DRYSOLUTION over MgSO4 ; FILTER keep filtrate ; CONCENTRATE ; YIELD $-1$
ADD $2$ ; ADD $1$ ; MAKESOLUTION with $3$ and $1$ ; ADD SLN dropwise at #1# over @2@ ; STIR for @2@ at #1# ; MAKESOLUTION with $4$ and $1$ ; ADD SLN dropwise over @2@ ; STIR for @2@ at #1# ; SETTEMPERATURE #4# ; STIR for @4@ at #4# ; QUENCH with NaOH ; PHASESEPARATION ; COLLECTLAYER organic ; WASH with NaOH ; CONCENTRATE ; ADD ether ; WASH with water ; COLLECTLAYER organic ; DRYSOLUTION over MgSO4 ; FILTER keep filtrate ; CONCENTRATE ; YIELD $-1$
ADD $3$ ; ADD $1$ ; MAKESOLUTION with $2$ and $1$ ; ADD SLN at #1# ; WAIT for @2@ at #1# ; MAKESOLUTION with $4$ and $1$ ; ADD SLN ; STIR for @2@ at #1# ; STIR for @3@ at #4# ; QUENCH with NaHCO3 ; EXTRACT with ethyl acetate ; WASH with KHSO4 ; WASH with NaHCO3 ; WASH with NaOH ; WASH with brine ; DRYSOLUTION over Na2SO4 ; FILTER keep filtrate ; CONCENTRATE ; PURIFY ; YIELD $-1$
ADD $2$ ; ADD $1$ ; MAKESOLUTION with $3$ and $1$ ; ADD SLN dropwise at #1# over @2@ ; STIR for @2@ at #1# ; MAKESOLUTION with $4$ and $1$ ; ADD SLN dropwise over @2@ ; STIR for @2@ at #1# ; SETTEMPERATURE #4# ; STIR for @4@ ; QUENCH with NaOH ; PHASESEPARATION ; COLLECTLAYER organic ; WASH with NaOH ; CONCENTRATE ; ADD ether ; WASH with water ; COLLECTLAYER organic ; DRYSOLUTION over MgSO4 ; FILTER keep filtrate ; CONCENTRATE ; YIELD $-1$
ADD $2$ ; ADD $1$ ; MAKESOLUTION with $3$ and $1$ ; ADD SLN dropwise at #1# over @2@ ; STIR for @2@ at #1# ; MAKESOLUTION with $4$ and $1$ ; ADD SLN dropwise over @2@ ; STIR for @2@ at #1# ; STIR for @4@ at #4# ; QUENCH with sodium hydroxide ; PHASESEPARATION ; COLLECTLAYER organic ; WASH with sodium hydroxide ; CONCENTRATE ; ADD ether ; WASH with water ; COLLECTLAYER organic ; DRYSOLUTION over MgSO4 ; FILTER keep filtrate ; CONCENTRATE ; YIELD $-1$

ClCCl.Fc1cc2ccncc2cc1Cl.O=C(OO)c1cccc(Cl)c1>>[O-][n+]1ccc2cc(F)c(Cl)cc2c1
ADD $2$ ; ADD $1$ ; SETTEMPERATURE #3# ; ADD $3$ ; STIR at #4# ; ADD $1$ ; WASH with sodium bicarbonate ; COLLECTLAYER organic ; DRYSOLUTION over Na2SO4 ; CONCENTRATE ; YIELD $-1$
ADD $2$ ; ADD $1$ ; SETTEMPERATURE #3# ; ADD $3$ dropwise ; STIR at #4# ; ADD $1$ ; WASH with sodium bicarbonate ; COLLECTLAYER organic ; DRYSOLUTION over Na2SO4 ; CONCENTRATE ; YIELD $-1$
ADD $2$ ; ADD $1$ ; SETTEMPERATURE #3# ; ADD $3$ ; STIR at #4# ; ADD $1$ ; EXTRACT with sodium bicarbonate ; COLLECTLAYER organic ; DRYSOLUTION over Na2SO4 ; CONCENTRATE ; YIELD $-1$
ADD $2$ ; ADD $1$ ; ADD $3$ at #4# ; SETTEMPERATURE #4# ; FILTER keep precipitate ; WASH with $1$ ; WASH with sodium bicarbonate ; PHASESEPARATION ; COLLECTLAYER aqueous ; EXTRACT with $1$ ; COLLECTLAYER organic ; DRYSOLUTION over MgSO4 ; CONCENTRATE ; YIELD $-1$
ADD $2$ ; ADD $1$ ; ADD $3$ at #4# ; SETTEMPERATURE #4# ; FILTER keep precipitate ; WASH with $1$ ; WASH with NaHCO3 ; PHASESEPARATION ; COLLECTLAYER aqueous ; EXTRACT with $1$ ; COLLECTLAYER organic ; DRYSOLUTION over MgSO4 ; CONCENTRATE ; YIELD $-1$
ADD $2$ ; ADD $1$ ; SETTEMPERATURE #3# ; ADD $3$ dropwise ; STIR at #4# ; ADD $1$ ; EXTRACT with sodium bicarbonate ; COLLECTLAYER organic ; DRYSOLUTION over Na2SO4 ; CONCENTRATE ; YIELD $-1$
ADD $2$ ; ADD $1$ ; ADD $3$ at #4# ; SETTEMPERATURE #4# ; FILTER keep precipitate ; WASH with $1$ ; WASH with sodium bicarbonate ; PHASESEPARATION ; COLLECTLAYER aqueous ; EXTRACT with $1$ ; COLLECTLAYER organic ; DRYSOLUTION over magnesium sulfate ; CONCENTRATE ; YIELD $-1$

CN1CCCC1=O.O.O=C(O)c1cc([N+](=O)[O-])cc([N+](=O)[O-])c1.O=C([O-])O~[Na+].OCCCCCCCl.[I-]~[Na+]>>O=C(OCCCCCCO)c1cc([N+](=O)[O-])cc([N+](=O)[O-])c1
ADD $3$ ; ADD $1$ ; SETTEMPERATURE #5# ; ADD $4$ ; ADD $6$ ; ADD $5$ ; STIR for @2@ at #6# ; WAIT for @2@ ; FILTER keep precipitate ; PURIFY ; FILTER keep precipitate ; WASH with $2$ ; DRYSOLID for @4@ at #5# under vacuum ; YIELD $-1$
ADD $3$ ; ADD $1$ ; ADD $4$ ; SETTEMPERATURE #5# ; ADD $6$ ; ADD $5$ ; STIR for @2@ at #6# ; WAIT for @2@ ; FILTER keep precipitate ; FILTER keep precipitate ; WASH with $2$ ; DRYSOLID for @4@ at #5# under vacuum ; YIELD $-1$
ADD $3$ ; ADD $1$ ; STIR at #5# ; ADD $4$ ; SETTEMPERATURE #6# ; ADD $6$ ; ADD $5$ ; STIR for @2@ at #6# ; WAIT for @2@ ; FILTER keep precipitate ; PURIFY ; FILTER keep precipitate ; WASH with $2$ ; DRYSOLID for @4@ at #5# under vacuum ; YIELD $-1$
ADD $3$ ; ADD $1$ ; STIR at #5# ; ADD $4$ ; SETTEMPERATURE #6# ; ADD $6$ ; ADD $5$ ; STIR for @2@ at #6# ; WAIT for @2@ ; FILTER keep precipitate ; WASH with $2$ ; DRYSOLID for @4@ at #5# under vacuum ; YIELD $-1$
ADD $3$ ; ADD $1$ ; ADD $4$ ; SETTEMPERATURE #5# ; ADD $6$ ; ADD $5$ ; STIR for @2@ at #6# ; WAIT for @2@ ; FILTER keep precipitate ; PURIFY ; FILTER keep precipitate ; WASH with $2$ ; DRYSOLID for @4@ at #5# under vacuum ; YIELD $-1$
ADD $3$ ; ADD $1$ ; STIR at #5# ; ADD $4$ ; SETTEMPERATURE #6# ; ADD $6$ ; ADD $5$ ; STIR for @2@ at #6# ; WAIT for @2@ ; CONCENTRATE ; FILTER keep precipitate ; WASH with $2$ ; DRYSOLID for @4@ at #5# under vacuum ; YIELD $-1$

Brc1ccc(Br)cc1.C1COCCOCCOCCOCCOCCO1.CN1CCCN(C)C1=O.I[Cu]I.O=C([O-])[O-]~[K+]~[K+].c1ccc2c(c1)[nH]c1ccccc12>>Brc1ccc(-n2c3ccccc3c3ccccc32)cc1
ADD $1$ ; ADD $6$ ; ADD $4$ ; ADD $5$ ; ADD $2$ ; ADD $3$ ; ADD $3$ ; STIR for @3@ at #6# ; SETTEMPERATURE #4# ; FILTER keep filtrate ; WASH with HCl ; WASH with NaHCO3 ; WASH with brine ; DRYSOLUTION over magnesium sulfate ; FILTER keep filtrate ; FILTER keep filtrate ; CONCENTRATE ; PURIFY ; RECRYSTALLIZE from chloroform ; WASH with hexane ; YIELD $-1$
TRITURATE with $1$ ; TRITURATE with $6$ ; TRITURATE with $4$ ; TRITURATE with $5$ ; TRITURATE with $2$ ; ADD $3$ ; STIR for @3@ at #6# ; SETTEMPERATURE #4# ; FILTER keep filtrate ; WASH with HCl ; WASH with NaHCO3 ; WASH with brine ; DRYSOLUTION over magnesium sulfate ; DRYSOLUTION ; FILTER keep filtrate ; CONCENTRATE ; PURIFY ; RECRYSTALLIZE from chloroform ; YIELD $-1$
TRITURATE with $1$ ; TRITURATE with $6$ ; TRITURATE with $4$ ; TRITURATE with $5$ ; TRITURATE with $2$ ; ADD $3$ ; STIR for @3@ at #6# ; SETTEMPERATURE #4# ; FILTER keep filtrate ; WASH with HCl ; WASH with NaHCO3 ; WASH with brine ; DRYSOLUTION over magnesium sulfate ; DRYSOLUTION ; FILTER keep filtrate ; CONCENTRATE ; PURIFY ; YIELD $-1$
TRITURATE with $1$ ; TRITURATE with $6$ ; TRITURATE with $4$ ; TRITURATE with $5$ ; TRITURATE with $2$ ; ADD $3$ ; STIR for @3@ at #6# ; SETTEMPERATURE #4# ; FILTER keep filtrate ; WASH with HCl ; WASH with NaHCO3 ; WASH with brine ; DRYSOLUTION over magnesium sulfate ; DRYSOLUTION ; FILTER keep filtrate ; PURIFY ; RECRYSTALLIZE from chloroform ; YIELD $-1$
TRITURATE with $1$ ; TRITURATE with $6$ ; TRITURATE with $4$ ; TRITURATE with $5$ ; TRITURATE with $2$ ; ADD $3$ ; STIR for @3@ at #6# ; SETTEMPERATURE #4# ; FILTER keep filtrate ; WASH with HCl ; WASH with NaHCO3 ; WASH with brine ; DRYSOLUTION over magnesium sulfate ; DRYSOLUTION ; FILTER keep filtrate ; PURIFY ; YIELD $-1$

ClCCl.O=C([O-])[O-]~[Na+]~[Na+].O=C1CCCC1.O=S(=O)(OS(=O)(=O)C(F)(F)F)C(F)(F)F>>O=S(=O)(OC1=CCCC1)C(F)(F)F
ADD $3$ ; ADD $1$ ; ADD $2$ ; ADD $4$ dropwise at #2# ; SETTEMPERATURE #4# ; STIR for @4@ at #4# ; PH with $4$ to pH basic ; ADD $4$ ; STIR for @3@ ; QUENCH with water ; COLLECTLAYER aqueous ; EXTRACT with $1$ ; COLLECTLAYER organic ; WASH with brine ; CONCENTRATE ; YIELD $-1$
ADD $3$ ; ADD $1$ ; ADD $2$ ; SETTEMPERATURE #2# ; ADD $4$ dropwise ; SETTEMPERATURE #4# ; STIR for @4@ at #4# ; ADD $4$ ; STIR for @3@ ; QUENCH with water ; PHASESEPARATION ; COLLECTLAYER aqueous ; EXTRACT with $1$ ; COLLECTLAYER organic ; WASH with brine ; CONCENTRATE ; YIELD $-1$
ADD $3$ ; ADD $1$ ; ADD $2$ ; ADD $4$ dropwise at #2# ; SETTEMPERATURE #4# ; STIR for @4@ at #4# ; ADD $4$ ; STIR for @3@ ; QUENCH with water ; PHASESEPARATION ; COLLECTLAYER aqueous ; EXTRACT with $1$ ; COLLECTLAYER organic ; WASH with brine ; CONCENTRATE ; YIELD $-1$
ADD $3$ ; ADD $1$ ; ADD $2$ ; SETTEMPERATURE #2# ; ADD $4$ dropwise ; SETTEMPERATURE #4# ; STIR for @4@ at #4# ; ADD $4$ ; STIR for @3@ ; QUENCH with water ; COLLECTLAYER aqueous ; EXTRACT with $1$ ; COLLECTLAYER organic ; WASH with brine ; CONCENTRATE ; YIELD $-1$
ADD $3$ ; ADD $1$ ; ADD $2$ ; ADD $4$ dropwise at #2# ; SETTEMPERATURE #4# ; STIR for @4@ at #4# ; ADD $4$ ; STIR for @3@ ; QUENCH with water ; COLLECTLAYER aqueous ; EXTRACT with $1$ ; COLLECTLAYER organic ; WASH with brine ; CONCENTRATE ; YIELD $-1$

CCN(CC)S(F)(F)F.Cc1c(C=O)cccc1[N+](=O)[O-].ClC(Cl)Cl.O>>Cc1c(C(F)F)cccc1[N+](=O)[O-]
ADD $2$ ; ADD $3$ ; SETTEMPERATURE #1# ; ADD $1$ dropwise at #4# ; STIR for @4@ at #4# ; ADD $4$ ; EXTRACT with $3$ ; COLLECTLAYER organic ; WASH with brine ; DRYSOLUTION over magnesium sulfate ; CONCENTRATE ; PURIFY ; YIELD $-1$
ADD $2$ ; ADD $3$ ; SETTEMPERATURE #1# ; ADD $1$ dropwise at #6# ; STIR for @4@ at #6# ; ADD $4$ ; EXTRACT with $3$ ; COLLECTLAYER organic ; WASH with brine ; DRYSOLUTION over magnesium sulfate ; CONCENTRATE ; PURIFY ; YIELD $-1$
ADD $2$ ; ADD $3$ ; ADD $1$ dropwise at #1# ; STIR for @4@ at #4# ; ADD $4$ ; EXTRACT with $3$ ; COLLECTLAYER organic ; WASH with brine ; DRYSOLUTION over magnesium sulfate ; CONCENTRATE ; PURIFY ; YIELD $-1$
ADD $2$ ; ADD $3$ ; ADD $1$ at #1# ; STIR for @4@ at #4# ; ADD $4$ ; EXTRACT with $3$ ; COLLECTLAYER organic ; WASH with brine ; DRYSOLUTION over magnesium sulfate ; CONCENTRATE ; PURIFY ; YIELD $-1$
ADD $2$ ; ADD $3$ ; SETTEMPERATURE #1# ; ADD $1$ dropwise ; STIR for @4@ at #4# ; ADD $4$ ; EXTRACT with $3$ ; COLLECTLAYER organic ; WASH with brine ; DRYSOLUTION over magnesium sulfate ; CONCENTRATE ; PURIFY ; YIELD $-1$

Cc1ccccc1.NC(=O)N1c2ccccc2C=Cc2ccccc21.O=C(OC(Cl)(Cl)Cl)OC(Cl)(Cl)Cl>>N#CN1c2ccccc2C=Cc2ccccc21
ADD $2$ ; ADD $1$ ; MAKESOLUTION with $3$ and $1$ ; ADD SLN dropwise at #4# ; STIR for @3@ at #6# ; WASH with water ; PHASESEPARATION ; COLLECTLAYER organic ; COLLECTLAYER organic ; DRYSOLUTION over sodium sulfate ; CONCENTRATE ; RECRYSTALLIZE from isopropanol ; YIELD $-1$
ADD $2$ ; ADD $1$ ; MAKESOLUTION with $3$ and $1$ ; ADD SLN dropwise at #4# ; REFLUX for @3@ ; WASH with water ; PHASESEPARATION ; COLLECTLAYER organic ; COLLECTLAYER organic ; DRYSOLUTION over sodium sulfate ; CONCENTRATE ; RECRYSTALLIZE from isopropanol ; YIELD $-1$
ADD $2$ ; ADD $1$ ; MAKESOLUTION with $3$ and $1$ ; ADD SLN dropwise at #4# ; STIR for @4@ at #5# ; WASH with water ; PHASESEPARATION ; COLLECTLAYER organic ; COLLECTLAYER organic ; DRYSOLUTION over sodium sulfate ; CONCENTRATE ; RECRYSTALLIZE from isopropanol ; YIELD $-1$
ADD $2$ ; ADD $1$ ; MAKESOLUTION with $3$ and $1$ ; ADD SLN dropwise at #4# ; REFLUX for @3@ ; SETTEMPERATURE #4# ; WASH with water ; PHASESEPARATION ; COLLECTLAYER organic ; COLLECTLAYER organic ; DRYSOLUTION over sodium sulfate ; CONCENTRATE ; RECRYSTALLIZE from isopropanol ; YIELD $-1$
ADD $2$ ; ADD $1$ ; MAKESOLUTION with $3$ and $1$ ; ADD SLN dropwise at #4# ; STIR for @4@ at #4# ; WASH with water ; PHASESEPARATION ; COLLECTLAYER organic ; COLLECTLAYER organic ; DRYSOLUTION over sodium sulfate ; CONCENTRATE ; RECRYSTALLIZE from isopropanol ; YIELD $-1$

CCO.Cl[Sn]Cl.O=[N+]([O-])c1cc(F)ccc1O.[Na+]~[OH-]>>Nc1cc(F)ccc1O
ADD $3$ ; ADD $1$ ; ADD $2$ ; STIR for @2@ at #5# ; SETTEMPERATURE #4# ; ADD water ; SETTEMPERATURE #4# ; PH with $4$ to pH basic ; FILTER ; EXTRACT with ethyl acetate ; COLLECTLAYER organic ; DRYSOLUTION over Na2SO4 ; FILTER keep filtrate ; CONCENTRATE ; YIELD $-1$
ADD $3$ ; ADD $2$ ; ADD $1$ ; STIR for @2@ at #6# ; SETTEMPERATURE #4# ; ADD water ; PH with $4$ to pH about7-8) ; EXTRACT with ethyl acetate ; COLLECTLAYER organic ; WASH with brine ; DRYSOLUTION over MgSO4 ; FILTER keep filtrate ; CONCENTRATE ; PURIFY ; YIELD $-1$
ADD $3$ ; ADD $2$ ; ADD $1$ ; STIR for @2@ at #6# ; SETTEMPERATURE #4# ; ADD water ; PH with $4$ to pH about7-8) ; EXTRACT with ethyl acetate ; COLLECTLAYER organic ; WASH with brine ; DRYSOLUTION over MgSO4 ; FILTER keep filtrate ; CONCENTRATE ; YIELD $-1$
ADD $3$ ; ADD $1$ ; ADD $2$ ; STIR for @2@ at #5# ; WAIT for @2@ at #5# ; SETTEMPERATURE #4# ; ADD water ; SETTEMPERATURE #4# ; PH with $4$ to pH basic ; FILTER ; EXTRACT with ethyl acetate ; COLLECTLAYER organic ; DRYSOLUTION over Na2SO4 ; FILTER keep filtrate ; CONCENTRATE ; YIELD $-1$
ADD $3$ ; ADD $1$ ; ADD $2$ ; STIR for @2@ at #5# ; WAIT for @2@ at #5# ; SETTEMPERATURE #4# ; ADD water ; SETTEMPERATURE #4# ; PH with $4$ to pH acidic ; FILTER ; EXTRACT with ethyl acetate ; COLLECTLAYER organic ; DRYSOLUTION over Na2SO4 ; FILTER keep filtrate ; CONCENTRATE ; YIELD $-1$

CO.O=C(O)Cc1ccc(O)c(Cl)c1.O=S(=O)(O)O>>COC(=O)Cc1ccc(O)c(Cl)c1
ADD $2$ ; ADD $1$ ; ADD $3$ at #4# ; STIR for @4@ ; CONCENTRATE ; ADD ethyl acetate ; WASH with NaHCO3 ; WASH with brine ; DRYSOLUTION over sodium sulfate ; CONCENTRATE ; YIELD $-1$
ADD $2$ ; ADD $1$ ; ADD $3$ ; REFLUX for @4@ ; SETTEMPERATURE #4# ; CONCENTRATE ; ADD ethyl acetate ; EXTRACT with NaHCO3 ; COLLECTLAYER organic ; DRYSOLUTION over magnesium sulfate ; FILTER keep filtrate ; CONCENTRATE ; PURIFY ; YIELD $-1$
ADD $2$ ; ADD $1$ ; ADD $3$ ; REFLUX for @4@ ; CONCENTRATE ; PARTITION with water and ethyl acetate ; COLLECTLAYER aqueous ; EXTRACT with ethyl acetate ; COLLECTLAYER organic ; WASH with brine ; DRYSOLUTION over sodium sulfate ; CONCENTRATE ; YIELD $-1$
ADD $2$ ; ADD $3$ ; ADD $1$ ; STIR for @3@ at #5# ; SETTEMPERATURE #4# ; CONCENTRATE ; ADD ethyl acetate ; WASH with brine ; COLLECTLAYER organic ; DRYSOLUTION over MgSO4 ; FILTER keep filtrate ; CONCENTRATE ; YIELD $-1$
ADD $2$ ; ADD $1$ ; ADD $3$ dropwise at #4# ; REFLUX for @3@ ; CONCENTRATE ; ADD ethyl acetate ; WASH with NaHCO3 ; WASH with water ; WASH with brine ; DRYSOLUTION over $3$ ; CONCENTRATE ; YIELD $-1$

CCCCCN(C)CCC(O)(P(=O)(O)O)P(=O)(O)O.CCO.[Na+]~[OH-]>>CCCCCN(C)CCC(O)(P(=O)([O-])O)P(=O)(O)O~O~[Na+]
MAKESOLUTION with $3$ and $1$ ; STIR for @3@ at #5# ; SETTEMPERATURE #4# ; FILTER keep precipitate ; WASH with $2$ ; DRYSOLID for @4@ at #5# under vacuum ; YIELD $-1$
ADD $1$ ; ADD $2$ ; REFLUX ; ADD $3$ ; REFLUX for @3@ ; SETTEMPERATURE #4# ; FILTER keep precipitate ; WASH with $2$ ; DRYSOLID for @4@ at #5# ; YIELD $-1$
ADD $1$ ; ADD $2$ ; REFLUX ; ADD $3$ ; REFLUX for @3@ ; SETTEMPERATURE #4# ; FILTER keep precipitate ; WASH with $2$ ; DRYSOLID for @4@ at #5# under vacuum ; YIELD $-1$
ADD $1$ ; ADD $2$ ; SETTEMPERATURE #4# ; ADD $3$ ; STIR for @2@ at #4# ; FILTER keep precipitate ; WASH with $2$ ; DRYSOLID for @4@ at #5# under vacuum ; YIELD $-1$
ADD $1$ ; ADD $2$ ; REFLUX ; ADD $3$ ; SETTEMPERATURE #4# ; STIR for @4@ ; FILTER keep precipitate ; WASH with $2$ ; DRYSOLID for @4@ at #5# under vacuum ; YIELD $-1$
ADD $3$ ; ADD $2$ ; ADD $1$ at #5# ; STIR for @3@ at #5# ; SETTEMPERATURE #4# ; FILTER keep precipitate ; WASH with $2$ ; DRYSOLID for @4@ at #5# under vacuum ; YIELD $-1$
ADD $1$ ; ADD $2$ ; SETTEMPERATURE #4# ; ADD $3$ ; STIR for @2@ at #4# ; FILTER keep precipitate ; WASH with $2$ ; DRYSOLID for @4@ at #5# ; YIELD $-1$

CC(C)(C)OC(=O)N1CCC(=O)CC1.CC(C)(C)[O-]~[K+].CCOCC.C[P+](c1ccccc1)(c1ccccc1)c1ccccc1~[Br-].[Cl-]~[NH4+]>>C=C1CCN(C(=O)OC(C)(C)C)CC1
ADD $4$ ; ADD $3$ ; SETTEMPERATURE #3# ; ADD $2$ at #3# ; STIR for @2@ ; ADD $1$ ; ADD $3$ dropwise ; SETTEMPERATURE #4# ; STIR for @4@ ; SETTEMPERATURE #4# ; ADD $5$ ; COLLECTLAYER aqueous ; EXTRACT with $3$ ; COLLECTLAYER organic ; DRYSOLUTION over MgSO4 ; CONCENTRATE ; PURIFY ; YIELD $-1$
ADD $4$ ; ADD $3$ ; SETTEMPERATURE #3# ; ADD $2$ ; STIR for @2@ ; ADD $1$ ; ADD $3$ dropwise ; SETTEMPERATURE #4# ; STIR for @4@ ; SETTEMPERATURE #4# ; ADD $5$ ; PURIFY ; YIELD $-1$
ADD $2$ ; MAKESOLUTION with $4$ and $3$ ; ADD SLN ; SETTEMPERATURE #3# ; STIR for @1@ ; MAKESOLUTION with $1$ and $3$ ; ADD SLN ; STIR for @2@ at #3# ; WAIT for @2@ at #3# ; ADD $5$ ; PHASESEPARATION ; COLLECTLAYER organic ; DRYSOLUTION over magnesium sulfate ; CONCENTRATE ; PURIFY ; YIELD $-1$
ADD $4$ ; ADD $3$ ; ADD $2$ at #3# ; STIR for @2@ at #3# ; MAKESOLUTION with $1$ and $3$ ; ADD SLN ; STIR for @4@ at #4# ; ADD $5$ ; EXTRACT with ethyl acetate ; COLLECTLAYER organic ; WASH with water ; WASH with brine ; DRYSOLUTION over Na2SO4 ; FILTER keep filtrate ; CONCENTRATE ; PURIFY ; YIELD $-1$
ADD $4$ ; ADD $3$ ; ADD $2$ at #3# ; STIR for @1@ ; MAKESOLUTION with $1$ and $3$ ; ADD SLN dropwise ; STIR for @2@ at #3# ; ADD $5$ ; PHASESEPARATION ; COLLECTLAYER organic ; DRYSOLUTION over magnesium sulfate ; CONCENTRATE ; PURIFY ; YIELD $-1$
SETTEMPERATURE #3# ; ADD $4$ ; ADD $3$ ; ADD $2$ at #3# ; STIR for @2@ ; ADD $1$ ; ADD $3$ dropwise ; SETTEMPERATURE #4# ; STIR for @4@ ; SETTEMPERATURE #4# ; ADD $5$ ; COLLECTLAYER aqueous ; EXTRACT with $3$ ; COLLECTLAYER organic ; DRYSOLUTION over MgSO4 ; CONCENTRATE ; PURIFY ; YIELD $-1$

C1=COCCC1.CCOC(C)=O.Cc1ccc(S(=O)(=O)O)cc1~O.Clc1nc(Cl)c2nc[nH]c2n1.O.O=C([O-])O~[Na+]>>Clc1nc(Cl)c2ncn(C3CCCCO3)c2n1
ADD $4$ ; ADD $3$ ; ADD $2$ ; SETTEMPERATURE #5# ; MAKESOLUTION with $1$ and $2$ ; ADD SLN dropwise at #4# over @2@ ; PH with $6$ to pH neutral ; PHASESEPARATION ; COLLECTLAYER organic ; WASH with $5$ ; WASH with brine ; DRYSOLUTION over magnesium sulfate ; FILTER keep filtrate ; CONCENTRATE ; PH with pentane to pH neutral ; YIELD $-1$
ADD $4$ ; ADD $3$ ; ADD $2$ ; SETTEMPERATURE #5# ; MAKESOLUTION with $1$ and $2$ ; ADD SLN dropwise over @2@ ; SETTEMPERATURE #4# ; ADD $5$ ; PH with $6$ to pH neutral ; PHASESEPARATION ; COLLECTLAYER organic ; WASH with $5$ ; WASH with brine ; DRYSOLUTION over magnesium sulfate ; FILTER keep filtrate ; CONCENTRATE ; PURIFY ; YIELD $-1$
ADD $4$ ; ADD $3$ ; ADD $2$ ; SETTEMPERATURE #5# ; MAKESOLUTION with $1$ and $2$ ; ADD SLN dropwise over @2@ ; SETTEMPERATURE #4# ; ADD $5$ ; PH with $6$ to pH neutral ; PHASESEPARATION ; COLLECTLAYER organic ; WASH with $5$ ; WASH with brine ; DRYSOLUTION over magnesium sulfate ; FILTER keep filtrate ; CONCENTRATE ; ADD pentane ; CONCENTRATE ; YIELD $-1$
ADD $4$ ; ADD $3$ ; ADD $2$ ; SETTEMPERATURE #5# ; MAKESOLUTION with $1$ and $2$ ; ADD SLN dropwise over @2@ ; SETTEMPERATURE #4# ; ADD $5$ ; PH with $6$ to pH neutral ; PHASESEPARATION ; COLLECTLAYER organic ; WASH with $5$ ; WASH with brine ; DRYSOLUTION over magnesium sulfate ; FILTER keep filtrate ; CONCENTRATE ; PH with pentane to pH acidic ; YIELD $-1$
ADD $4$ ; ADD $3$ ; ADD $2$ ; SETTEMPERATURE #5# ; MAKESOLUTION with $1$ and $2$ ; ADD SLN dropwise over @2@ ; SETTEMPERATURE #4# ; ADD $5$ ; PH with $6$ to pH neutral ; PHASESEPARATION ; COLLECTLAYER organic ; WASH with $5$ ; WASH with brine ; DRYSOLUTION over magnesium sulfate ; FILTER keep filtrate ; CONCENTRATE ; PH with pentane to pH neutral ; YIELD $-1$
ADD $4$ ; ADD $3$ ; ADD $2$ ; SETTEMPERATURE #5# ; MAKESOLUTION with $1$ and $2$ ; ADD SLN dropwise over @2@ ; SETTEMPERATURE #4# ; ADD $5$ ; PH with $6$ to pH neutral ; PHASESEPARATION ; COLLECTLAYER organic ; WASH with $5$ ; WASH with brine ; DRYSOLUTION over magnesium sulfate ; FILTER keep filtrate ; CONCENTRATE ; RECRYSTALLIZE from pentane ; YIELD $-1$

CC#N.CCOC(=O)C(=CN[C@@H](C)COC(C)=O)C(=O)c1cc(F)c(Cl)c([N+](=O)[O-])c1Cl.O=P([O-])([O-])[O-]~[K+]~[K+]~[K+]>>CCOC(=O)c1cn([C@@H](C)COC(C)=O)c2c([N+](=O)[O-])c(Cl)c(F)cc2c1=O
ADD $2$ at #6# ; ADD $1$ at #6# ; ADD $3$ at #6# ; STIR for @3@ at #6# ; FILTER keep precipitate ; WASH with dichloromethane ; CONCENTRATE ; ADD dichloromethane ; WASH with water ; COLLECTLAYER organic ; CONCENTRATE ; YIELD $-1$
ADD $2$ at #5# ; ADD $1$ at #5# ; ADD $3$ ; STIR for @4@ at #5# ; FILTER keep precipitate ; WASH with dichloromethane ; CONCENTRATE ; ADD dichloromethane ; WASH with water ; COLLECTLAYER organic ; CONCENTRATE ; YIELD $-1$
ADD $2$ at #5# ; ADD $1$ at #5# ; ADD $3$ ; STIR for @2@ at #5# ; FILTER keep precipitate ; WASH with dichloromethane ; CONCENTRATE ; ADD dichloromethane ; WASH with water ; COLLECTLAYER organic ; CONCENTRATE ; YIELD $-1$
ADD $2$ at #5# ; ADD $1$ at #5# ; ADD $3$ ; STIR for @3@ at #5# ; FILTER keep precipitate ; WASH with dichloromethane ; CONCENTRATE ; ADD dichloromethane ; WASH with water ; COLLECTLAYER organic ; CONCENTRATE ; YIELD $-1$
ADD $2$ at #6# ; ADD $1$ at #6# ; ADD $3$ at #6# ; STIR for @4@ at #6# ; FILTER keep precipitate ; WASH with dichloromethane ; CONCENTRATE ; ADD dichloromethane ; WASH with water ; COLLECTLAYER organic ; CONCENTRATE ; YIELD $-1$
ADD $2$ at #6# ; ADD $1$ at #6# ; ADD $3$ at #6# ; STIR for @2@ at #6# ; FILTER keep precipitate ; WASH with dichloromethane ; CONCENTRATE ; ADD dichloromethane ; WASH with water ; COLLECTLAYER organic ; CONCENTRATE ; YIELD $-1$

COC(OC)N(C)C.O=C1CCCC(=O)C1>>CN(C)C=C1C(=O)CCCC1=O
ADD $2$ ; ADD $1$ ; REFLUX for @2@ ; CONCENTRATE ; TRITURATE with ethyl acetate ; YIELD $-1$
ADD $2$ ; ADD $1$ ; REFLUX for @2@ ; CONCENTRATE ; YIELD $-1$
ADD $2$ ; ADD $1$ ; REFLUX for @3@ ; CONCENTRATE ; YIELD $-1$
ADD $2$ ; ADD $1$ ; REFLUX for @2@ ; SETTEMPERATURE #4# ; CONCENTRATE ; YIELD $-1$
ADD $2$ ; ADD $1$ ; REFLUX for @2@ ; SETTEMPERATURE #4# ; CONCENTRATE ; RECRYSTALLIZE from ethyl acetate ; YIELD $-1$

CC1(C)OC(=O)CC(=O)O1.O.O=Cc1ccc(O)cc1>>CC1(C)OC(=O)C(=Cc2ccc(O)cc2)C(=O)O1
OTHERLANGUAGE ; ADD $3$ ; ADD $2$ ; SETTEMPERATURE #5# ; ADD $1$ ; ADD $2$ ; STIR for @2@ ; STIR for @2@ at #3# ; FILTER keep precipitate ; WASH with $2$ ; DRYSOLUTION ; YIELD $-1$
ADD $3$ ; ADD $2$ ; SETTEMPERATURE #5# ; MAKESOLUTION with $1$ and $2$ ; ADD SLN ; STIR for @3@ at #5# ; STIR for @2@ at #3# ; FILTER keep precipitate ; WASH with $2$ ; DRYSOLID under vacuum ; YIELD $-1$
ADD $2$ ; ADD $3$ ; ADD $1$ ; STIR for @2@ at #5# ; SETTEMPERATURE #4# ; FILTER ; WASH with $2$ ; DRYSOLID ; YIELD $-1$
ADD $3$ ; ADD $1$ ; ADD $2$ ; STIR for @2@ at #5# ; WAIT for @2@ at #5# ; SETTEMPERATURE #4# ; FILTER keep precipitate ; WASH with $2$ ; DRYSOLID under vacuum ; YIELD $-1$
ADD $3$ ; ADD $2$ ; MAKESOLUTION with $1$ and $2$ ; ADD SLN at #5# ; STIR for @2@ at #5# ; SETTEMPERATURE #3# ; EXTRACT with ethyl acetate ; COLLECTLAYER organic ; WASH with brine ; DRYSOLUTION over sodium sulfate ; FILTER keep filtrate ; CONCENTRATE ; YIELD $-1$

CCc1cccc(N)n1.ClC(Cl)Cl.O=C1CCC(=O)N1Br>>CCc1nc(N)ccc1Br
ADD $1$ ; ADD $2$ ; ADD $3$ at #3# over @2@ ; STIR for @2@ ; CONCENTRATE ; ADD ethyl acetate ; FILTER keep filtrate ; CONCENTRATE ; PURIFY ; YIELD $-1$
ADD $1$ ; ADD $2$ ; ADD $3$ at #3# ; ADD $3$ ; STIR for @2@ at #4# ; CONCENTRATE ; PURIFY ; YIELD $-1$
ADD $1$ ; ADD $2$ ; ADD $3$ at #3# over @2@ ; STIR for @2@ ; CONCENTRATE ; ADD ethyl acetate ; FILTER keep filtrate ; PURIFY ; YIELD $-1$
ADD $1$ ; ADD $2$ ; ADD $3$ at #3# over @2@ ; STIR for @2@ ; PURIFY ; YIELD $-1$
ADD $1$ ; ADD $2$ ; SETTEMPERATURE #3# ; ADD $3$ at #3# over @2@ ; STIR for @2@ at #3# ; CONCENTRATE ; ADD ethyl acetate ; FILTER keep filtrate ; CONCENTRATE ; PURIFY ; YIELD $-1$

CS(=O)(=O)Cl.ClCCl.Nc1ccc(N)c(S(N)(=O)=O)c1.c1ccncc1>>CS(=O)(=O)Nc1ccc(N)c(S(N)(=O)=O)c1
ADD $3$ ; ADD $2$ ; ADD $4$ ; ADD $1$ at #3# ; STIR for @4@ at #4# ; FILTER keep precipitate ; WASH with $2$ ; ADD water ; ADD HCl ; STIR for @2@ at #4# ; FILTER keep precipitate ; WASH with water ; WASH with MTBE ; DRYSOLID at #5# under vacuum ; YIELD $-1$
ADD $3$ ; ADD $2$ ; ADD $4$ ; SETTEMPERATURE #3# ; ADD $1$ dropwise over @1@ ; SETTEMPERATURE #4# ; STIR for @4@ ; CONCENTRATE ; PURIFY ; YIELD $-1$
ADD $3$ ; ADD $2$ ; ADD $4$ ; SETTEMPERATURE #3# ; ADD $1$ ; ADD $2$ dropwise over @2@ ; SETTEMPERATURE #4# ; STIR for @4@ ; CONCENTRATE ; ADD ethyl acetate ; EXTRACT with HCl ; COLLECTLAYER organic ; DRYSOLUTION over sodium sulfate ; FILTER keep filtrate ; CONCENTRATE ; FILTER keep precipitate ; YIELD $-1$
ADD $3$ ; ADD $2$ ; ADD $4$ ; ADD $1$ dropwise at #3# over @1@ ; SETTEMPERATURE #4# ; STIR for @4@ ; CONCENTRATE ; PURIFY ; YIELD $-1$
ADD $3$ ; ADD $2$ ; ADD $4$ ; SETTEMPERATURE #3# ; ADD $1$ ; STIR for @4@ at #4# ; FILTER keep precipitate ; WASH with $2$ ; ADD water ; ADD HCl ; STIR for @2@ at #4# ; FILTER keep precipitate ; WASH with water ; WASH with MTBE ; DRYSOLID at #5# under vacuum ; YIELD $-1$

C1CCOC1.CC(C)C[AlH]CC(C)C.CCCCCCCCCCCC#Cc1cccc(C=O)c1.Cl>>CCCCCCCCCCCC#Cc1cccc(CO)c1
ADD $3$ ; ADD $1$ ; ADD $2$ at #1# ; STIR for @2@ at #4# ; ADD $4$ ; EXTRACT with ether ; WASH with brine ; DRYSOLUTION over MgSO4 ; CONCENTRATE ; YIELD $-1$
ADD $3$ ; ADD $1$ ; MAKESOLUTION with $2$ and hexane ; ADD SLN at #1# ; SETTEMPERATURE #4# ; STIR for @2@ at #4# ; ADD $4$ ; EXTRACT with ether ; WASH with brine ; DRYSOLUTION over MgSO4 ; CONCENTRATE ; PURIFY ; YIELD $-1$
ADD $3$ ; ADD $1$ ; MAKESOLUTION with $2$ and hexane ; ADD SLN at #1# ; SETTEMPERATURE #4# ; STIR for @2@ at #4# ; ADD $4$ ; EXTRACT with ether ; WASH with brine ; DRYSOLUTION ; CONCENTRATE ; PURIFY ; YIELD $-1$
ADD $3$ ; ADD $1$ ; MAKESOLUTION with $2$ and hexane ; ADD SLN at #1# ; STIR for @2@ at #4# ; ADD $4$ ; EXTRACT with ether ; WASH with brine ; DRYSOLUTION over MgSO4 ; CONCENTRATE ; PURIFY ; YIELD $-1$
ADD $3$ ; ADD $1$ ; MAKESOLUTION with $2$ and hexane ; ADD SLN at #1# ; STIR for @2@ at #4# ; ADD $4$ ; EXTRACT with ether ; WASH with brine ; DRYSOLUTION ; CONCENTRATE ; YIELD $-1$

C1CCCCCCCCCCC1.CC(=O)O.CC(C)(C)ON=O.O=C1c2ccccc2C(=O)N1O.O=S(=O)(O)O.O=[N+]([O-])C1CCCCCCCCCCC1.ON=C1CCCCCCCCCCC1.[Na+]~[OH-]>>O=C1CCCCCCCCCCC1
ADD $1$ ; ADD $3$ ; ADD $4$ ; ADD $2$ ; STIR for @2@ at #6# ; ADD $5$ ; CONCENTRATE ; STIR for @1@ at #5# ; PH with $8$ to pH neutral ; PARTITION with $7$ and $6$ ; YIELD $-1$
ADD $1$ ; ADD $4$ ; ADD $2$ ; ADD $3$ at #3# over @2@ ; STIR for @2@ at #5# ; ADD $5$ ; CONCENTRATE ; STIR for @1@ at #5# ; PH with $8$ to pH neutral ; PARTITION with $7$ and $6$ ; YIELD $-1$
ADD $1$ ; ADD $4$ ; ADD $2$ ; ADD $3$ ; STIR for @3@ at #5# ; ADD $5$ ; CONCENTRATE ; STIR for @1@ at #5# ; PH with $8$ to pH neutral ; PARTITION with $7$ and $6$ ; YIELD $-1$
ADD $1$ ; ADD $4$ ; ADD $2$ ; ADD $3$ at #3# over @1@ ; STIR for @2@ at #5# ; ADD $5$ ; CONCENTRATE ; STIR for @1@ at #5# ; PH with $8$ to pH neutral ; PARTITION with $7$ and $6$ ; YIELD $-1$
ADD $1$ ; ADD $4$ ; ADD $2$ ; ADD $3$ ; STIR for @2@ at #5# ; ADD $5$ ; CONCENTRATE ; STIR for @1@ at #5# ; PH with $8$ to pH neutral ; PARTITION with $7$ and $6$ ; YIELD $-1$

C1CCOC1.O.O=C(O)Cc1ccc2c(c1)CCO2.[AlH4-]~[Li+].[Na+]~[OH-]>>OCCc1ccc2c(c1)CCO2
ADD $4$ ; ADD $1$ ; MAKESOLUTION with $3$ and $1$ ; ADD SLN dropwise at #3# over @1@ ; SETTEMPERATURE #4# ; STIR for @2@ ; ADD $5$ dropwise ; ADD $2$ ; FILTER keep precipitate ; WASH with ethyl acetate ; COLLECTLAYER organic ; CONCENTRATE ; YIELD $-1$
ADD $4$ ; ADD $1$ ; MAKESOLUTION with $3$ and $1$ ; ADD SLN dropwise at #3# over @1@ ; SETTEMPERATURE #4# ; STIR for @2@ ; ADD $2$ dropwise ; ADD $5$ ; ADD $2$ ; FILTER keep precipitate ; WASH with ethyl acetate ; COLLECTLAYER organic ; CONCENTRATE ; YIELD $-1$
ADD $4$ ; ADD $1$ ; MAKESOLUTION with $3$ and $1$ ; ADD SLN dropwise at #3# over @1@ ; STIR for @2@ at #4# ; ADD $2$ dropwise ; ADD $5$ ; ADD $2$ ; FILTER keep precipitate ; WASH with ethyl acetate ; COLLECTLAYER organic ; CONCENTRATE ; YIELD $-1$
ADD $3$ ; ADD $1$ ; MAKESOLUTION with $4$ and $1$ ; ADD SLN dropwise at #3# ; SETTEMPERATURE #4# ; STIR for @2@ ; ADD $2$ dropwise ; PH with $5$ to pH neutral ; ADD $2$ ; FILTER keep precipitate ; WASH with ethyl acetate ; COLLECTLAYER organic ; CONCENTRATE ; YIELD $-1$
ADD $4$ ; ADD $1$ ; MAKESOLUTION with $3$ and $1$ ; ADD SLN dropwise at #3# ; SETTEMPERATURE #4# ; STIR for @2@ ; ADD $2$ dropwise ; PH with $5$ to pH neutral ; ADD $2$ ; FILTER keep precipitate ; WASH with ethyl acetate ; COLLECTLAYER organic ; CONCENTRATE ; YIELD $-1$
ADD $4$ ; ADD $1$ ; MAKESOLUTION with $3$ and $1$ ; ADD SLN dropwise at #3# over @1@ ; STIR for @2@ at #4# ; ADD $5$ dropwise ; ADD $2$ ; FILTER keep precipitate ; WASH with ethyl acetate ; COLLECTLAYER organic ; CONCENTRATE ; YIELD $-1$

CC(C)I.CCO.O.Oc1ccc(O)cc1.[K+]~[OH-]>>CC(C)Oc1ccc(O)cc1
ADD $4$ ; ADD $1$ ; ADD $2$ ; MAKESOLUTION with $5$ and $3$ ; ADD SLN ; REFLUX for @4@ ; CONCENTRATE ; COLLECTLAYER aqueous ; PH with HCl to pH acidic ; EXTRACT with ethyl acetate ; COLLECTLAYER organic ; WASH with brine ; DRYSOLUTION over magnesium sulfate ; FILTER keep filtrate ; CONCENTRATE ; PURIFY ; YIELD $-1$
ADD $4$ ; ADD $1$ ; ADD $2$ ; MAKESOLUTION with $5$ and $3$ ; ADD SLN ; REFLUX for @4@ ; FILTER keep filtrate ; COLLECTLAYER aqueous ; PH with HCl to pH acidic ; EXTRACT with ethyl acetate ; COLLECTLAYER organic ; WASH with brine ; DRYSOLUTION over magnesium sulfate ; FILTER keep filtrate ; CONCENTRATE ; TRITURATE with dichloromethane ; FILTER keep filtrate ; CONCENTRATE ; PURIFY ; YIELD $-1$
ADD $4$ ; ADD $1$ ; ADD $2$ ; MAKESOLUTION with $5$ and $3$ ; ADD SLN ; REFLUX for @4@ ; COLLECTLAYER aqueous ; PH with HCl to pH acidic ; EXTRACT with ethyl acetate ; COLLECTLAYER organic ; WASH with brine ; DRYSOLUTION over MgSO4 ; FILTER keep filtrate ; CONCENTRATE ; TRITURATE with dichloromethane ; FILTER keep filtrate ; CONCENTRATE ; PURIFY ; YIELD $-1$
ADD $4$ ; ADD $1$ ; ADD $2$ ; MAKESOLUTION with $5$ and $3$ ; ADD SLN ; REFLUX for @4@ ; SETTEMPERATURE #4# ; FILTER ; COLLECTLAYER aqueous ; PH with HCl to pH acidic ; EXTRACT with ethyl acetate ; COLLECTLAYER organic ; WASH with brine ; DRYSOLUTION over Na2SO4 ; CONCENTRATE ; PURIFY ; YIELD $-1$
ADD $4$ ; ADD $1$ ; ADD $2$ ; MAKESOLUTION with $5$ and $3$ ; ADD SLN ; REFLUX for @4@ ; CONCENTRATE ; COLLECTLAYER aqueous ; PH with HCl to pH acidic ; EXTRACT with ethyl acetate ; COLLECTLAYER organic ; WASH with brine ; DRYSOLUTION over magnesium sulfate ; FILTER keep filtrate ; CONCENTRATE ; TRITURATE with dichloromethane ; FILTER keep filtrate ; CONCENTRATE ; PURIFY ; YIELD $-1$
ADD $4$ ; ADD $1$ ; ADD $2$ ; MAKESOLUTION with $5$ and $3$ ; ADD SLN ; REFLUX for @4@ ; CONCENTRATE ; PH with HCl to pH acidic ; EXTRACT with ethyl acetate ; WASH with sodium chloride ; DRYSOLUTION over MgSO4 ; FILTER keep filtrate ; CONCENTRATE ; PURIFY ; YIELD $-1$

C1CCOC1.CCOC(=O)CN=C=O.NNC(=O)c1ccc(Cl)cc1>>CCOC(=O)CNC(=O)NNC(=O)c1ccc(Cl)cc1
ADD $3$ at #5# ; ADD $1$ at #5# ; MAKESOLUTION with $2$ and $1$ ; ADD SLN dropwise ; STIR for @2@ at #5# ; WAIT for @4@ at #4# ; FILTER keep precipitate ; WASH with ether ; DRYSOLID ; YIELD $-1$
ADD $3$ ; ADD $1$ ; SETTEMPERATURE #5# ; MAKESOLUTION with $2$ and $1$ ; ADD SLN dropwise ; STIR for @2@ at #5# ; WAIT for @4@ at #4# ; FILTER keep precipitate ; WASH with ether ; DRYSOLID ; YIELD $-1$
ADD $3$ at #5# ; ADD $1$ at #5# ; MAKESOLUTION with $2$ and $1$ ; ADD SLN dropwise ; STIR for @2@ at #5# ; WAIT for @4@ ; FILTER keep precipitate ; WASH with ether ; DRYSOLID ; YIELD $-1$
ADD $3$ ; ADD $1$ ; SETTEMPERATURE #5# ; MAKESOLUTION with $2$ and $1$ ; ADD SLN dropwise ; STIR for @2@ at #5# ; WAIT for @4@ at #4# ; FILTER keep precipitate ; WASH with ether ; DRYSOLID under vacuum ; YIELD $-1$
ADD $3$ at #5# ; ADD $1$ at #5# ; MAKESOLUTION with $2$ and $1$ ; ADD SLN dropwise ; STIR for @2@ at #5# ; WAIT for @4@ at #4# ; FILTER keep precipitate ; WASH with ether ; DRYSOLID under vacuum ; YIELD $-1$

COC(=O)c1ccc(C)cc1.ClC(Cl)(Cl)Cl.O=C(OOC(=O)c1ccccc1)c1ccccc1.O=C1CCC(=O)N1Br>>COC(=O)c1ccc(CBr)cc1
ADD $1$ ; ADD $4$ ; ADD $2$ ; ADD $3$ at #5# over @2@ ; STIR for @2@ at #5# ; STIR for @3@ at #5# ; STIR for @4@ at #5# ; SETTEMPERATURE #4# ; FILTER keep precipitate ; WASH with $2$ ; CONCENTRATE ; YIELD $-1$
ADD $1$ ; ADD $4$ ; ADD $2$ ; ADD $3$ at #5# over @2@ ; STIR for @2@ at #5# ; STIR for @3@ at #5# ; STIR for @4@ at #4# ; FILTER keep precipitate ; WASH with $2$ ; CONCENTRATE ; YIELD $-1$
ADD $1$ ; ADD $4$ ; ADD $2$ ; ADD $3$ at #5# over @2@ ; STIR for @2@ at #5# ; STIR for @4@ at #5# ; SETTEMPERATURE #4# ; FILTER ; WASH with $2$ ; CONCENTRATE ; YIELD $-1$
ADD $1$ ; ADD $2$ at #4# ; ADD $4$ ; ADD $3$ ; REFLUX for @3@ ; SETTEMPERATURE #4# ; WASH with sodium bicarbonate ; WASH with brine ; DRYSOLUTION over sodium sulfate ; CONCENTRATE ; PURIFY ; YIELD $-1$
ADD $1$ ; ADD $4$ ; ADD $2$ ; ADD $3$ ; REFLUX for @3@ ; SETTEMPERATURE #5# ; FILTER keep filtrate ; CONCENTRATE ; YIELD $-1$

CCOC(=O)c1cnc(O)cc1O.O=P(Cl)(Cl)Cl>>CCOC(=O)c1cnc(Cl)cc1Cl
ADD $1$ at #3# ; ADD $2$ at #3# ; STIR for @3@ at #6# ; CONCENTRATE ; QUENCH with water at #3# ; EXTRACT with ethyl acetate ; COLLECTLAYER organic ; WASH with NaHCO3 ; WASH with brine ; DRYSOLUTION over Na2SO4 ; FILTER keep filtrate ; CONCENTRATE ; PURIFY ; PURIFY ; COLLECTLAYER organic ; CONCENTRATE ; YIELD $-1$
ADD $2$ ; ADD $1$ ; REFLUX for @2@ ; CONCENTRATE ; ADD ice water ; STIR for @2@ ; EXTRACT with ethyl acetate ; COLLECTLAYER organic ; WASH with brine ; DRYSOLUTION over MgSO4 ; CONCENTRATE ; YIELD $-1$
ADD $1$ ; ADD $2$ ; ADD $2$ ; STIR for @3@ at #6# ; CONCENTRATE ; ADD ice water ; PH with sodium carbonate to pH basic ; EXTRACT with ethyl acetate ; WASH with water ; WASH with brine ; DRYSOLUTION over sodium sulfate ; CONCENTRATE ; PURIFY ; YIELD $-1$
ADD $1$ ; ADD $2$ ; STIR for @3@ at #6# ; SETTEMPERATURE #4# ; CONCENTRATE ; ADD ice water ; PH with sodium carbonate to pH neutral ; EXTRACT with ethyl acetate ; COLLECTLAYER organic ; WASH with brine ; DRYSOLUTION over sodium sulfate ; FILTER keep filtrate ; CONCENTRATE ; PURIFY ; YIELD $-1$
ADD $1$ ; ADD $2$ ; STIR for @3@ at #6# ; SETTEMPERATURE #4# ; CONCENTRATE ; ADD ice water ; PH with sodium carbonate to pH neutral ; EXTRACT with ethyl acetate ; COLLECTLAYER organic ; WASH with sodium chloride ; DRYSOLUTION over Na2SO4 ; PURIFY ; YIELD $-1$

CC(C)(C)OC(=O)N1Cc2ccccc2C[C@H]1CO.CCN(CC)CC.CS(C)=O.ClCCl.O.O=C([O-])O~[Na+]>>CC(C)(C)OC(=O)N1Cc2ccccc2C[C@H]1C=O
ADD $1$ ; ADD $4$ ; ADD $3$ ; SETTEMPERATURE #3# ; ADD $2$ ; STIR for @1@ at #3# ; STIR for @2@ at #4# ; ADD $6$ ; ADD $5$ ; EXTRACT with ether ; COLLECTLAYER organic ; WASH with $5$ ; WASH with ammonium chloride ; WASH with brine ; DRYSOLUTION over sodium sulfate ; FILTER keep filtrate ; CONCENTRATE ; YIELD $-1$
ADD $1$ ; ADD $4$ ; ADD $3$ ; SETTEMPERATURE #3# ; ADD $2$ ; STIR for @1@ at #3# ; STIR for @2@ at #4# ; ADD $6$ ; ADD $5$ ; EXTRACT with ether ; COLLECTLAYER organic ; WASH with $5$ ; WASH with ammonium chloride ; WASH with brine ; DRYSOLUTION over sodium sulfate ; CONCENTRATE ; YIELD $-1$
ADD $1$ ; ADD $4$ ; ADD $3$ ; SETTEMPERATURE #3# ; ADD $2$ ; STIR for @2@ at #3# ; STIR for @4@ at #4# ; ADD $6$ ; ADD $5$ ; EXTRACT with ether ; COLLECTLAYER organic ; WASH with $5$ / ammonium chloride ; DRYSOLUTION over sodium sulfate ; CONCENTRATE ; YIELD $-1$
ADD $1$ ; ADD $4$ ; ADD $3$ ; SETTEMPERATURE #3# ; ADD $2$ ; STIR for @1@ at #3# ; STIR for @2@ at #4# ; ADD $6$ ; ADD $5$ ; EXTRACT with ether ; COLLECTLAYER organic ; WASH with $5$ / ammonium chloride ; WASH with brine ; DRYSOLUTION over sodium sulfate ; CONCENTRATE ; YIELD $-1$
ADD $1$ ; ADD $4$ ; ADD $3$ ; SETTEMPERATURE #3# ; ADD $2$ ; STIR for @2@ at #3# ; STIR for @4@ at #4# ; ADD $6$ ; ADD $5$ ; EXTRACT with ether ; COLLECTLAYER organic ; WASH with $5$ ; WASH with ammonium chloride ; DRYSOLUTION over sodium sulfate ; CONCENTRATE ; YIELD $-1$

CO.O=Cc1ccc(Br)cn1.[BH4-]~[Na+]>>OCc1ccc(Br)cn1
ADD $2$ ; ADD $1$ ; ADD $3$ at #3# ; STIR for @2@ at #3# ; SETTEMPERATURE #4# ; STIR for @2@ ; CONCENTRATE ; ADD water ; EXTRACT with ethyl acetate ; DRYSOLUTION over Na2SO4 ; CONCENTRATE ; YIELD $-1$
ADD $2$ ; ADD $1$ ; ADD $3$ at #4# ; STIR for @2@ at #4# ; CONCENTRATE ; ADD ammonium chloride ; EXTRACT with ethyl acetate ; WASH with water ; WASH with brine ; COLLECTLAYER organic ; DRYSOLUTION over magnesium sulfate ; FILTER keep filtrate ; CONCENTRATE ; YIELD $-1$
ADD $2$ ; ADD $1$ ; SETTEMPERATURE #3# ; ADD $3$ at #3# ; SETTEMPERATURE #4# ; STIR for @2@ at #4# ; CONCENTRATE ; QUENCH with HCl ; STIR for @2@ at #4# ; PH with K2CO3 to pH basic ; EXTRACT with dichloromethane ; COLLECTLAYER organic ; DRYSOLUTION over MgSO4 ; FILTER keep filtrate ; CONCENTRATE ; YIELD $-1$
ADD $2$ ; ADD $1$ ; ADD $3$ at #4# ; STIR for @2@ ; CONCENTRATE ; ADD ammonium chloride ; EXTRACT with ethyl acetate ; WASH with water ; WASH with brine ; COLLECTLAYER organic ; DRYSOLUTION over magnesium sulfate ; FILTER keep filtrate ; CONCENTRATE ; YIELD $-1$
ADD $2$ ; ADD $1$ ; SETTEMPERATURE #3# ; ADD $3$ at #3# ; STIR for @2@ at #4# ; CONCENTRATE ; QUENCH with HCl ; STIR for @2@ at #4# ; PH with K2CO3 to pH basic ; EXTRACT with dichloromethane ; COLLECTLAYER organic ; DRYSOLUTION over MgSO4 ; FILTER keep filtrate ; CONCENTRATE ; YIELD $-1$
ADD $2$ ; ADD $1$ ; ADD $3$ ; STIR for @5@ at #4# ; QUENCH with sodium carbonate ; QUENCH with water ; EXTRACT with dichloromethane ; COLLECTLAYER organic ; DRYSOLUTION over MgSO4 ; CONCENTRATE ; YIELD $-1$

CO.O=C(O)c1ncccc1O.O=S(=O)(O)O>>COC(=O)c1ncccc1O
ADD $2$ ; ADD $1$ ; ADD $3$ ; REFLUX for @4@ ; CONCENTRATE ; ADD water ; PH with Na2CO3 to pH acidic ; EXTRACT with dichloromethane ; WASH with water ; DRYSOLUTION over Na2SO4 ; CONCENTRATE ; YIELD $-1$
ADD $2$ ; ADD $1$ ; ADD $3$ ; REFLUX for @4@ ; CONCENTRATE ; ADD water ; PH with Na2CO3 to pH acidic ; EXTRACT with chloroform ; COLLECTLAYER organic ; WASH with water ; WASH with brine ; DRYSOLUTION over Na2SO4 ; FILTER keep filtrate ; CONCENTRATE ; YIELD $-1$
ADD $2$ ; ADD $1$ ; ADD $3$ at #4# ; STIR for @4@ at #5# ; CONCENTRATE ; ADD dichloromethane ; PH with sodium bicarbonate to pH basic ; FILTER keep precipitate ; DRYSOLID ; YIELD $-1$
ADD $2$ ; ADD $1$ ; ADD $3$ at #4# ; REFLUX for @4@ ; CONCENTRATE ; ADD Na2CO3 ; EXTRACT with dichloromethane ; COLLECTLAYER organic ; DRYSOLUTION over Na2SO4 ; CONCENTRATE ; YIELD $-1$
ADD $2$ ; ADD $1$ ; ADD $3$ dropwise at #3# ; REFLUX for @4@ ; SETTEMPERATURE #4# ; CONCENTRATE ; ADD dichloromethane ; ADD water ; PH with sodium hydroxide to pH neutral ; EXTRACT with dichloromethane ; DRYSOLUTION over magnesium sulfate / MgSO4 ; PURIFY ; YIELD $-1$
ADD $2$ ; ADD $3$ ; ADD $1$ ; REFLUX for @4@ ; SETTEMPERATURE #4# ; CONCENTRATE ; PARTITION with dichloromethane and NaHCO3 ; COLLECTLAYER aqueous ; EXTRACT with dichloromethane ; COLLECTLAYER organic ; DRYSOLUTION over Na2SO4 ; FILTER keep filtrate ; CONCENTRATE ; YIELD $-1$
ADD $2$ ; ADD $1$ ; ADD $3$ dropwise at #4# ; REFLUX for @5@ ; SETTEMPERATURE #4# ; CONCENTRATE ; PH with bicarbonate to pH neutral ; EXTRACT with ethyl acetate ; COLLECTLAYER organic ; WASH with brine ; DRYSOLUTION over Na2SO4 ; CONCENTRATE ; YIELD $-1$

BrBr.CC(=O)O.O=C1NC(=O)c2cnccc21.[Na+]~[OH-]>>Nc1cnccc1C(=O)O
ADD $4$ ; SETTEMPERATURE #3# ; ADD $1$ dropwise ; ADD $3$ ; STIR for @2@ at #6# ; SETTEMPERATURE #4# ; PH with $2$ to pH acidic ; FILTER keep filtrate ; WASH with methanol ; YIELD $-1$
ADD $3$ ; ADD $4$ ; ADD $1$ dropwise at #3# ; STIR for @2@ at #6# ; SETTEMPERATURE #3# ; PH with $2$ to pH acidic ; FILTER keep precipitate ; WASH with water ; DRYSOLID ; YIELD $-1$
ADD $4$ ; ADD $1$ at #3# ; ADD $3$ ; STIR for @2@ at #6# ; SETTEMPERATURE #3# ; PH with $2$ to pH acidic ; FILTER keep precipitate ; WASH with water ; WASH with methanol ; DRYSOLID ; YIELD $-1$
ADD $3$ ; ADD $4$ ; SETTEMPERATURE #3# ; ADD $1$ dropwise at #4# ; STIR for @2@ at #6# ; SETTEMPERATURE #4# ; ADD $2$ dropwise ; SETTEMPERATURE #3# ; FILTER keep precipitate ; WASH with water ; DRYSOLID ; YIELD $-1$
ADD $4$ ; ADD $1$ ; ADD $3$ ; SETTEMPERATURE #6# ; STIR for @2@ ; SETTEMPERATURE #4# ; PH with $2$ to pH acidic ; STIR for @4@ at #3# ; FILTER keep precipitate ; WASH with water ; WASH with methanol ; DRYSOLUTION over $-1$

CCCc1nn(C)c2c(=O)[nH]c(-c3cc(S(=O)(=O)N4CCN(C)CC4)ccc3OCC)nc12.CO.O=C(O)CC(O)(CC(=O)O)C(=O)O>>CCCc1nn(C)c2c(=O)[nH]c(-c3cc(S(=O)(=O)N4CCN(C)CC4)ccc3OCC)nc12~O=C(O)CC(O)(CC(=O)O)C(=O)O
ADD $1$ ; ADD $2$ ; SETTEMPERATURE #5# ; ADD $3$ ; ADD $2$ ; CONCENTRATE ; SETTEMPERATURE #4# ; SETTEMPERATURE #5# ; SETTEMPERATURE #4# ; FILTER keep precipitate ; WASH with $2$ ; YIELD $-1$
ADD $1$ ; ADD $2$ ; SETTEMPERATURE #5# ; ADD $3$ ; SETTEMPERATURE #4# ; ADD $2$ ; REFLUX ; SETTEMPERATURE #4# ; FILTER keep precipitate ; WASH with $2$ ; YIELD $-1$
ADD $1$ ; ADD $2$ ; SETTEMPERATURE #5# ; ADD $3$ ; ADD $2$ ; SETTEMPERATURE #4# ; FILTER keep precipitate ; WASH with $2$ ; YIELD $-1$
ADD $1$ ; ADD $2$ ; SETTEMPERATURE #5# ; ADD $3$ ; SETTEMPERATURE #4# ; FILTER keep precipitate ; WASH with $2$ ; YIELD $-1$ ; RECRYSTALLIZE from $2$ ; YIELD $-1$
ADD $1$ ; ADD $2$ ; SETTEMPERATURE #5# ; ADD $3$ ; ADD $2$ ; REFLUX ; CONCENTRATE ; SETTEMPERATURE #4# ; YIELD $-1$
ADD $1$ ; ADD $2$ ; SETTEMPERATURE #5# ; ADD $3$ ; ADD $2$ ; CONCENTRATE ; SETTEMPERATURE #4# ; FILTER keep precipitate ; WASH with $2$ ; YIELD $-1$
ADD $1$ ; ADD $3$ ; ADD $2$ ; REFLUX for @2@ ; SETTEMPERATURE #4# ; FILTER keep precipitate ; WASH with $2$ ; RECRYSTALLIZE from $2$ ; YIELD $-1$
ADD $1$ ; ADD $2$ ; SETTEMPERATURE #5# ; ADD $3$ at #5# ; ADD $2$ at #5# ; REFLUX ; CONCENTRATE ; SETTEMPERATURE #4# ; FILTER ; WASH with $2$ ; DRYSOLID at #5# under vacuum ; YIELD $-1$

CC(=O)[O-]~[Na+].COC1CCC(OC)O1.Cl.Cl~NCc1ccccc1.O=C(O)C(=O)C(=O)O.[Na+]~[OH-]>>O=C1CC2CCC(C1)N2Cc1ccccc1
ADD $2$ ; ADD $3$ ; STIR for @4@ at #3# ; ADD $4$ ; ADD $5$ ; ADD $1$ ; STIR for @2@ at #4# ; STIR for @2@ at #5# ; SETTEMPERATURE #3# ; PH with $6$ ; PHASESEPARATION ; COLLECTLAYER aqueous ; EXTRACT with ethyl acetate ; COLLECTLAYER organic ; WASH with water ; DRYSOLUTION over MgSO4 ; FILTER keep filtrate ; CONCENTRATE ; CONCENTRATE ; YIELD $-1$
ADD $2$ ; ADD $3$ ; STIR for @4@ at #3# ; ADD $4$ ; ADD $5$ ; ADD $1$ ; STIR for @2@ at #4# ; STIR for @2@ at #5# ; SETTEMPERATURE #3# ; PH with $6$ ; PHASESEPARATION ; COLLECTLAYER aqueous ; EXTRACT with ethyl acetate ; COLLECTLAYER organic ; WASH with water ; DRYSOLUTION over MgSO4 ; FILTER keep filtrate ; CONCENTRATE ; PURIFY ; YIELD $-1$
ADD $2$ ; ADD $3$ ; SETTEMPERATURE #3# ; STIR for @4@ ; ADD $4$ ; ADD $5$ ; ADD $1$ ; STIR for @2@ at #4# ; STIR for @2@ at #5# ; SETTEMPERATURE #3# ; PH with $6$ ; PHASESEPARATION ; COLLECTLAYER aqueous ; EXTRACT with ethyl acetate ; COLLECTLAYER organic ; WASH with water ; DRYSOLUTION over MgSO4 ; FILTER keep filtrate ; CONCENTRATE ; CONCENTRATE ; YIELD $-1$
ADD $2$ ; ADD $3$ ; SETTEMPERATURE #3# ; STIR for @4@ ; ADD $4$ ; ADD $5$ ; ADD $1$ ; STIR for @2@ at #4# ; STIR for @2@ at #5# ; SETTEMPERATURE #3# ; PH with $6$ ; PHASESEPARATION ; COLLECTLAYER aqueous ; EXTRACT with ethyl acetate ; COLLECTLAYER organic ; WASH with water ; DRYSOLUTION over MgSO4 ; FILTER keep filtrate ; CONCENTRATE ; PURIFY ; YIELD $-1$
ADD $2$ ; ADD $3$ ; STIR for @4@ at #3# ; ADD $4$ ; ADD $5$ ; ADD $1$ ; STIR for @2@ at #4# ; STIR for @2@ at #5# ; SETTEMPERATURE #3# ; PH with $6$ to pH basic ; PHASESEPARATION ; COLLECTLAYER aqueous ; EXTRACT with ethyl acetate ; COLLECTLAYER organic ; WASH with water ; DRYSOLUTION over MgSO4 ; FILTER keep filtrate ; CONCENTRATE ; CONCENTRATE ; YIELD $-1$

O=C(O)Cc1ccc(F)cc1F.O=S(=O)(O)O.O=[N+]([O-])O>>O=C(O)Cc1cc([N+](=O)[O-])c(F)cc1F
ADD $1$ ; ADD $2$ ; ADD $3$ dropwise at #3# ; STIR for @2@ at #3# ; ADD ice water ; COLLECTLAYER aqueous ; EXTRACT with ethyl acetate ; COLLECTLAYER organic ; WASH with brine ; DRYSOLUTION over Na2SO4 ; CONCENTRATE ; PURIFY ; YIELD $-1$
ADD $1$ ; ADD $2$ ; ADD $3$ dropwise at #3# ; STIR for @2@ at #3# ; ADD ice water ; FILTER keep precipitate ; WASH with water ; DRYSOLID ; YIELD $-1$
ADD $1$ ; ADD $2$ ; ADD $3$ dropwise at #3# ; STIR for @2@ at #3# ; ADD ice water ; COLLECTLAYER aqueous ; EXTRACT with ethyl acetate ; WASH with brine ; DRYSOLUTION over Na2SO4 ; CONCENTRATE ; PURIFY ; YIELD $-1$
ADD $2$ ; ADD $1$ ; ADD $3$ dropwise at #3# ; WAIT for @2@ ; ADD water ; FILTER keep precipitate ; WASH with water ; DRYSOLID under vacuum ; YIELD $-1$
ADD $1$ ; ADD $2$ ; SETTEMPERATURE #3# ; MAKESOLUTION with $3$ and $2$ ; ADD SLN dropwise ; STIR for @2@ at #3# ; ADD water ; FILTER keep filtrate ; DRYSOLUTION ; YIELD $-1$

CC(=O)O.CC(C)(C)OC(=O)N1CCC(=O)CC1.CCO.OC1CCNCC1.[Pd]>>CC(C)(C)OC(=O)N1CCC(N2CCC(O)CC2)CC1
ADD $2$ ; ADD $4$ ; ADD $3$ ; ADD $1$ ; STIR for @1@ at #4# ; ADD $5$ ; WAIT for @5@ at #4# ; FILTER keep precipitate ; PARTITION with water and isopropyl acetate ; FILTER keep precipitate ; WASH with isopropyl acetate ; PH with sodium hydroxide to pH basic ; WASH with MTBE ; CONCENTRATE ; ADD THF ; CONCENTRATE ; ADD THF ; CONCENTRATE ; CONCENTRATE ; YIELD $-1$
ADD $2$ ; ADD $4$ ; ADD $3$ ; ADD $1$ ; STIR for @3@ at #4# ; ADD $5$ ; WAIT for @4@ at #4# ; FILTER keep filtrate ; WASH with $3$ ; CONCENTRATE ; ADD water ; WASH with dichloromethane ; PH with sodium hydroxide to pH basic ; WASH with dichloromethane ; COLLECTLAYER organic ; DRYSOLUTION over magnesium sulfate ; FILTER keep filtrate ; CONCENTRATE ; YIELD $-1$
ADD $2$ ; ADD $4$ ; ADD $3$ ; ADD $1$ ; STIR for @3@ at #4# ; ADD $5$ ; STIR for @5@ at #4# under vacuum ; FILTER keep filtrate ; WASH with $3$ ; CONCENTRATE ; ADD citric acid ; ADD water ; ADD dichloromethane ; COLLECTLAYER aqueous ; PH with sodium hydroxide to pH basic ; WASH with dichloromethane ; COLLECTLAYER organic ; WASH with brine ; DRYSOLUTION over magnesium sulfate ; FILTER keep filtrate ; CONCENTRATE ; YIELD $-1$
ADD $2$ ; ADD $4$ ; ADD $3$ ; ADD $1$ ; STIR for @1@ at #4# ; ADD $5$ ; ADD carbon ; WAIT for @4@ at #4# ; FILTER keep filtrate ; WASH with $3$ ; CONCENTRATE ; ADD $1$ ; PARTITION with water and dichloromethane ; COLLECTLAYER aqueous ; PH with sodium hydroxide to pH basic ; WASH with dichloromethane ; COLLECTLAYER organic ; WASH with brine ; DRYSOLUTION over magnesium sulfate ; FILTER keep filtrate ; CONCENTRATE ; YIELD $-1$
ADD $2$ ; ADD $4$ ; ADD $3$ ; ADD $1$ ; STIR for @1@ at #4# ; ADD $5$ ; WAIT for @4@ at #4# ; FILTER keep filtrate ; WASH with $3$ ; CONCENTRATE ; ADD $1$ ; PARTITION with water and dichloromethane ; COLLECTLAYER aqueous ; PH with sodium hydroxide to pH basic ; WASH with dichloromethane ; COLLECTLAYER organic ; WASH with brine ; DRYSOLUTION over magnesium sulfate ; FILTER keep filtrate ; CONCENTRATE ; YIELD $-1$
ADD $2$ ; ADD $4$ ; ADD $3$ ; ADD $1$ ; STIR for @3@ at #4# ; ADD $5$ ; WAIT for @5@ at #4# ; FILTER keep filtrate ; WASH with $3$ ; CONCENTRATE ; ADD citric acid ; ADD water ; ADD dichloromethane ; COLLECTLAYER aqueous ; PH with sodium hydroxide to pH basic ; WASH with dichloromethane ; COLLECTLAYER organic ; WASH with brine ; DRYSOLUTION over magnesium sulfate ; FILTER keep filtrate ; CONCENTRATE ; YIELD $-1$

C1CCNC1.C1CCOC1.CC(C)(C)[O-].CCOC(C)=O.COC(=O)c1ccc(-n2cnc(C)c2)c(OC)c1.COCCO[AlH]OCCOC~[Na].[Na+]~[OH-]>>COc1cc(C=O)ccc1-n1cnc(C)c1
ADD $2$ ; ADD $6$ ; ADD toluene ; ADD $2$ at #3# over @1@ ; ADD $1$ at #3# over @1@ ; STIR for @2@ at #4# ; ADD $2$ dropwise at #4# ; STIR for @1@ ; MAKESOLUTION with $2$ and $5$ ; ADD SLN dropwise at #3# over @2@ ; STIR for @2@ at #4# ; ADD $7$ dropwise ; PARTITION with $4$ and $3$ ; COLLECTLAYER organic ; WASH with ammonium chloride ; WASH with brine ; COLLECTLAYER organic ; DRYSOLUTION over magnesium sulfate ; CONCENTRATE ; ADD $4$ ; PHASESEPARATION ; DRYSOLID for @4@ ; YIELD $-1$ ; CONCENTRATE ; PURIFY
ADD $2$ ; ADD $6$ ; ADD toluene ; ADD $2$ ; ADD $1$ dropwise at #3# ; STIR for @2@ at #4# ; ADD $2$ dropwise at #4# ; STIR for @1@ ; MAKESOLUTION with $2$ and $5$ ; ADD SLN dropwise at #3# over @2@ ; STIR for @2@ at #4# ; ADD $7$ dropwise ; PARTITION with $4$ and $3$ ; COLLECTLAYER organic ; WASH with ammonium chloride ; WASH with brine ; COLLECTLAYER organic ; DRYSOLUTION over magnesium sulfate ; CONCENTRATE ; ADD $4$ ; PHASESEPARATION ; DRYSOLID for @4@ ; YIELD $-1$ ; CONCENTRATE ; PURIFY
ADD $2$ ; ADD $6$ ; ADD $2$ ; ADD $1$ dropwise at #3# ; STIR for @2@ at #4# ; ADD $2$ dropwise at #4# ; STIR for @1@ ; MAKESOLUTION with $2$ and $5$ ; ADD SLN dropwise at #3# over @2@ ; STIR for @2@ at #4# ; ADD $7$ dropwise ; PARTITION with $4$ and $3$ ; COLLECTLAYER organic ; WASH with ammonium chloride ; WASH with brine ; COLLECTLAYER organic ; DRYSOLUTION over magnesium sulfate ; CONCENTRATE ; ADD $4$ ; PHASESEPARATION ; DRYSOLID for @4@ ; YIELD $-1$ ; CONCENTRATE ; PURIFY
ADD $6$ ; ADD toluene ; ADD $2$ ; MAKESOLUTION with $1$ and $2$ ; ADD SLN dropwise at #3# over @1@ ; STIR for @2@ at #4# ; MAKESOLUTION with $3$ and $2$ ; ADD SLN dropwise at #4# ; STIR for @1@ ; MAKESOLUTION with $5$ and $2$ ; ADD SLN dropwise at #3# over @2@ ; STIR for @2@ at #4# ; ADD $7$ dropwise ; ADD $4$ ; PHASESEPARATION ; COLLECTLAYER organic ; COLLECTLAYER organic ; WASH with ammonium chloride ; WASH with brine ; COLLECTLAYER organic ; DRYSOLUTION over magnesium sulfate ; FILTER keep filtrate ; CONCENTRATE ; ADD $4$ ; FILTER keep precipitate ; DRYSOLID for @4@ ; YIELD $-1$ ; CONCENTRATE ; PURIFY ; YIELD $-1$
ADD $2$ ; ADD $6$ ; ADD $2$ ; ADD $1$ dropwise at #3# over @1@ ; STIR for @2@ at #4# ; ADD $2$ dropwise at #4# ; STIR for @1@ ; MAKESOLUTION with $2$ and $5$ ; ADD SLN dropwise at #3# over @2@ ; STIR for @2@ at #4# ; ADD $7$ dropwise ; PARTITION with $4$ and $3$ ; COLLECTLAYER organic ; WASH with ammonium chloride ; WASH with brine ; COLLECTLAYER organic ; DRYSOLUTION over magnesium sulfate ; CONCENTRATE ; ADD $4$ ; PHASESEPARATION ; DRYSOLID for @4@ ; YIELD $-1$ ; CONCENTRATE ; PURIFY

C1CCOC1.COC(=O)[C@H](F)CN(Cc1ccccc1)Cc1ccccc1.[BH4-]~[Li+]>>OC[C@H](F)CN(Cc1ccccc1)Cc1ccccc1
ADD $3$ ; ADD $1$ ; ADD $2$ ; ADD $1$ ; STIR for @4@ at #4# ; QUENCH with ammonium chloride at #3# ; EXTRACT with ethyl acetate ; COLLECTLAYER organic ; DRYSOLUTION over sodium sulfate ; FILTER keep filtrate ; CONCENTRATE ; PURIFY ; YIELD $-1$
ADD $3$ ; ADD $1$ ; SETTEMPERATURE #2# ; ADD $2$ ; ADD $1$ ; STIR for @2@ at #3# ; SETTEMPERATURE #4# ; STIR for @4@ at #4# ; SETTEMPERATURE #3# ; QUENCH with ammonium chloride ; EXTRACT with ethyl acetate ; COLLECTLAYER organic ; CONCENTRATE ; ADD HCl ; COLLECTLAYER aqueous ; WASH with ether ; COLLECTLAYER aqueous ; PH with ammonium hydroxide / brine to pH approx. ; EXTRACT with ethyl acetate ; DRYSOLUTION over sodium sulfate ; FILTER keep filtrate ; CONCENTRATE ; YIELD $-1$
ADD $2$ ; ADD $1$ ; MAKESOLUTION with $3$ and $1$ ; ADD SLN at #3# ; STIR for @4@ at #4# ; ADD ammonium chloride ; EXTRACT with ethyl acetate ; COLLECTLAYER organic ; DRYSOLUTION over Na2SO4 ; CONCENTRATE ; YIELD $-1$
ADD $3$ ; ADD $1$ ; SETTEMPERATURE #2# ; ADD $2$ ; ADD $1$ ; STIR for @2@ at #3# ; STIR for @4@ at #4# ; SETTEMPERATURE #3# ; QUENCH with ammonium chloride ; EXTRACT with ethyl acetate ; COLLECTLAYER organic ; CONCENTRATE ; ADD HCl ; COLLECTLAYER aqueous ; WASH with ether ; COLLECTLAYER aqueous ; PH with ammonium hydroxide / brine to pH approx. ; EXTRACT with ethyl acetate ; DRYSOLUTION over sodium sulfate ; FILTER keep filtrate ; CONCENTRATE ; YIELD $-1$
ADD $3$ ; ADD $1$ ; SETTEMPERATURE #2# ; ADD $2$ ; ADD $1$ ; STIR for @2@ at #3# ; SETTEMPERATURE #4# ; STIR for @4@ at #4# ; SETTEMPERATURE #3# ; QUENCH with ammonium chloride ; EXTRACT with ethyl acetate ; COLLECTLAYER organic ; CONCENTRATE ; ADD HCl ; COLLECTLAYER aqueous ; WASH with ether ; COLLECTLAYER aqueous ; PH with ammonium hydroxide / brine to pH basic ; EXTRACT with ethyl acetate ; DRYSOLUTION over sodium sulfate ; FILTER keep filtrate ; CONCENTRATE ; YIELD $-1$
ADD $3$ ; ADD $1$ ; ADD $2$ ; ADD $1$ ; STIR for @4@ at #4# ; QUENCH with ammonium chloride ; EXTRACT with ethyl acetate ; COLLECTLAYER organic ; DRYSOLUTION over sodium sulfate ; FILTER keep filtrate ; CONCENTRATE ; PURIFY ; YIELD $-1$

CO.O=C(O)[C@@H]1C[C@@H](O)CN1.O=S(Cl)Cl>>COC(=O)[C@@H]1C[C@@H](O)CN1~Cl
ADD $2$ ; ADD $1$ ; ADD $3$ at #1# ; STIR for @1@ at #1# ; STIR for @2@ at #3# ; STIR for @2@ at #4# ; REFLUX for @3@ ; CONCENTRATE ; YIELD $-1$
ADD $2$ ; ADD $1$ ; SETTEMPERATURE #4# ; ADD $3$ dropwise ; STIR for @2@ at #5# ; CONCENTRATE ; ADD ether ; FILTER keep precipitate ; WASH with ether ; DRYSOLID ; YIELD $-1$
ADD $2$ ; ADD $1$ ; SETTEMPERATURE #2# ; ADD $3$ dropwise ; STIR for @2@ at #5# ; CONCENTRATE ; ADD ether ; FILTER keep precipitate ; WASH with ether ; DRYSOLID ; YIELD $-1$
ADD $2$ ; ADD $1$ ; ADD $3$ at #3# ; STIR for @4@ at #4# ; CONCENTRATE ; YIELD $-1$
ADD $2$ ; ADD $1$ ; ADD $3$ at #5# over @1@ ; STIR for @2@ at #3# ; STIR for @2@ at #4# ; REFLUX for @3@ ; CONCENTRATE ; YIELD $-1$

CC(C)(C(=O)CC#N)C(F)(F)F.CO.Cl.Cl~NO.O.O=C([O-])O~[Na+].[Na+]~[OH-]>>CC(C)(c1cc(N)no1)C(F)(F)F
ADD $2$ ; ADD $5$ ; ADD $1$ ; ADD $4$ ; ADD $6$ ; STIR for @4@ at #5# ; CONCENTRATE ; ADD $3$ dropwise ; SETTEMPERATURE #6# ; STIR for @2@ ; SETTEMPERATURE #3# ; PH with $7$ to pH basic ; EXTRACT with dichloromethane ; COLLECTLAYER organic ; DRYSOLUTION over sodium sulfate ; CONCENTRATE ; PURIFY ; YIELD $-1$
ADD $4$ ; ADD $5$ ; SETTEMPERATURE #3# ; PH with $6$ to pH neutral ; MAKESOLUTION with $1$ and $2$ ; ADD SLN ; STIR for @4@ at #5# ; SETTEMPERATURE #4# ; PH with $3$ to pH acidic ; REFLUX for @2@ ; SETTEMPERATURE #4# ; PH with $7$ to pH basic ; EXTRACT with ethyl acetate ; COLLECTLAYER organic ; DRYSOLUTION over Na2SO4 ; FILTER keep filtrate ; CONCENTRATE ; PURIFY ; COLLECTLAYER organic ; CONCENTRATE ; YIELD $-1$
ADD $4$ ; ADD $5$ ; SETTEMPERATURE #3# ; PH with $6$ to pH 10° ; MAKESOLUTION with $1$ and $2$ ; ADD SLN ; STIR for @4@ at #5# ; SETTEMPERATURE #4# ; PH with $3$ to pH approx ; REFLUX for @2@ ; SETTEMPERATURE #4# ; PH with $7$ to pH acidic ; EXTRACT with dichloromethane / $2$ ; COLLECTLAYER organic ; DRYSOLUTION over Na2SO4 ; FILTER keep filtrate ; CONCENTRATE ; YIELD $-1$
ADD $4$ ; ADD $5$ ; SETTEMPERATURE #3# ; PH with $6$ to pH neutral ; MAKESOLUTION with $1$ and $2$ ; ADD SLN ; STIR for @4@ at #5# ; SETTEMPERATURE #4# ; PH with $3$ to pH neutral ; REFLUX for @2@ ; SETTEMPERATURE #4# ; PH with $7$ to pH basic ; EXTRACT with ethyl acetate ; COLLECTLAYER organic ; DRYSOLUTION over Na2SO4 ; FILTER keep filtrate ; CONCENTRATE ; PURIFY ; COLLECTLAYER organic ; CONCENTRATE ; YIELD $-1$
ADD $4$ ; ADD $5$ ; SETTEMPERATURE #3# ; PH with $6$ to pH 10° ; MAKESOLUTION with $1$ and $2$ ; ADD SLN ; STIR for @4@ at #5# ; SETTEMPERATURE #4# ; PH with $3$ to pH acidic ; REFLUX for @2@ ; SETTEMPERATURE #4# ; PH with $7$ to pH acidic ; EXTRACT with dichloromethane / $2$ ; COLLECTLAYER organic ; DRYSOLUTION over Na2SO4 ; FILTER keep filtrate ; CONCENTRATE ; YIELD $-1$
ADD $4$ ; ADD $5$ ; SETTEMPERATURE #3# ; PH with $6$ to pH 7.5 PH with unknown ; MAKESOLUTION with $1$ and $2$ ; ADD SLN ; STIR for @4@ at #5# ; SETTEMPERATURE #4# ; PH with $3$ to pH acidic ; REFLUX for @2@ ; SETTEMPERATURE #4# ; PH with $7$ to pH basic ; EXTRACT with ethyl acetate ; COLLECTLAYER organic ; DRYSOLUTION over Na2SO4 ; FILTER keep filtrate ; CONCENTRATE ; PURIFY ; COLLECTLAYER organic ; CONCENTRATE ; YIELD $-1$

CC(C)OC(=N)C(Cl)(Cl)Cl.CCC1C=C(C)CC(C)CC(OC)C2OC(O)(C(=O)C(=O)N3CCCCC3C(=O)OC(C(C)=CC3CCC(O)C(O)C3)C(C)C(O)CC1=O)C(C)CC2OC.O=S(=O)(O)C(F)(F)F>>CCC1C=C(C)CC(C)CC(OC)C2OC(O)(C(=O)C(=O)N3CCCCC3C(=O)OC(C(C)=CC3CCC(O)C(OC(C)C)C3)C(C)C(O)CC1=O)C(C)CC2OC
ADD $2$ ; ADD dichloromethane / cyclohexane ; ADD $1$ ; STIR for @1@ ; ADD $3$ dropwise at #4# ; STIR for @3@ at #4# ; QUENCH with sodium bicarbonate ; EXTRACT with ethyl acetate ; COLLECTLAYER organic ; WASH with brine ; DRYSOLUTION over magnesium sulfate ; PURIFY ; YIELD $-1$
ADD $2$ ; ADD dichloromethane / cyclohexane ; ADD $1$ ; STIR for @1@ ; ADD $3$ at #3# ; STIR for @3@ at #4# ; QUENCH with sodium bicarbonate ; EXTRACT with ethyl acetate ; COLLECTLAYER organic ; WASH with brine ; DRYSOLUTION over magnesium sulfate ; PURIFY ; YIELD $-1$
ADD $2$ ; ADD dichloromethane / cyclohexane ; ADD $1$ ; STIR for @1@ ; ADD $3$ ; STIR for @3@ at #4# ; QUENCH with sodium bicarbonate ; EXTRACT with ethyl acetate ; COLLECTLAYER organic ; WASH with brine ; DRYSOLUTION over magnesium sulfate ; PURIFY ; YIELD $-1$
ADD $2$ ; ADD dichloromethane / cyclohexane ; ADD $1$ ; STIR for @1@ ; ADD $3$ ; STIR for @3@ at #4# ; QUENCH with sodium bicarbonate ; EXTRACT with ethyl acetate ; WASH with brine ; DRYSOLUTION over magnesium sulfate ; PURIFY ; YIELD $-1$
ADD $2$ ; ADD dichloromethane / cyclohexane ; ADD $1$ ; STIR for @1@ ; ADD $3$ ; STIR for @4@ at #4# ; QUENCH with sodium bicarbonate ; EXTRACT with ethyl acetate ; COLLECTLAYER organic ; WASH with brine ; DRYSOLUTION over magnesium sulfate ; PURIFY ; YIELD $-1$

BrCCBr.CCOC(=O)CC(C)=O.CN(C)C=O.O=C([O-])[O-]~[K+]~[K+]>>CCOC(=O)C1(C(C)=O)CC1
ADD $2$ ; ADD $1$ ; ADD $3$ ; ADD $4$ at #4# ; STIR for @4@ at #4# ; FILTER keep filtrate ; CONCENTRATE ; ADD ether ; WASH with water ; DRYSOLUTION over sodium sulfate ; CONCENTRATE ; YIELD $-1$
ADD $2$ ; ADD $1$ ; ADD $4$ ; ADD $3$ ; ADD $3$ ; STIR for @4@ at #4# ; FILTER keep filtrate ; CONCENTRATE ; ADD water ; EXTRACT with chloroform ; DRYSOLUTION over sodium sulfate ; CONCENTRATE ; CONCENTRATE ; YIELD $-1$
ADD $2$ ; ADD $1$ ; ADD $4$ ; ADD $3$ ; STIR for @4@ at #4# ; FILTER keep filtrate ; CONCENTRATE ; ADD water ; EXTRACT with chloroform ; COLLECTLAYER organic ; DRYSOLUTION over sodium sulfate ; CONCENTRATE ; PURIFY ; YIELD $-1$
ADD $2$ ; ADD $3$ ; ADD $4$ ; ADD $1$ ; STIR for @4@ ; FILTER ; ADD water ; EXTRACT with ether ; COLLECTLAYER organic ; WASH with water ; DRYSOLUTION over MgSO4 ; FILTER keep filtrate ; CONCENTRATE ; FILTER keep precipitate ; YIELD $-1$
ADD $2$ ; ADD $1$ ; ADD $4$ ; ADD $3$ ; STIR for @4@ at #4# ; FILTER keep filtrate ; CONCENTRATE ; ADD water ; EXTRACT with chloroform ; DRYSOLUTION over sodium sulfate ; CONCENTRATE ; CONCENTRATE ; YIELD $-1$

CC(C)O~O.CCCCCN(C)CCC(O)(P(=O)(O)O)P(=O)(O)O.[Na+]~[OH-]>>CCCCCN(C)CCC(O)(P(=O)([O-])O)P(=O)(O)O~O~[Na+]
ADD $2$ ; ADD $1$ ; MAKESOLUTION with $3$ and $1$ ; ADD SLN dropwise at #3# ; REFLUX for @2@ ; SETTEMPERATURE #4# ; STIR for @4@ ; FILTER keep precipitate ; WASH with isopropanol ; DRYSOLID for @4@ at #5# ; YIELD $-1$
ADD $2$ ; ADD water ; ADD isopropanol ; MAKESOLUTION with $3$ and $1$ ; ADD SLN dropwise at #3# ; REFLUX for @3@ ; SETTEMPERATURE #4# ; STIR for @5@ ; FILTER keep precipitate ; WASH with isopropanol ; DRYSOLID for @4@ at #5# under vacuum ; YIELD $-1$
ADD $2$ ; ADD water ; ADD isopropanol ; MAKESOLUTION with $3$ and $1$ ; ADD SLN dropwise at #3# ; REFLUX for @3@ ; SETTEMPERATURE #4# ; STIR for @5@ ; FILTER keep precipitate ; WASH with isopropanol ; DRYSOLID for @4@ at #5# ; YIELD $-1$
ADD $2$ ; ADD $1$ ; MAKESOLUTION with $3$ and $1$ ; ADD SLN dropwise at #3# ; REFLUX for @2@ ; SETTEMPERATURE #4# ; STIR for @4@ ; FILTER keep precipitate ; WASH with isopropanol ; DRYSOLID for @4@ at #5# under vacuum ; YIELD $-1$
ADD $2$ ; ADD water ; ADD isopropanol ; MAKESOLUTION with $3$ and $1$ ; ADD SLN dropwise at #3# ; REFLUX for @3@ ; SETTEMPERATURE #4# ; STIR for @4@ ; FILTER keep precipitate ; WASH with isopropanol ; DRYSOLID for @4@ at #5# under vacuum ; YIELD $-1$

CO.NC[C@H]1CC[C@H](C(=O)O)CC1.O=S(Cl)Cl>>COC(=O)[C@H]1CC[C@H](CN)CC1~Cl
ADD $2$ ; ADD $1$ ; ADD $3$ at #3# ; STIR for @4@ at #4# ; CONCENTRATE ; WASH with hexane ; YIELD $-1$
ADD $2$ ; ADD $1$ ; ADD $3$ dropwise at #3# ; STIR for @4@ at #4# ; CONCENTRATE ; YIELD $-1$
ADD $2$ ; ADD $1$ ; ADD $3$ at #3# ; STIR for @4@ at #4# ; CONCENTRATE ; YIELD $-1$
ADD $2$ ; ADD $1$ ; ADD $3$ ; STIR for @4@ at #4# ; CONCENTRATE ; WASH with ether ; FILTER keep precipitate ; DRYSOLID under vacuum ; YIELD $-1$
ADD $1$ ; ADD $2$ ; ADD $3$ ; STIR for @4@ at #4# ; CONCENTRATE ; WASH with ether ; FILTER keep precipitate ; DRYSOLID under vacuum ; YIELD $-1$

CC(C)(C)ON=O.CCCCC.CCOCC~FB(F)F.COCCOC.ClCCl.Nc1ccc(Br)nc1>>CC(=O)Oc1ccc(Br)nc1
ADD $3$ ; SETTEMPERATURE #2# ; ADD $6$ at #2# ; ADD $4$ ; ADD $1$ ; ADD $4$ at #3# ; ADD $5$ at #3# ; WAIT for @1@ at #3# ; SETTEMPERATURE #3# ; STIR for @2@ ; ADD $2$ ; FILTER keep precipitate ; WASH with ether ; DRYSOLID ; ADD acetic anhydride ; STIR for @2@ at #6# ; CONCENTRATE ; ADD Na2CO3 ; EXTRACT with ether ; DRYSOLUTION over MgSO4 ; CONCENTRATE ; PURIFY ; YIELD $-1$
ADD $3$ ; SETTEMPERATURE #2# ; ADD $6$ ; ADD $4$ ; ADD $1$ at #3# ; ADD $4$ ; ADD $5$ ; STIR for @1@ at #3# ; STIR for @2@ at #3# ; ADD $2$ ; FILTER keep precipitate ; WASH with ether ; DRYSOLID ; ADD acetic anhydride ; STIR for @2@ at #6# ; CONCENTRATE ; ADD Na2CO3 ; EXTRACT with ether ; DRYSOLUTION over MgSO4 ; CONCENTRATE ; PURIFY ; YIELD $-1$
ADD $3$ ; SETTEMPERATURE #2# ; ADD $6$ at #2# ; ADD $4$ at #2# ; ADD $1$ ; ADD $4$ at #3# ; ADD $5$ at #3# ; STIR for @1@ at #3# ; STIR for @2@ at #3# ; ADD $2$ ; FILTER keep precipitate ; WASH with ether ; DRYSOLID ; ADD acetic anhydride ; STIR for @2@ at #6# ; CONCENTRATE ; ADD Na2CO3 ; EXTRACT with ether ; DRYSOLUTION over MgSO4 ; CONCENTRATE ; PURIFY ; YIELD $-1$
ADD $3$ ; SETTEMPERATURE #2# ; ADD $6$ ; ADD $4$ ; ADD $1$ ; ADD $4$ at #3# ; ADD $5$ at #3# ; STIR for @1@ at #3# ; STIR for @2@ at #3# ; ADD $2$ ; FILTER keep precipitate ; WASH with ether ; DRYSOLID ; ADD acetic anhydride ; STIR for @2@ at #6# ; CONCENTRATE ; ADD Na2CO3 ; EXTRACT with ether ; DRYSOLUTION over MgSO4 ; CONCENTRATE ; PURIFY ; YIELD $-1$
ADD $3$ ; SETTEMPERATURE #2# ; ADD $6$ at #2# ; ADD $4$ ; ADD $1$ at #3# ; ADD $4$ ; ADD $5$ ; WAIT for @1@ at #3# ; SETTEMPERATURE #3# ; STIR for @2@ ; ADD $2$ ; FILTER keep precipitate ; WASH with ether ; DRYSOLID ; ADD acetic anhydride ; STIR for @2@ at #6# ; CONCENTRATE ; ADD Na2CO3 ; EXTRACT with ether ; DRYSOLUTION over MgSO4 ; CONCENTRATE ; PURIFY ; YIELD $-1$
ADD $3$ ; SETTEMPERATURE #2# ; ADD $6$ at #2# ; ADD $4$ at #2# ; ADD $1$ at #3# ; ADD $4$ ; ADD $5$ ; WAIT for @1@ at #3# ; SETTEMPERATURE #3# ; STIR for @2@ ; ADD $2$ ; FILTER keep precipitate ; WASH with ether ; DRYSOLID ; ADD acetic anhydride ; STIR for @2@ at #6# ; CONCENTRATE ; ADD Na2CO3 ; EXTRACT with ether ; DRYSOLUTION over MgSO4 ; CONCENTRATE ; PURIFY ; YIELD $-1$

ClCCl.O=C([O-])[O-]~[Na+]~[Na+].O=C1CCCC(=O)C1.O=S(=O)(OS(=O)(=O)C(F)(F)F)C(F)(F)F>>O=C1C=C(OS(=O)(=O)C(F)(F)F)CCC1
ADD $3$ ; ADD $1$ ; ADD $2$ ; SETTEMPERATURE #3# ; MAKESOLUTION with $4$ and $1$ ; ADD SLN dropwise at #4# ; STIR for @2@ ; FILTER keep filtrate ; ADD NaHCO3 ; EXTRACT with brine ; DRYSOLUTION over Na2SO4 ; CONCENTRATE ; PURIFY ; TRITURATE with $1$ ; YIELD $-1$
ADD $3$ ; ADD $1$ ; ADD $2$ ; SETTEMPERATURE #3# ; MAKESOLUTION with $4$ and $1$ ; ADD SLN dropwise at #4# over @2@ ; STIR for @2@ ; FILTER keep filtrate ; ADD NaHCO3 ; EXTRACT with brine ; DRYSOLUTION over Na2SO4 ; CONCENTRATE ; PURIFY ; TRITURATE with $1$ ; YIELD $-1$
ADD $3$ ; ADD $1$ ; ADD $2$ ; SETTEMPERATURE #3# ; MAKESOLUTION with $4$ and $1$ ; ADD SLN dropwise at #4# ; STIR for @2@ ; FILTER keep filtrate ; ADD NaHCO3 ; EXTRACT with brine ; DRYSOLUTION over Na2SO4 ; CONCENTRATE ; YIELD $-1$
ADD $3$ ; ADD $1$ ; ADD $2$ ; SETTEMPERATURE #3# ; MAKESOLUTION with $4$ and $1$ ; ADD SLN dropwise at #4# over @2@ ; STIR for @2@ ; FILTER keep filtrate ; ADD NaHCO3 ; EXTRACT with brine ; DRYSOLUTION over Na2SO4 ; CONCENTRATE ; YIELD $-1$
ADD $3$ ; ADD $1$ ; ADD $2$ at #3# ; STIR for @1@ at #3# ; MAKESOLUTION with $4$ and $1$ ; ADD SLN dropwise over @2@ ; STIR for @2@ at #3# ; FILTER keep filtrate ; ADD NaHCO3 ; PHASESEPARATION ; COLLECTLAYER organic ; WASH with brine ; DRYSOLUTION over Na2SO4 ; FILTER keep filtrate ; CONCENTRATE ; YIELD $-1$

CC(C)(C)c1ccccc1N.O=S(=O)(O)O.O=[N+]([O-])[O-]~[K+]>>CC(C)(C)c1ccc([N+](=O)[O-])cc1N
ADD $2$ ; SETTEMPERATURE #3# ; ADD $1$ at #4# ; STIR for @2@ at #3# ; ADD $3$ ; SETTEMPERATURE #3# ; STIR for @2@ at #3# ; ADD ice water ; EXTRACT with ethyl acetate / THF ; PHASESEPARATION ; COLLECTLAYER organic ; DRYSOLUTION over magnesium sulfate ; CONCENTRATE ; YIELD $-1$
ADD $2$ ; ADD $1$ dropwise at #4# ; ADD $3$ at #4# ; STIR for @2@ at #3# ; STIR for @2@ at #4# ; ADD water ; EXTRACT with ether ; COLLECTLAYER organic ; WASH with brine ; DRYSOLUTION over magnesium sulfate ; CONCENTRATE ; PURIFY ; RECRYSTALLIZE from hexane ; YIELD $-1$
ADD $2$ ; ADD $1$ dropwise at #4# ; ADD $3$ ; SETTEMPERATURE #4# ; STIR for @2@ at #3# ; STIR for @2@ at #4# ; ADD water ; EXTRACT with ether ; COLLECTLAYER organic ; WASH with brine ; DRYSOLUTION over magnesium sulfate ; CONCENTRATE ; PURIFY ; RECRYSTALLIZE from hexane ; YIELD $-1$
ADD $1$ ; ADD $2$ ; MAKESOLUTION with $3$ and $2$ ; ADD SLN at #3# ; STIR for @2@ at #3# ; ADD ice water ; EXTRACT with ethyl acetate ; COLLECTLAYER organic ; WASH with brine ; DRYSOLUTION over Na2SO4 ; PURIFY ; YIELD $-1$
ADD $2$ ; SETTEMPERATURE #3# ; ADD $1$ ; ADD $3$ at #3# ; STIR for @4@ at #4# ; QUENCH with water ; EXTRACT with ethyl acetate ; WASH with ethyl acetate ; WASH with NaHCO3 ; WASH with brine ; COLLECTLAYER organic ; DRYSOLUTION over Na2SO4 ; FILTER keep filtrate ; CONCENTRATE ; YIELD $-1$ ; PURIFY

CC(C)(C)C(=O)Cl.Nc1cc(Cl)ccn1.O.c1ccncc1>>CC(C)(C)C(=O)Nc1cc(Cl)ccn1
ADD $2$ ; ADD $4$ ; ADD $1$ dropwise at #3# ; MAKESOLUTION with $2$ and $4$ ; ADD SLN ; STIR for @4@ at #4# ; ADD $3$ ; COLLECTLAYER aqueous ; EXTRACT with ethyl acetate ; COLLECTLAYER organic ; DRYSOLUTION over MgSO4 ; CONCENTRATE ; PURIFY ; YIELD $-1$
ADD $2$ ; ADD $4$ ; ADD $1$ dropwise at #3# ; STIR for @4@ at #4# ; ADD $3$ ; COLLECTLAYER aqueous ; EXTRACT with ethyl acetate ; COLLECTLAYER organic ; DRYSOLUTION over MgSO4 ; CONCENTRATE ; PURIFY ; YIELD $-1$
ADD $2$ ; ADD $4$ ; ADD $1$ dropwise ; STIR for @4@ at #4# ; ADD $3$ ; COLLECTLAYER aqueous ; EXTRACT with ethyl acetate ; COLLECTLAYER organic ; DRYSOLUTION over magnesium sulfate ; FILTER keep filtrate ; CONCENTRATE ; RECRYSTALLIZE from ethanol ; YIELD $-1$
ADD $2$ ; ADD $4$ ; ADD $1$ at #3# ; STIR for @4@ at #4# ; ADD $3$ ; EXTRACT with ethyl acetate ; COLLECTLAYER organic ; WASH with brine ; DRYSOLUTION over Na2SO4 ; FILTER keep filtrate ; CONCENTRATE ; PURIFY ; FILTER keep precipitate ; CONCENTRATE ; YIELD $-1$
ADD $2$ ; ADD $4$ ; ADD $1$ at #3# ; STIR for @4@ at #3# ; ADD $3$ ; EXTRACT with ethyl acetate ; COLLECTLAYER organic ; WASH with brine ; DRYSOLUTION over Na2SO4 ; FILTER keep filtrate ; CONCENTRATE ; PURIFY ; FILTER keep precipitate ; CONCENTRATE ; YIELD $-1$

CC(C)S(=O)(=O)c1ccccc1N.CN(C)C=O.Clc1ncc(Cl)c(Cl)n1.O.[H-]~[Na+]>>CC(C)S(=O)(=O)c1ccccc1Nc1nc(Cl)ncc1Cl
ADD $3$ ; ADD $2$ ; ADD ice water ; ADD $5$ ; STIR for @1@ ; ADD $1$ ; STIR for @4@ at #4# ; ADD $4$ ; EXTRACT with ethyl acetate ; COLLECTLAYER organic ; CONCENTRATE ; PURIFY ; YIELD $-1$
ADD $1$ ; ADD $2$ ; ADD $5$ at #3# ; STIR for @2@ at #3# ; ADD $3$ dropwise at #3# ; STIR for @4@ at #4# ; ADD $4$ ; EXTRACT with ethyl acetate ; WASH with $4$ ; WASH with brine ; DRYSOLUTION ; CONCENTRATE ; PURIFY ; YIELD $-1$
ADD $1$ ; ADD $2$ ; ADD $5$ at #3# ; STIR for @2@ at #3# ; ADD $3$ dropwise at #3# ; STIR for @4@ at #3# ; ADD $4$ ; EXTRACT with ethyl acetate ; WASH with $4$ ; WASH with brine ; DRYSOLUTION ; CONCENTRATE ; PURIFY ; YIELD $-1$
ADD $1$ ; ADD $3$ ; ADD $2$ ; ADD $5$ ; STIR for @4@ at #4# ; ADD $4$ ; EXTRACT with ethyl acetate ; COLLECTLAYER organic ; WASH with sodium chloride ; DRYSOLUTION over Na2SO4 ; CONCENTRATE ; PURIFY ; YIELD $-1$
ADD $3$ ; ADD $2$ ; ADD $5$ ; STIR for @1@ ; ADD $1$ ; STIR for @4@ at #4# ; ADD $4$ ; EXTRACT with ethyl acetate ; COLLECTLAYER organic ; CONCENTRATE ; PURIFY ; YIELD $-1$

CCOC(=O)Cc1ccccc1.O=S(=O)(O)Cl>>CCOC(=O)Cc1ccc(S(=O)(=O)Cl)cc1
ADD $2$ ; SETTEMPERATURE #3# ; ADD $-1$ over @2@ ; ADD $1$ over @2@ ; STIR for @4@ at #4# ; ADD water ; EXTRACT with ethyl acetate ; DRYSOLUTION over MgSO4 ; FILTER keep filtrate ; CONCENTRATE
ADD $2$ ; SETTEMPERATURE #3# ; ADD $-1$ ; ADD $1$ ; STIR for @4@ at #4# ; ADD water ; EXTRACT with ethyl acetate ; DRYSOLUTION over MgSO4 ; FILTER keep filtrate ; CONCENTRATE
ADD $1$ at #5# ; ADD $2$ at #5# ; STIR for @2@ at #4# ; ADD water ; EXTRACT with dichloromethane ; COLLECTLAYER organic ; WASH with brine ; DRYSOLUTION over Na2SO4 ; CONCENTRATE ; YIELD $-1$ ; PURIFY ; YIELD $-1$
ADD $1$ ; ADD $2$ dropwise ; STIR for @2@ at #5# ; ADD ice water ; EXTRACT with dichloromethane ; COLLECTLAYER organic ; WASH with water ; WASH with sodium chloride ; DRYSOLUTION over magnesium sulfate ; CONCENTRATE ; YIELD $-1$
ADD $1$ ; ADD $2$ dropwise at #5# ; STIR for @2@ at #4# ; ADD dichloromethane ; COLLECTLAYER organic ; WASH with brine ; DRYSOLUTION over sodium sulfate ; CONCENTRATE ; FILTER keep precipitate ; YIELD $-1$

CC(=O)OCC=CCOC(C)=O.CCCC[N+](CCCC)(CCCC)CCCC~[Br-].Cc1ccc(S(=O)(=O)Cl)cc1.Cc1ccccc1.O.[Na+]~[OH-]>>Cc1ccc(S(=O)(=O)OC/C=C/COS(=O)(=O)c2ccc(C)cc2)cc1
ADD $1$ ; ADD $4$ ; ADD $6$ ; ADD $2$ ; STIR for @2@ at #4# ; ADD $3$ ; STIR for @3@ at #4# ; ADD $5$ ; SETTEMPERATURE #4# ; PHASESEPARATION ; COLLECTLAYER organic ; COLLECTLAYER organic ; EXTRACT with $4$ ; COLLECTLAYER organic ; WASH with $5$ ; FILTER keep precipitate ; WASH with $4$ ; CONCENTRATE ; ADD $4$ ; SETTEMPERATURE #3# ; STIR for @2@ ; FILTER keep precipitate ; WASH with $4$ ; DRYSOLID at #4# ; YIELD $-1$
ADD $1$ ; ADD $4$ ; ADD $6$ ; ADD $2$ ; STIR for @2@ at #4# ; ADD $3$ ; STIR for @3@ at #4# ; ADD $5$ ; ADD $4$ ; SETTEMPERATURE #4# ; PHASESEPARATION ; COLLECTLAYER organic ; COLLECTLAYER organic ; EXTRACT with $4$ ; COLLECTLAYER organic ; WASH with $5$ ; FILTER keep precipitate ; WASH with $4$ ; CONCENTRATE ; ADD $4$ ; SETTEMPERATURE #3# ; STIR for @2@ ; FILTER keep precipitate ; WASH with $4$ ; DRYSOLID under vacuum ; YIELD $-1$
ADD $1$ ; ADD $4$ ; ADD $6$ ; ADD $2$ ; STIR for @2@ at #4# ; ADD $3$ ; STIR for @3@ at #4# ; ADD $5$ ; ADD $4$ ; SETTEMPERATURE #4# ; PHASESEPARATION ; COLLECTLAYER organic ; COLLECTLAYER organic ; EXTRACT with $4$ ; COLLECTLAYER organic ; WASH with $5$ ; FILTER keep precipitate ; WASH with $4$ ; CONCENTRATE ; ADD $4$ ; SETTEMPERATURE #5# ; SETTEMPERATURE #3# ; STIR for @2@ ; FILTER keep precipitate ; WASH with $4$ ; DRYSOLID under vacuum ; YIELD $-1$
ADD $1$ ; ADD $4$ ; ADD $6$ ; ADD $2$ ; STIR for @2@ at #4# ; ADD $3$ ; STIR for @3@ at #4# ; ADD $5$ ; ADD $4$ ; SETTEMPERATURE #4# ; PHASESEPARATION ; COLLECTLAYER organic ; COLLECTLAYER organic ; EXTRACT with $4$ ; COLLECTLAYER organic ; WASH with $5$ ; FILTER keep precipitate ; WASH with $4$ ; CONCENTRATE ; ADD $4$ ; SETTEMPERATURE #5# ; SETTEMPERATURE #3# ; STIR for @2@ ; FILTER keep precipitate ; WASH with $4$ ; DRYSOLID at #4# ; YIELD $-1$
ADD $1$ ; ADD $4$ ; ADD $6$ ; ADD $2$ ; STIR for @2@ at #4# ; ADD $3$ ; STIR for @3@ at #4# ; ADD $5$ ; SETTEMPERATURE #4# ; PHASESEPARATION ; COLLECTLAYER organic ; COLLECTLAYER organic ; EXTRACT with $4$ ; COLLECTLAYER organic ; WASH with $5$ ; FILTER keep precipitate ; WASH with $4$ ; CONCENTRATE ; ADD $4$ ; SETTEMPERATURE #5# ; SETTEMPERATURE #3# ; STIR for @2@ ; FILTER keep precipitate ; WASH with $4$ ; DRYSOLID at #4# ; YIELD $-1$

CC(C)(C)OC(=O)N1CCC(O)C1.CCN(CC)CC.CS(=O)(=O)Cl.ClCCl>>CC(C)(C)OC(=O)N1CCC(OS(C)(=O)=O)C1
ADD $1$ ; ADD $4$ ; SETTEMPERATURE #3# ; ADD $2$ ; ADD $3$ ; STIR for @2@ at #3# ; QUENCH with water ; EXTRACT with $4$ ; COLLECTLAYER organic ; DRYSOLUTION over sodium sulfate ; FILTER keep filtrate ; CONCENTRATE ; YIELD $-1$
ADD $1$ ; ADD $2$ ; ADD $4$ ; ADD $3$ at #3# ; STIR for @3@ at #4# ; ADD $4$ ; WASH with brine ; COLLECTLAYER organic ; DRYSOLUTION over Na2SO4 ; FILTER keep filtrate ; CONCENTRATE ; YIELD $-1$
ADD $1$ ; ADD $2$ ; ADD $4$ ; MAKESOLUTION with $3$ and $4$ ; ADD SLN dropwise at #3# ; STIR for @4@ at #4# ; ADD $4$ ; WASH with Na2CO3 ; WASH with brine ; DRYSOLUTION over Na2SO4 ; CONCENTRATE ; YIELD $-1$
ADD $1$ ; ADD $4$ ; ADD $2$ ; SETTEMPERATURE #3# ; STIR for @1@ ; ADD $3$ ; STIR for @2@ at #3# ; STIR for @2@ at #4# ; ADD ice water ; ADD $4$ ; COLLECTLAYER organic ; WASH with water ; DRYSOLUTION over Na2SO4 ; FILTER keep filtrate ; CONCENTRATE ; YIELD $-1$
ADD $1$ ; ADD $2$ ; ADD $4$ ; MAKESOLUTION with $3$ and $4$ ; ADD SLN dropwise at #3# ; STIR for @2@ at #4# ; QUENCH with NaHCO3 ; EXTRACT with $4$ ; DRYSOLUTION ; CONCENTRATE ; YIELD $-1$

CCN(CC)CC.ClCCl.O=C(Cl)OCc1ccccc1.OCC1CCNCC1>>O=C(OCc1ccccc1)N1CCC(CO)CC1
ADD $4$ at #3# ; ADD $2$ at #3# ; ADD $1$ at #3# ; ADD $3$ ; STIR for @4@ at #4# ; CONCENTRATE ; ADD ethyl acetate ; WASH with KHSO4 ; WASH with water ; WASH with brine ; DRYSOLUTION ; CONCENTRATE ; YIELD $-1$
ADD $4$ ; ADD $2$ ; SETTEMPERATURE #3# ; ADD $1$ ; ADD $3$ ; SETTEMPERATURE #4# ; STIR for @2@ ; PARTITION with $2$ and water ; PHASESEPARATION ; COLLECTLAYER aqueous ; EXTRACT with $2$ ; COLLECTLAYER organic ; WASH with brine ; DRYSOLUTION over Na2SO4 ; CONCENTRATE ; PURIFY ; YIELD $-1$
ADD $4$ ; ADD $2$ ; ADD $1$ ; ADD $3$ ; WAIT for @4@ ; ADD $2$ ; WASH with sodium bicarbonate ; COLLECTLAYER organic ; DRYSOLUTION ; CONCENTRATE ; YIELD $-1$
ADD $4$ ; ADD $2$ ; ADD $1$ ; MAKESOLUTION with $3$ and toluene ; ADD SLN at #3# ; SETTEMPERATURE #4# ; STIR for @4@ ; QUENCH with sodium bicarbonate ; EXTRACT with ethyl acetate ; COLLECTLAYER organic ; WASH with sodium sulfate ; FILTER keep filtrate ; CONCENTRATE ; PURIFY ; YIELD $-1$
ADD $4$ ; ADD $2$ ; ADD $1$ at #3# ; ADD $3$ at #3# ; STIR for @4@ at #4# ; CONCENTRATE ; ADD ethyl acetate ; WASH with KHSO4 ; WASH with water ; WASH with brine ; DRYSOLUTION ; CONCENTRATE ; YIELD $-1$

CC(=O)Cl.Cl.Cl[Al](Cl)Cl.Fc1ccc(F)c(Br)c1>>CC(=O)c1cc(F)c(Br)cc1F
ADD $3$ ; ADD $4$ ; SETTEMPERATURE #5# ; ADD $1$ dropwise ; STIR for @2@ at #6# ; ADD water ; ADD $2$ ; EXTRACT with ether ; DRYSOLUTION over magnesium sulfate ; CONCENTRATE ; PURIFY ; CONCENTRATE ; YIELD $-1$
ADD $4$ ; ADD $3$ ; ADD $1$ at #5# ; STIR for @2@ at #6# ; ADD water ; ADD $2$ ; EXTRACT with ether ; WASH with ether ; WASH with brine ; CONCENTRATE ; YIELD $-1$
ADD $3$ ; ADD $4$ ; SETTEMPERATURE #5# ; ADD $1$ ; STIR for @2@ at #6# ; ADD water ; ADD $2$ ; EXTRACT with ether ; DRYSOLUTION over magnesium sulfate ; CONCENTRATE ; PURIFY ; CONCENTRATE ; YIELD $-1$
ADD $4$ ; ADD $3$ ; ADD $1$ at #5# ; STIR for @2@ at #6# ; ADD water ; ADD $2$ ; COLLECTLAYER aqueous ; EXTRACT with ether ; WASH with sodium chloride ; CONCENTRATE ; CONCENTRATE ; YIELD $-1$
ADD $4$ ; ADD $3$ ; ADD $1$ dropwise at #5# ; STIR for @2@ at #6# ; ADD water ; ADD $2$ ; COLLECTLAYER aqueous ; EXTRACT with ether ; WASH with sodium chloride ; CONCENTRATE ; CONCENTRATE ; YIELD $-1$

CCCCCCBr.CCO.Nc1nnc(S)s1.O.[Na+]~[OH-]>>CCCCCCSc1nnc(N)s1
ADD $2$ ; ADD $4$ ; ADD $3$ ; ADD $5$ ; ADD $1$ ; STIR for @2@ at #5# ; SETTEMPERATURE #4# ; ADD $4$ ; FILTER ; WASH with $4$ ; DRYSOLID under vacuum ; RECRYSTALLIZE from $2$ / hexane ; YIELD $-1$
ADD $4$ ; ADD $2$ ; ADD $3$ ; ADD $5$ ; ADD $1$ ; SETTEMPERATURE #6# ; STIR for @3@ ; SETTEMPERATURE #4# ; ADD $4$ ; FILTER ; WASH with $4$ ; DRYSOLID under vacuum ; RECRYSTALLIZE from $2$ / hexane ; YIELD $-1$
ADD $4$ ; ADD $2$ ; ADD $3$ ; ADD $5$ ; ADD $1$ ; SETTEMPERATURE #5# ; STIR for @3@ ; SETTEMPERATURE #4# ; ADD $4$ ; FILTER ; WASH with $4$ ; DRYSOLID under vacuum ; RECRYSTALLIZE from $2$ / hexane ; YIELD $-1$
ADD $2$ ; ADD $4$ ; ADD $3$ ; ADD $5$ ; ADD $1$ ; SETTEMPERATURE #5# ; STIR for @2@ at #5# ; SETTEMPERATURE #4# ; ADD $4$ ; FILTER ; WASH with $4$ ; DRYSOLID under vacuum ; RECRYSTALLIZE from $2$ / hexane ; YIELD $-1$
ADD $2$ ; ADD $4$ ; ADD $3$ ; ADD $5$ ; ADD $1$ ; SETTEMPERATURE #5# ; STIR for @2@ ; SETTEMPERATURE #4# ; ADD $4$ ; FILTER ; WASH with $4$ ; DRYSOLID under vacuum ; RECRYSTALLIZE from $2$ / hexane ; YIELD $-1$

Br~CC(NCCBr)c1ccccc1.C1CCC2CCCCC2C1.Cl[Al](Cl)Cl>>CC1NCCc2ccccc21
ADD $1$ ; ADD $2$ ; ADD $3$ at #6# over @2@ ; STIR for @2@ at #6# ; SETTEMPERATURE #4# ; CONCENTRATE ; ADD ice water ; ADD HCl ; STIR for @1@ ; WASH with ethyl acetate ; PHASESEPARATION ; COLLECTLAYER aqueous ; PH with sodium hydroxide to pH basic ; EXTRACT with ethyl acetate ; COLLECTLAYER organic ; WASH with brine ; WASH with magnesium sulfate ; CONCENTRATE ; PURIFY ; YIELD $-1$
ADD $1$ ; ADD $2$ ; SETTEMPERATURE #6# ; ADD $3$ over @2@ ; STIR for @2@ at #6# ; SETTEMPERATURE #4# ; FILTER keep filtrate ; ADD ice water ; ADD HCl ; STIR for @1@ ; WASH with ethyl acetate ; COLLECTLAYER aqueous ; PH with sodium hydroxide to pH basic ; EXTRACT with ethyl acetate ; COLLECTLAYER organic ; WASH with brine ; WASH with magnesium sulfate ; CONCENTRATE ; CONCENTRATE ; YIELD $-1$
ADD $1$ ; ADD $2$ ; ADD $3$ ; STIR for @2@ at #6# ; STIR for @2@ at #6# ; SETTEMPERATURE #4# ; CONCENTRATE ; ADD ice water ; ADD HCl ; STIR for @1@ ; WASH with ethyl acetate ; PHASESEPARATION ; COLLECTLAYER aqueous ; PH with sodium hydroxide to pH basic ; EXTRACT with ethyl acetate ; COLLECTLAYER organic ; WASH with brine ; WASH with magnesium sulfate ; CONCENTRATE ; PURIFY ; YIELD $-1$
ADD $1$ ; ADD $2$ ; ADD $3$ at #6# over @2@ ; STIR for @2@ at #6# ; SETTEMPERATURE #4# ; FILTER keep filtrate ; ADD ice water ; ADD HCl ; STIR for @1@ ; WASH with ethyl acetate ; PHASESEPARATION ; COLLECTLAYER aqueous ; PH with sodium hydroxide to pH basic ; EXTRACT with ethyl acetate ; COLLECTLAYER organic ; WASH with brine ; WASH with magnesium sulfate ; CONCENTRATE ; CONCENTRATE ; YIELD $-1$
ADD $1$ ; ADD $2$ ; SETTEMPERATURE #6# ; ADD $3$ over @2@ ; STIR for @2@ at #6# ; SETTEMPERATURE #4# ; CONCENTRATE ; ADD ice water ; ADD HCl ; STIR for @1@ ; WASH with ethyl acetate ; PHASESEPARATION ; COLLECTLAYER aqueous ; PH with sodium hydroxide to pH basic ; EXTRACT with ethyl acetate ; COLLECTLAYER organic ; WASH with brine ; PH with magnesium sulfate to pH acidic ; CONCENTRATE ; PURIFY ; YIELD $-1$

CC(C)(C)OC(=O)N1CCC(C=O)CC1.CC(C)(C)[O-]~[K+].CI.ClCCl.O~[Cl-]~[Na+]>>CC1(C=O)CCN(C(=O)OC(C)(C)C)CC1
ADD $1$ ; ADD $4$ ; ADD $2$ at #3# ; ADD $3$ at #3# ; STIR for @2@ ; SETTEMPERATURE #4# ; STIR for @2@ ; ADD $5$ ; EXTRACT with $4$ ; DRYSOLUTION over Na2SO4 ; FILTER keep filtrate ; CONCENTRATE ; PURIFY ; YIELD $-1$
ADD $1$ ; ADD $4$ ; ADD $2$ at #3# ; ADD $3$ at #3# ; STIR for @2@ at #4# ; STIR for @4@ at #4# ; ADD $5$ ; EXTRACT with $4$ ; COLLECTLAYER organic ; DRYSOLUTION over MgSO4 ; CONCENTRATE ; YIELD $-1$
ADD $1$ ; ADD $4$ ; ADD $2$ at #3# ; ADD $3$ ; STIR for @2@ at #3# ; SETTEMPERATURE #4# ; STIR for @2@ ; ADD $5$ ; EXTRACT with $4$ ; DRYSOLUTION over Na2SO4 ; FILTER keep filtrate ; CONCENTRATE ; PURIFY ; YIELD $-1$
ADD $1$ ; ADD $4$ ; ADD $2$ at #3# ; ADD $3$ at #3# ; STIR for @2@ at #3# ; SETTEMPERATURE #4# ; STIR for @2@ ; ADD $5$ ; EXTRACT with $4$ ; DRYSOLUTION over Na2SO4 ; FILTER keep filtrate ; CONCENTRATE ; PURIFY ; YIELD $-1$
ADD $1$ ; ADD $4$ ; SETTEMPERATURE #3# ; ADD $2$ ; ADD $3$ ; STIR for @2@ at #3# ; SETTEMPERATURE #4# ; STIR for @2@ ; ADD $5$ ; PHASESEPARATION ; COLLECTLAYER organic ; DRYSOLUTION ; FILTER keep filtrate ; CONCENTRATE ; PURIFY ; YIELD $-1$

CC(=O)c1ccccc1F.O.O=S(=O)(O)O.O=[N+]([O-])O>>CC(=O)c1cc([N+](=O)[O-])ccc1F
ADD $3$ ; SETTEMPERATURE #3# ; MAKESOLUTION with $1$ and $3$ ; ADD SLN dropwise at #3# over @1@ ; MAKESOLUTION with $4$ and $3$ ; ADD SLN dropwise at #3# ; STIR for @2@ at #3# ; ADD $2$ ; EXTRACT with ethyl acetate ; WASH with sodium bicarbonate ; WASH with brine ; DRYSOLUTION over sodium sulfate ; CONCENTRATE ; PURIFY ; YIELD $-1$
ADD $3$ ; ADD $1$ dropwise at #2# ; MAKESOLUTION with $4$ and $3$ ; ADD SLN ; STIR for @2@ at #2# ; ADD $2$ ; ADD $2$ ; FILTER keep precipitate ; ADD ethyl acetate ; COLLECTLAYER organic ; WASH with Na2CO3 ; WASH with $2$ ; WASH with brine ; DRYSOLUTION over Na2SO4 ; FILTER keep filtrate ; CONCENTRATE ; YIELD $-1$
ADD $3$ ; SETTEMPERATURE #2# ; ADD $1$ ; ADD $4$ ; CONCENTRATE ; STIR for @2@ at #2# ; ADD $2$ ; ADD $2$ ; FILTER ; ADD ethyl acetate ; EXTRACT with ethyl acetate ; COLLECTLAYER organic ; WASH with sodium carbonate ; WASH with $2$ ; WASH with brine ; DRYSOLUTION over sodium sulfate ; FILTER keep filtrate ; CONCENTRATE ; YIELD $-1$
ADD $3$ ; SETTEMPERATURE #2# ; ADD $1$ ; ADD $4$ ; CONCENTRATE ; ADD $3$ dropwise over @2@ ; STIR for @2@ at #2# ; ADD $2$ ; ADD $2$ ; FILTER ; ADD ethyl acetate ; EXTRACT with ethyl acetate ; COLLECTLAYER organic ; WASH with sodium carbonate ; WASH with $2$ ; WASH with brine ; DRYSOLUTION over sodium sulfate ; FILTER keep filtrate ; CONCENTRATE ; YIELD $-1$
ADD $3$ ; SETTEMPERATURE #3# ; MAKESOLUTION with $1$ and $3$ ; ADD SLN dropwise at #3# over @1@ ; MAKESOLUTION with $4$ and $3$ ; ADD SLN dropwise at #3# ; STIR for @2@ ; ADD $2$ ; EXTRACT with ethyl acetate ; WASH with sodium bicarbonate ; WASH with brine ; DRYSOLUTION over sodium sulfate ; CONCENTRATE ; PURIFY ; YIELD $-1$
ADD $3$ ; SETTEMPERATURE #4# ; MAKESOLUTION with $1$ and $3$ ; ADD SLN dropwise at #3# over @1@ ; MAKESOLUTION with $4$ and $3$ ; ADD SLN dropwise at #3# ; STIR for @2@ at #3# ; ADD $2$ ; EXTRACT with ethyl acetate ; WASH with sodium bicarbonate ; WASH with brine ; DRYSOLUTION over sodium sulfate ; CONCENTRATE ; PURIFY ; YIELD $-1$

C1CCOC1.C=CCc1c(Cl)nc2ccnn2c1N(C(=O)OC(C)(C)C)c1ccc(OCC)cc1.O.O=S([O-])[O-]~[Na+]~[Na+].O=[Os](=O)(=O)=O.[Na+]~[O-][I+3]([O-])([O-])[O-]>>CCOc1ccc(N(C(=O)OC(C)(C)C)c2c(CC=O)c(Cl)nc3ccnn23)cc1
ADD $1$ at #3# ; ADD $3$ at #3# ; ADD $2$ at #3# ; ADD $6$ at #3# ; ADD $5$ at #3# ; ADD tert-butanol at #3# ; STIR for @3@ at #4# ; ADD $4$ ; EXTRACT with ethyl acetate ; COLLECTLAYER organic ; WASH with NaHCO3 ; WASH with brine ; DRYSOLUTION over sodium sulfate ; FILTER keep filtrate ; CONCENTRATE ; PURIFY ; YIELD $-1$
ADD $1$ at #3# ; ADD $3$ at #3# ; ADD $2$ at #3# ; ADD $6$ at #3# ; ADD $5$ at #3# ; STIR for @3@ at #4# ; ADD $4$ ; EXTRACT with ethyl acetate ; COLLECTLAYER organic ; WASH with NaHCO3 ; WASH with brine ; DRYSOLUTION over sodium sulfate ; FILTER keep filtrate ; CONCENTRATE ; PURIFY ; YIELD $-1$
ADD $1$ at #3# ; ADD $3$ at #3# ; ADD $2$ at #3# ; ADD $6$ at #3# ; ADD $5$ at #3# ; STIR for @3@ at #4# ; ADD $4$ ; EXTRACT with ethyl acetate ; COLLECTLAYER organic ; WASH with NaHCO3 ; WASH with brine ; DRYSOLUTION over sodium sulfate ; FILTER keep filtrate ; CONCENTRATE ; YIELD $-1$
ADD $1$ ; ADD $3$ ; ADD $2$ ; ADD $6$ ; ADD $5$ ; ADD tert-butanol at #3# ; STIR for @3@ at #4# ; ADD $4$ ; EXTRACT with ethyl acetate ; COLLECTLAYER organic ; WASH with NaHCO3 ; WASH with brine ; DRYSOLUTION over sodium sulfate ; FILTER keep filtrate ; CONCENTRATE ; PURIFY ; YIELD $-1$
ADD $1$ at #3# ; ADD $3$ at #3# ; ADD $2$ at #3# ; ADD $6$ at #3# ; ADD $5$ at #3# ; ADD tert-butanol at #3# ; STIR for @3@ at #4# ; ADD $4$ ; EXTRACT with ethyl acetate ; COLLECTLAYER organic ; WASH with NaHCO3 ; WASH with brine ; DRYSOLUTION over sodium sulfate ; FILTER keep filtrate ; CONCENTRATE ; YIELD $-1$

C1CCOC1.CC(=O)n1ccnc1.CN(C)C=O.COC(=O)Cc1ccccc1Br.C[Si](C)(C)[N-][Si](C)(C)C~[Li+]>>COC(=O)C(C(C)=O)c1ccccc1Br
ADD $4$ ; ADD $1$ ; SETTEMPERATURE #1# ; PH with $5$ to pH neutral ; STIR for @2@ at #1# ; ADD $2$ ; ADD $1$ ; ADD $3$ ; STIR for @2@ ; QUENCH with ammonium chloride ; ADD ethyl acetate ; PHASESEPARATION ; COLLECTLAYER aqueous ; EXTRACT with ethyl acetate ; COLLECTLAYER organic ; WASH with brine ; DRYSOLUTION over Na2SO4 ; FILTER keep filtrate ; CONCENTRATE ; PURIFY ; YIELD $-1$
ADD $4$ ; ADD $1$ ; SETTEMPERATURE #1# ; PH with $5$ to pH neutral ; STIR for @2@ at #1# ; MAKESOLUTION with $2$ and $1$ and $3$ ; ADD SLN ; ADD $1$ ; STIR for @2@ ; QUENCH with ammonium chloride ; ADD ethyl acetate ; PHASESEPARATION ; COLLECTLAYER aqueous ; EXTRACT with ethyl acetate ; COLLECTLAYER organic ; WASH with brine ; DRYSOLUTION over Na2SO4 ; FILTER keep filtrate ; CONCENTRATE ; PURIFY ; YIELD $-1$
ADD $4$ ; ADD $1$ ; ADD $5$ at #1# ; STIR for @2@ ; MAKESOLUTION with $2$ and $1$ ; ADD SLN ; ADD $3$ ; SETTEMPERATURE #4# ; QUENCH with ammonium chloride ; EXTRACT with ethyl acetate ; COLLECTLAYER organic ; DRYSOLUTION over Na2SO4 ; CONCENTRATE ; PURIFY ; YIELD $-1$
ADD $4$ ; ADD $1$ ; ADD $5$ at #1# ; STIR for @2@ ; MAKESOLUTION with $2$ and $1$ and $3$ ; ADD SLN ; SETTEMPERATURE #4# ; QUENCH with ammonium chloride ; EXTRACT with ethyl acetate ; COLLECTLAYER organic ; DRYSOLUTION over Na2SO4 ; CONCENTRATE ; PURIFY ; YIELD $-1$
ADD $4$ ; ADD $1$ ; SETTEMPERATURE #1# ; PH with $5$ to pH neutral ; STIR for @2@ at #1# ; MAKESOLUTION with $2$ and $1$ and $3$ ; ADD SLN ; STIR for @2@ ; QUENCH with ammonium chloride ; ADD ethyl acetate ; PHASESEPARATION ; COLLECTLAYER aqueous ; EXTRACT with ethyl acetate ; COLLECTLAYER organic ; WASH with brine ; DRYSOLUTION over Na2SO4 ; FILTER keep filtrate ; CONCENTRATE ; PURIFY ; YIELD $-1$

C1CCCCC1.C=CCBr.CCCC[N+](CCCC)(CCCC)CCCC~O~[Cl-].N#CCc1ccc(Cl)c(Cl)c1.[Na+]~[OH-]>>C=CCC(C#N)c1ccc(Cl)c(Cl)c1
ADD $4$ ; ADD $1$ ; ADD $5$ at #4# ; ADD water at #4# ; ADD $2$ ; ADD $3$ ; STIR for @2@ at #5# ; COLLECTLAYER aqueous ; WASH with water ; COLLECTLAYER organic ; FILTER keep precipitate ; CONCENTRATE ; YIELD $-1$
ADD $4$ ; ADD $1$ ; MAKESOLUTION with $5$ and water ; ADD $5$ at #4# ; ADD SLN at #4# ; ADD $2$ at #5# ; ADD $3$ at #5# ; STIR for @2@ at #5# ; COLLECTLAYER organic ; WASH with water ; COLLECTLAYER organic ; FILTER keep precipitate ; CONCENTRATE ; YIELD $-1$
ADD $4$ ; ADD $1$ ; MAKESOLUTION with $5$ and water ; ADD SLN at #4# ; ADD $2$ at #5# ; ADD $3$ at #5# ; STIR for @2@ at #5# ; COLLECTLAYER organic ; WASH with water ; COLLECTLAYER organic ; FILTER keep precipitate ; CONCENTRATE ; YIELD $-1$
ADD $4$ ; ADD $1$ ; MAKESOLUTION with $5$ and water ; ADD $5$ at #4# ; ADD $2$ ; ADD $3$ ; STIR for @2@ at #5# ; COLLECTLAYER organic ; WASH with water ; COLLECTLAYER organic ; FILTER keep precipitate ; CONCENTRATE ; YIELD $-1$
ADD $4$ ; ADD $1$ ; ADD $5$ at #4# ; ADD $5$ at #4# ; ADD $2$ ; ADD $3$ ; STIR for @2@ at #5# ; COLLECTLAYER aqueous ; WASH with water ; COLLECTLAYER organic ; FILTER keep precipitate ; CONCENTRATE ; YIELD $-1$
ADD $4$ ; ADD $1$ ; ADD $5$ at #4# ; ADD water at #4# ; ADD $2$ ; ADD $3$ ; STIR for @2@ at #5# ; COLLECTLAYER organic ; WASH with water ; COLLECTLAYER organic ; FILTER keep precipitate ; CONCENTRATE ; YIELD $-1$
ADD $4$ ; ADD $1$ ; MAKESOLUTION with $5$ and water ; ADD SLN at #4# ; ADD $2$ ; ADD $3$ ; STIR for @2@ at #5# ; PHASESEPARATION ; COLLECTLAYER aqueous ; WASH with water ; FILTER keep precipitate ; FILTER keep precipitate ; YIELD $-1$

CCOC(=O)C1CCC(=O)CC1.Cc1ccc(S(=O)(=O)O)cc1~O.Cc1ccccc1.OCCO>>CCOC(=O)C1CCC2(CC1)OCCO2
ADD $1$ ; ADD $3$ ; ADD $4$ ; ADD $2$ ; REFLUX for @4@ ; QUENCH with sodium bicarbonate ; EXTRACT with ethyl acetate ; COLLECTLAYER organic ; WASH with brine ; DRYSOLUTION over sodium sulfate ; CONCENTRATE ; PURIFY ; YIELD $-1$
ADD $1$ ; ADD $4$ ; ADD $3$ ; REFLUX for @2@ with Dean-Stark apparatus ; ADD $2$ ; REFLUX for @2@ ; SETTEMPERATURE #4# ; CONCENTRATE ; ADD ethyl acetate ; WASH with water ; DRYSOLUTION over magnesium sulfate ; FILTER keep filtrate ; CONCENTRATE ; YIELD $-1$
ADD $1$ ; ADD $3$ ; ADD $4$ ; ADD $2$ ; STIR for @2@ at #6# ; SETTEMPERATURE #4# ; QUENCH with sodium bicarbonate ; WASH with sodium bicarbonate ; EXTRACT with MTBE ; DRYSOLUTION over sodium sulfate ; FILTER keep filtrate ; CONCENTRATE ; YIELD $-1$
ADD $1$ ; ADD $4$ ; ADD $2$ ; ADD $3$ ; REFLUX for @4@ with Dean-Stark apparatus ; SETTEMPERATURE #4# ; QUENCH with NaHCO3 ; ADD ethyl acetate ; COLLECTLAYER organic ; WASH with brine ; DRYSOLUTION over sodium sulfate ; CONCENTRATE ; YIELD $-1$
ADD $1$ ; ADD $3$ ; ADD $4$ ; ADD $2$ ; REFLUX ; STIR for @4@ ; QUENCH with sodium bicarbonate ; EXTRACT with ethyl acetate ; COLLECTLAYER organic ; WASH with brine ; DRYSOLUTION over sodium sulfate ; CONCENTRATE ; PURIFY ; YIELD $-1$

Cl.Cl~NO.Nc1cccc(Br)c1F.O.O=S(=O)([O-])[O-]~[Na+]~[Na+].OC(O)C(Cl)(Cl)Cl>>O=C(C=NO)Nc1cccc(Br)c1F
ADD $6$ ; ADD $5$ ; ADD $4$ ; SETTEMPERATURE #4# ; MAKESOLUTION with $3$ and $4$ ; ADD SLN ; ADD $1$ ; ADD $2$ ; STIR for @4@ at #6# ; SETTEMPERATURE #4# ; FILTER keep precipitate ; WASH with $4$ ; DRYSOLID ; YIELD $-1$
ADD $6$ ; ADD $5$ ; ADD $4$ ; SETTEMPERATURE #4# ; MAKESOLUTION with $3$ and $4$ ; ADD SLN ; ADD $1$ ; ADD $2$ ; STIR for @4@ at #6# ; SETTEMPERATURE #4# ; FILTER ; WASH with $4$ ; DRYSOLID ; YIELD $-1$
ADD $6$ ; ADD $5$ ; ADD $4$ at #5# ; ADD $3$ ; STIR for @2@ at #5# ; ADD $1$ ; STIR for @2@ at #5# ; ADD $2$ ; STIR for @3@ at #5# ; STIR for @4@ at #6# ; SETTEMPERATURE #4# ; FILTER ; WASH with $4$ ; DRYSOLID ; YIELD $-1$
ADD $6$ ; ADD $5$ ; ADD $4$ at #5# ; ADD $3$ ; STIR for @2@ at #5# ; ADD $1$ ; STIR for @2@ at #5# ; ADD $2$ ; STIR for @3@ at #5# ; STIR for @4@ at #6# ; SETTEMPERATURE #4# ; FILTER keep precipitate ; WASH with $4$ ; DRYSOLID ; YIELD $-1$
ADD $6$ ; ADD $5$ ; ADD $4$ ; ADD $3$ at #5# ; STIR for @2@ at #5# ; ADD $1$ ; STIR for @2@ at #5# ; ADD $2$ ; STIR for @3@ at #5# ; STIR for @4@ at #6# ; SETTEMPERATURE #4# ; FILTER keep precipitate ; WASH with $4$ ; DRYSOLID ; YIELD $-1$

C1CCOC1.C[Mg+]~[Br-].O=Cc1cc2ccc(F)cc2nc1Cl>>CC(O)c1cc2ccc(F)cc2nc1Cl
ADD $3$ ; ADD $1$ ; ADD $2$ dropwise at #2# ; WAIT for @4@ ; QUENCH with ammonium chloride ; EXTRACT with ether ; WASH with water ; WASH with brine ; DRYSOLUTION over Na2SO4 ; CONCENTRATE ; WASH with ethyl acetate ; WASH with hexane ; YIELD $-1$
ADD $3$ ; ADD $1$ ; ADD $2$ dropwise at #2# ; WAIT for @4@ at #2# ; QUENCH with ammonium chloride ; EXTRACT with ether ; WASH with water ; WASH with brine ; DRYSOLUTION over Na2SO4 ; CONCENTRATE ; TRITURATE with ethyl acetate ; WASH with hexane ; YIELD $-1$
ADD $3$ ; ADD $1$ ; ADD $2$ at #2# ; STIR for @4@ ; QUENCH with ammonium chloride ; EXTRACT with ether ; COLLECTLAYER organic ; WASH with water ; WASH with brine ; DRYSOLUTION over Na2SO4 ; CONCENTRATE ; RECRYSTALLIZE from ethyl acetate ; WASH with hexane ; YIELD $-1$
ADD $3$ ; ADD $1$ ; ADD $2$ dropwise at #2# ; WAIT for @4@ at #2# ; QUENCH with ammonium chloride ; EXTRACT with ether ; WASH with water ; WASH with brine ; DRYSOLUTION over Na2SO4 ; CONCENTRATE ; RECRYSTALLIZE from ethyl acetate ; WASH with hexane ; YIELD $-1$
ADD $3$ ; ADD $1$ ; ADD $2$ at #2# ; STIR for @4@ at #2# ; QUENCH with ammonium chloride ; EXTRACT with ether ; COLLECTLAYER organic ; WASH with water ; WASH with brine ; DRYSOLUTION over Na2SO4 ; CONCENTRATE ; RECRYSTALLIZE from ethyl acetate ; WASH with hexane ; YIELD $-1$

C=[N+]=[N-].CCCc1c(O)n2c3c(=O)n(C)c(=O)n(C)c3nc2n(Cc2ccccc2)c1=O.ClC(Cl)Cl>>CCCc1c(OC)n2c3c(=O)n(C)c(=O)n(C)c3nc2n(Cc2ccccc2)c1=O
ADD $2$ ; ADD $3$ at #3# ; ADD $1$ ; STIR for @2@ at #3# ; ADD $1$ ; ADD acetic acid ; WASH with sodium bicarbonate ; CONCENTRATE ; PURIFY ; YIELD $-1$
ADD $2$ ; ADD $3$ ; ADD $1$ ; STIR for @2@ at #3# ; ADD $1$ ; ADD acetic acid ; WASH with sodium bicarbonate ; CONCENTRATE ; YIELD $-1$
ADD $2$ ; ADD $3$ ; ADD $1$ at #3# ; STIR for @2@ at #3# ; ADD $1$ ; ADD acetic acid ; WASH with sodium bicarbonate ; CONCENTRATE ; YIELD $-1$
ADD $2$ ; ADD $3$ ; ADD $1$ at #3# ; STIR for @2@ at #3# ; ADD $1$ ; ADD acetic acid ; WASH with sodium bicarbonate ; CONCENTRATE ; PURIFY ; YIELD $-1$
ADD $2$ ; ADD $3$ ; ADD ether / $1$ at #3# ; STIR for @2@ at #3# ; ADD $1$ ; ADD acetic acid ; WASH with sodium bicarbonate ; CONCENTRATE ; YIELD $-1$

CO.COC(=O)[C@@H]1OC(c2ccc(OC)cc2OC)N(C(=O)NC(C)(C)C)[C@H]1c1ccccc1.O.O=C([O-])[O-]~[K+]~[K+]>>COc1ccc(C2O[C@@H](C(=O)[O-])[C@H](c3ccccc3)N2C(=O)NC(C)(C)C)c(OC)c1~[K+]
ADD $2$ ; ADD $1$ ; SETTEMPERATURE #4# ; MAKESOLUTION with $4$ and $3$ ; ADD SLN ; WAIT for @3@ ; CONCENTRATE ; DRYSOLUTION ; YIELD $-1$
ADD $2$ ; ADD $1$ ; STIR at #4# ; MAKESOLUTION with $4$ and $3$ ; ADD SLN ; WAIT for @3@ ; CONCENTRATE ; DRYSOLUTION ; YIELD $-1$
ADD $2$ ; ADD $1$ ; STIR at #4# ; ADD $3$ ; ADD $4$ ; WAIT for @2@ ; CONCENTRATE ; YIELD $-1$
ADD $2$ ; ADD $1$ ; SETTEMPERATURE #4# ; ADD $3$ ; ADD $4$ ; WAIT for @2@ ; CONCENTRATE ; YIELD $-1$
ADD $2$ ; ADD $1$ ; STIR ; MAKESOLUTION with $4$ and $3$ ; ADD SLN ; WAIT for @3@ ; CONCENTRATE ; DRYSOLID ; YIELD $-1$

C1CCOC1.CO.COC(=O)c1cnc(OC)cn1.[BH4-]~[Na+]>>COc1cnc(CO)cn1
ADD $3$ ; ADD $1$ ; ADD $4$ ; REFLUX for @1@ ; ADD $2$ dropwise ; REFLUX for @2@ ; QUENCH with water ; ADD water ; EXTRACT with ethyl acetate ; EXTRACT with isopropanol / dichloromethane ; COLLECTLAYER organic ; DRYSOLUTION over sodium sulfate ; FILTER keep filtrate ; CONCENTRATE ; YIELD $-1$
ADD $3$ ; ADD $1$ ; ADD $4$ ; REFLUX for @1@ ; ADD $2$ dropwise ; REFLUX for @2@ ; QUENCH with water ; ADD water ; EXTRACT with ethyl acetate ; EXTRACT with isopropanol / dichloromethane ; COLLECTLAYER organic ; DRYSOLUTION over Na2SO4 ; FILTER keep filtrate ; CONCENTRATE ; YIELD $-1$
ADD $3$ ; ADD $1$ ; ADD $2$ ; ADD $4$ ; STIR for @4@ at #4# ; QUENCH with water ; ADD water ; EXTRACT with ethyl acetate ; EXTRACT with isopropanol / dichloromethane ; COLLECTLAYER organic ; DRYSOLUTION over Na2SO4 ; FILTER keep filtrate ; CONCENTRATE ; YIELD $-1$
ADD $3$ ; ADD $1$ ; ADD $4$ ; REFLUX for @1@ ; ADD $2$ dropwise ; REFLUX for @2@ ; SETTEMPERATURE #4# ; QUENCH with water ; EXTRACT with ethyl acetate ; COLLECTLAYER organic ; DRYSOLUTION ; FILTER keep filtrate ; CONCENTRATE ; YIELD $-1$
ADD $3$ ; ADD $1$ ; ADD $4$ at #3# ; ADD $2$ dropwise ; STIR for @3@ at #4# ; QUENCH with ammonium chloride at #3# ; CONCENTRATE ; ADD ethyl acetate ; COLLECTLAYER organic ; WASH with water ; WASH with brine ; DRYSOLUTION over Na2SO4 ; CONCENTRATE ; YIELD $-1$

C1CCOC1.CN(C)S(=O)(=O)Cl.O=C([O-])O~[Na+].[H-]~[Na+].c1cn[nH]c1>>CN(C)S(=O)(=O)n1cccn1
ADD $5$ ; ADD $1$ ; ADD $4$ ; STIR for @1@ at #3# ; ADD $2$ dropwise ; STIR for @2@ at #3# ; STIR for @2@ at #4# ; ADD $3$ ; EXTRACT with ethyl acetate ; DRYSOLUTION over magnesium sulfate ; FILTER keep filtrate ; CONCENTRATE ; PURIFY ; YIELD $-1$
ADD $5$ ; ADD $1$ ; ADD $4$ at #3# ; WAIT for @1@ ; ADD $2$ dropwise ; STIR for @2@ at #3# ; ADD $3$ ; EXTRACT with ethyl acetate ; DRYSOLUTION over magnesium sulfate ; FILTER keep filtrate ; CONCENTRATE ; PURIFY ; CONCENTRATE ; YIELD $-1$
ADD $5$ ; ADD $1$ ; ADD $4$ at #3# ; WAIT for @1@ ; ADD $2$ dropwise ; STIR for @2@ at #3# ; STIR for @2@ at #4# ; ADD $3$ ; EXTRACT with ethyl acetate ; DRYSOLUTION over MgSO4 ; FILTER keep filtrate ; CONCENTRATE ; PURIFY ; YIELD $-1$
ADD $5$ ; ADD $1$ ; ADD $4$ ; STIR for @1@ at #3# ; ADD $2$ dropwise at #3# ; STIR for @2@ at #3# ; ADD $3$ ; EXTRACT with ethyl acetate ; DRYSOLUTION over magnesium sulfate ; FILTER keep filtrate ; CONCENTRATE ; PURIFY ; YIELD $-1$
ADD $5$ ; ADD $1$ ; ADD $4$ at #3# over @1@ ; WAIT for @1@ at #3# ; ADD $2$ dropwise ; STIR for @2@ at #3# ; STIR for @2@ at #4# ; ADD $3$ ; EXTRACT with ethyl acetate ; DRYSOLUTION over MgSO4 ; FILTER keep filtrate ; CONCENTRATE ; PURIFY ; YIELD $-1$

Cc1cc(F)ccc1Br.O=S(=O)(O)O.O=[N+]([O-])[O-]~[K+]>>Cc1cc(F)c([N+](=O)[O-])cc1Br
ADD $1$ ; ADD $2$ ; ADD $3$ at #4# ; WAIT for @2@ ; ADD water ; EXTRACT with hexane ; DRYSOLUTION ; CONCENTRATE ; YIELD $-1$
ADD $1$ ; ADD $2$ ; ADD $3$ at #4# ; WAIT for @2@ at #4# ; ADD water ; EXTRACT with hexane ; DRYSOLUTION ; CONCENTRATE ; YIELD $-1$
ADD $1$ ; ADD $2$ ; ADD $3$ at #3# ; STIR for @4@ at #4# ; ADD water ; EXTRACT with ethyl acetate ; DRYSOLUTION over Na2SO4 ; CONCENTRATE ; DRYSOLID under vacuum ; YIELD $-1$
ADD $1$ ; ADD $2$ ; ADD $3$ at #3# ; STIR for @4@ at #4# ; ADD ice water ; EXTRACT with ethyl acetate ; DRYSOLUTION over Na2SO4 ; CONCENTRATE ; YIELD $-1$
ADD $1$ ; ADD $2$ ; SETTEMPERATURE #3# ; ADD $3$ at #3# ; STIR for @2@ at #3# ; ADD water ; EXTRACT with ether ; COLLECTLAYER organic ; DRYSOLUTION over MgSO4 ; CONCENTRATE ; YIELD $-1$

CC1(C)S[C@@H]2[C@H](NC(=O)[C@H](N)c3ccccc3)C(=O)N2[C@H]1C(=O)O~O~O~O.CCN(CC)CC.ClCCl.O=S(=O)([O-])[O-]~[Mg+2]>>CC1(C)S[C@@H]2[C@H](NC(=O)[C@H](N)c3ccccc3)C(=O)N2[C@H]1C(=O)O~CCN(CC)CC
ADD $1$ ; ADD $2$ ; ADD $4$ ; ADD $3$ ; STIR for @2@ at #4# ; FILTER keep precipitate ; YIELD $-1$
ADD $3$ ; ADD $1$ ; ADD $4$ ; ADD $2$ ; STIR for @2@ at #4# ; FILTER keep precipitate ; YIELD $-1$
ADD $1$ ; ADD $4$ ; ADD $3$ ; ADD $2$ ; STIR for @2@ at #4# ; FILTER keep precipitate ; YIELD $-1$
ADD $3$ ; ADD $1$ ; ADD $2$ ; ADD $4$ ; STIR for @2@ at #4# ; FILTER keep precipitate ; YIELD $-1$
ADD $1$ ; ADD $4$ ; ADD $2$ ; ADD $3$ ; STIR for @2@ at #4# ; FILTER keep precipitate ; YIELD $-1$

CC(C)(C)OC(=O)c1ccn(C(=O)OC(C)(C)C)n1.CO.O.[Na+]~[OH-]>>CC(C)(C)OC(=O)c1cc[nH]n1
ADD $1$ ; ADD $2$ ; ADD $4$ ; ADD $3$ ; STIR for @4@ at #4# ; QUENCH with $3$ ; YIELD $-1$
ADD $1$ ; ADD $2$ ; ADD $3$ ; ADD $4$ ; STIR for @2@ at #4# ; CONCENTRATE ; PURIFY ; YIELD $-1$
ADD $1$ ; ADD $2$ ; ADD $4$ ; ADD $3$ ; STIR for @4@ at #4# ; QUENCH with $3$ ; EXTRACT with ethyl acetate ; COLLECTLAYER organic ; WASH with $3$ ; DRYSOLUTION over sodium sulfate ; FILTER keep filtrate ; CONCENTRATE ; YIELD $-1$
ADD $1$ ; ADD $4$ ; ADD $3$ ; ADD $2$ ; STIR for @2@ at #4# ; CONCENTRATE ; PURIFY ; YIELD $-1$
ADD $1$ ; ADD $4$ ; ADD $3$ ; ADD $2$ ; STIR for @2@ at #4# ; QUENCH with $3$ ; PURIFY ; YIELD $-1$
ADD $1$ ; ADD $4$ ; ADD $3$ ; ADD $2$ ; PURIFY ; YIELD $-1$

CCO.CCOC(=O)c1ccc2nc(C)n(Cc3ccccc3Cl)c2c1.Cl.[Na+]~[OH-]>>Cc1nc2ccc(C(=O)O)cc2n1Cc1ccccc1Cl
ADD $2$ ; ADD $1$ ; ADD $4$ ; SETTEMPERATURE #4# ; PH with $3$ to pH acidic ; FILTER keep precipitate ; WASH with water ; DRYSOLID under vacuum ; YIELD $-1$
ADD $1$ ; ADD $4$ ; ADD $2$ ; REFLUX for @3@ ; SETTEMPERATURE #4# ; PH with $3$ to pH acidic ; FILTER keep precipitate ; WASH with water ; DRYSOLID under vacuum ; YIELD $-1$
ADD $2$ ; ADD $4$ ; ADD $1$ ; REFLUX for @2@ ; SETTEMPERATURE #4# ; PH with $3$ to pH acidic ; FILTER keep precipitate ; DRYSOLID ; YIELD $-1$
ADD $1$ ; ADD $4$ ; ADD $2$ ; REFLUX for @2@ ; SETTEMPERATURE #4# ; PH with $3$ to pH acidic ; FILTER keep precipitate ; WASH with water ; DRYSOLID under vacuum ; YIELD $-1$
ADD $2$ ; ADD $1$ ; ADD $4$ ; REFLUX for @3@ ; SETTEMPERATURE #4# ; PH with $3$ to pH acidic ; WASH with water ; DRYSOLID under vacuum ; YIELD $-1$
ADD $2$ ; ADD $1$ ; ADD $4$ ; REFLUX for @2@ ; SETTEMPERATURE #4# ; PH with $3$ to pH acidic ; WASH with water ; DRYSOLID under vacuum ; YIELD $-1$

CC(C)(C)OC(=O)N1CC=CCC1.ClCCl.O=C(OO)c1cccc(Cl)c1>>CC(C)(C)OC(=O)N1CCC2OC2C1
ADD $1$ ; ADD $2$ ; ADD $3$ ; STIR for @3@ at #4# ; WASH with potassium carbonate ; WASH with brine ; DRYSOLUTION over sodium sulfate ; FILTER keep filtrate ; CONCENTRATE ; YIELD $-1$
ADD $1$ ; ADD $2$ ; ADD $3$ ; STIR for @4@ ; WASH with sodium metabisulfite ; WASH with sodium bicarbonate ; WASH with NaOH ; WASH with brine ; COLLECTLAYER organic ; DRYSOLUTION over sodium sulfate ; FILTER keep filtrate ; CONCENTRATE ; YIELD $-1$
ADD $1$ ; ADD $2$ ; ADD $3$ ; STIR for @4@ at #4# ; ADD $2$ ; WASH with NaHCO3 ; WASH with sodium thiosulfate ; WASH with brine ; DRYSOLUTION over Na2SO4 ; FILTER keep filtrate ; CONCENTRATE ; PURIFY ; YIELD $-1$
ADD $1$ ; ADD $2$ ; SETTEMPERATURE #3# ; ADD $3$ dropwise ; STIR for @3@ at #4# ; ADD $2$ ; WASH with sodium thiosulfate ; WASH with NaHCO3 ; WASH with water ; WASH with brine ; DRYSOLUTION over Na2SO4 ; FILTER keep filtrate ; CONCENTRATE ; PURIFY ; YIELD $-1$
[truncated: 23,969 more chars]
